# Supplementary material for: Detangling electrolyte chemical dynamics in lithium sulfur batteries by operando monitoring with optical resonance combs
Source: Nat Commun. 2023 Nov 14;14:7350. doi: 10.1038/s41467-023-43110-8 (PMC10645864; doi:10.1038/s41467-023-43110-8)
Supplement: Supplementary file 5 — Source data [file 41467_2023_43110_MOESM5_ESM.zip › Source data/Source data of Supporting Information.xls]

## Sheet: Supplementary Fig. S1b
Fig.S1b
Mode energy density distribution along fiber diameter
Y-axis (mm)	Mode energy density (fJ/mm3)
-80	7.65534e-10
-79.84	8.63779e-10
-79.68	9.74038e-10
-79.52	1.09778e-09
-79.36	1.23664e-09
-79.2	1.39246e-09
-79.04	1.56733e-09
-78.88	1.76355e-09
-78.72	1.98373e-09
-78.56	2.23081e-09
-78.4	2.50806e-09
-78.24	2.81917e-09
-78.08	3.16826e-09
-77.92	3.55998e-09
-77.76	3.99954e-09
-77.6	4.49276e-09
-77.44	5.04621e-09
-77.28	5.66724e-09
-77.12	6.36411e-09
-76.96	7.14607e-09
-76.8	8.02353e-09
-76.64	9.00814e-09
-76.48	1.0113e-08
-76.32	1.13528e-08
-76.16	1.2744e-08
-76	1.43051e-08
-75.84	1.60569e-08
-75.68	1.80227e-08
-75.52	2.02286e-08
-75.36	2.2704e-08
-75.2	2.54817e-08
-75.04	2.85989e-08
-74.88	3.20968e-08
-74.72	3.60221e-08
-74.56	4.0427e-08
-74.4	4.53702e-08
-74.24	5.09174e-08
-74.08	5.71425e-08
-73.92	6.41283e-08
-73.76	7.19679e-08
-73.6	8.07656e-08
-73.44	9.06387e-08
-73.28	1.01719e-07
-73.12	1.14153e-07
-72.96	1.28107e-07
-72.8	1.43767e-07
-72.64	1.61342e-07
-72.48	1.81065e-07
-72.32	2.032e-07
-72.16	2.28041e-07
-72	2.5592e-07
-71.84	2.87209e-07
-71.68	3.22324e-07
-71.52	3.61733e-07
-71.36	4.05962e-07
-71.2	4.55602e-07
-71.04	5.11313e-07
-70.88	5.73839e-07
-70.72	6.44014e-07
-70.56	7.22775e-07
-70.4	8.11172e-07
-70.24	9.10384e-07
-70.08	1.02174e-06
-69.92	1.14671e-06
-69.76	1.28699e-06
-69.6	1.44443e-06
-69.44	1.62113e-06
-69.28	1.81947e-06
-69.12	2.04208e-06
-68.96	2.29195e-06
-68.8	2.5724e-06
-68.64	2.88719e-06
-68.48	3.24051e-06
-68.32	3.6371e-06
-68.16	4.08224e-06
-68	4.5819e-06
-67.84	5.14274e-06
-67.68	5.77227e-06
-67.52	6.47891e-06
-67.36	7.27209e-06
-67.2	8.16243e-06
-67.04	9.16184e-06
-66.88	1.02837e-05
-66.72	1.1543e-05
-66.56	1.29565e-05
-66.4	1.45433e-05
-66.24	1.63245e-05
-66.08	1.8324e-05
-65.92	2.05685e-05
-65.76	2.30882e-05
-65.6	2.59166e-05
-65.44	2.90917e-05
-65.28	3.26561e-05
-65.12	3.66574e-05
-64.96	4.11493e-05
-64.8	4.6192e-05
-64.64	5.18529e-05
-64.48	5.82081e-05
-64.32	6.53426e-05
-64.16	7.3352e-05
-64	8.23438e-05
-63.84	9.24386e-05
-63.68	0.000103772
-63.52	0.000116495
-63.36	0.000130779
-63.2	0.000146816
-63.04	0.000164821
-62.88	0.000185034
-62.72	0.000207729
-62.56	0.000233209
-62.4	0.00028764
-62.24	0.000162356
-62.08	5.84039e-05
-61.92	3.78478e-05
-61.76	0.000113617
-61.6	0.000241582
-61.44	0.000346433
-61.28	0.000366175
-61.12	0.000288967
-60.96	0.000160407
-60.8	5.67872e-05
-60.64	4.00136e-05
-60.48	0.000120812
-60.32	0.0002521
-60.16	0.0003566
-60	0.000372515
-59.84	0.000290259
-59.68	0.000158422
-59.52	5.52609e-05
-59.36	4.245e-05
-59.2	0.000128408
-59.04	0.000263021
-58.88	0.000367046
-58.72	0.000378955
-58.56	0.000291521
-58.4	0.000156405
-58.24	5.38339e-05
-58.08	4.51729e-05
-57.92	0.000136426
-57.76	0.000274368
-57.6	0.000377787
-57.44	0.000385501
-57.28	0.000292755
-57.12	0.000154361
-56.96	5.25154e-05
-56.8	4.81995e-05
-56.64	0.000144888
-56.48	0.000286162
-56.32	0.00038884
-56.16	0.000392163
-56	0.000293966
-55.84	0.000152293
-55.68	5.13157e-05
-55.52	5.15484e-05
-55.36	0.000153818
-55.2	0.00029843
-55.04	0.000400225
-54.88	0.000398953
-54.72	0.000295157
-54.56	0.000150206
-54.4	5.02455e-05
-54.24	5.52397e-05
-54.08	0.000163245
-53.92	0.000311198
-53.76	0.000411962
-53.6	0.000405882
-53.44	0.000296335
-53.28	0.000148105
-53.12	4.93165e-05
-52.96	5.92952e-05
-52.8	0.000173198
-52.64	0.000324497
-52.48	0.000424076
-52.32	0.000412964
-52.16	0.000297505
-52	0.000145995
-51.84	4.85411e-05
-51.68	6.37386e-05
-51.52	0.000183708
-51.36	0.00033836
-51.2	0.000436593
-51.04	0.000420214
-50.88	0.000298673
-50.72	0.000143881
-50.56	4.7933e-05
-50.4	6.85959e-05
-50.24	0.000194812
-50.08	0.000352825
-49.92	0.000449541
-49.76	0.000427647
-49.6	0.000299846
-49.44	0.000141769
-49.28	4.7507e-05
-49.12	7.38955e-05
-48.96	0.000206549
-48.8	0.000367931
-48.64	0.000462954
-48.48	0.000435284
-48.32	0.000301032
-48.16	0.000139667
-48	4.7279e-05
-47.84	7.96685e-05
-47.68	0.000218962
-47.52	0.000383726
-47.36	0.000476867
-47.2	0.000443145
-47.04	0.00030224
-46.88	0.00013758
-46.72	4.72665e-05
-46.56	8.59494e-05
-46.4	0.000232099
-46.24	0.000400259
-46.08	0.000491322
-45.92	0.000451253
-45.76	0.000303479
-45.6	0.000135518
-45.44	4.74888e-05
-45.28	9.27761e-05
-45.12	0.000246015
-44.96	0.000417588
-44.8	0.000506363
-44.64	0.000459636
-44.48	0.000304761
-44.32	0.000133488
-44.16	4.7967e-05
-44	0.000100191
-43.84	0.000260767
-43.68	0.000435775
-43.52	0.000522043
-43.36	0.000468323
-43.2	0.000306098
-43.04	0.000131499
-42.88	4.87244e-05
-42.72	0.00010824
-42.56	0.000276424
-42.4	0.000454892
-42.24	0.000538418
-42.08	0.000477348
-41.92	0.000307504
-41.76	0.000129563
-41.6	4.97868e-05
-41.44	0.000116977
-41.28	0.000293061
-41.12	0.00047502
-40.96	0.000555554
-40.8	0.00048675
-40.64	0.000308995
-40.48	0.00012769
-40.32	5.11829e-05
-40.16	0.00012646
-40	0.000310761
-39.84	0.000496249
-39.68	0.000573526
-39.52	0.000496572
-39.36	0.000310588
-39.2	0.000125892
-39.04	5.2945e-05
-38.88	0.000136756
-38.72	0.00032962
-38.56	0.000518683
-38.4	0.000592417
-38.24	0.000506865
-38.08	0.000312305
-37.92	0.000124185
-37.76	5.5109e-05
-37.6	0.000147939
-37.44	0.000349748
-37.28	0.00054244
-37.12	0.000612325
-36.96	0.000517685
-36.8	0.000314168
-36.64	0.000122583
-36.48	5.77157e-05
-36.32	0.000160094
-36.16	0.000371268
-36	0.000567653
-35.84	0.00063336
-35.68	0.000529098
-35.52	0.000316204
-35.36	0.000121105
-35.2	6.08111e-05
-35.04	0.000173319
-34.88	0.000394322
-34.72	0.000594479
-34.56	0.000655649
-34.4	0.000541181
-34.24	0.000318444
-34.08	0.000119771
-33.92	6.44478e-05
-33.76	0.000187724
-33.6	0.000419074
-33.44	0.000623096
-33.28	0.000679341
-33.12	0.000554022
-32.96	0.000320924
-32.8	0.000118602
-32.64	6.8686e-05
-32.48	0.000203439
-32.32	0.000445714
-32.16	0.000653712
-32	0.000704608
-31.84	0.000567724
-31.68	0.000323685
-31.52	0.000117627
-31.36	7.35949e-05
-31.2	0.000220613
-31.04	0.000474462
-30.88	0.00068657
-30.72	0.000731651
-30.56	0.000582407
-30.4	0.000326776
-30.24	0.000116874
-30.08	7.92551e-05
-29.92	0.000239419
-29.76	0.000505576
-29.6	0.000721955
-29.44	0.000760709
-29.28	0.000598215
-29.12	0.000330255
-28.96	0.000116379
-28.8	8.57601e-05
-28.64	0.000260061
-28.48	0.000539361
-28.32	0.000760204
-28.16	0.000792062
-28	0.000615317
-27.84	0.000334189
-27.68	0.000116184
-27.52	9.32203e-05
-27.36	0.00028278
-27.2	0.000576179
-27.04	0.000801718
-26.88	0.000826046
-26.72	0.000633917
-26.56	0.000338662
-26.4	0.000116336
-26.24	0.000101766
-26.08	0.000307865
-25.92	0.000616463
-25.76	0.00084698
-25.6	0.000863068
-25.44	0.000654259
-25.28	0.000343771
-25.12	0.000116893
-24.96	0.000111553
-24.8	0.000335661
-24.64	0.000660733
-24.48	0.000896573
-24.32	0.000903619
-24.16	0.000676644
-24	0.000349637
-23.84	0.000117925
-23.68	0.000122769
-23.52	0.000366585
-23.36	0.000709627
-23.2	0.00095121
-23.04	0.000948302
-22.88	0.00070144
-22.72	0.000356411
-22.56	0.000119516
-22.4	0.000135642
-22.24	0.000401151
-22.08	0.000763925
-21.92	0.00101
-21.76	0.000997865
-21.6	0.000729106
-21.44	0.000364277
-21.28	0.00012177
-21.12	0.000150452
-20.96	0.000439993
-20.8	0.000824599
-20.64	0.00108
-20.48	0.00105
-20.32	0.000760219
-20.16	0.000373472
-20	0.000124814
-19.84	0.000167547
-19.68	0.000483904
-19.52	0.000892875
-19.36	0.00116
-19.2	0.00112
-19.04	0.000795521
-18.88	0.000384298
-18.72	0.000128812
-18.56	0.000187365
-18.4	0.000533894
-18.24	0.000970316
-18.08	0.00124
-17.92	0.00119
-17.76	0.000835972
-17.6	0.00039715
-17.44	0.00013397
-17.28	0.000210467
-17.12	0.000591261
-16.96	0.00106
-16.8	0.00134
-16.64	0.00127
-16.48	0.000882844
-16.32	0.000412554
-16.16	0.00014056
-16	0.00023758
-15.84	0.000657711
-15.68	0.00116
-15.52	0.00145
-15.36	0.00136
-15.2	0.000937856
-15.04	0.000431227
-14.88	0.000148941
-14.72	0.000269664
-14.56	0.000735523
-14.4	0.00128
-14.24	0.00159
-14.08	0.00147
-13.92	0.001
-13.76	0.000454173
-13.6	0.000159602
-13.44	0.000308016
-13.28	0.000827818
-13.12	0.00142
-12.96	0.00175
-12.8	0.00161
-12.64	0.00108
-12.48	0.000482836
-12.32	0.000173229
-12.16	0.00035443
-12	0.000938981
-11.84	0.0016
-11.68	0.00194
-11.52	0.00177
-11.36	0.00118
-11.2	0.000519381
-11.04	0.00019081
-10.88	0.000411457
-10.72	0.00108
-10.56	0.00181
-10.4	0.00218
-10.24	0.00198
-10.08	0.00131
-9.92	0.0005672
-9.76	0.000213833
-9.6	0.000482846
-9.44	0.00125
-9.28	0.00208
-9.12	0.00249
-8.96	0.00224
-8.8	0.00147
-8.64	0.000631917
-8.48	0.000244652
-8.32	0.000574331
-8.16	0.00147
-8	0.00243
-7.84	0.0029
-7.68	0.0026
-7.52	0.0017
-7.36	0.00072358
-7.2	0.000287242
-7.04	0.000695096
-6.88	0.00176
-6.72	0.00291
-6.56	0.00347
-6.4	0.00311
-6.24	0.00202
-6.08	0.000862016
-5.92	0.000348964
-5.76	0.000860689
-5.6	0.00218
-5.44	0.0036
-5.28	0.00431
-5.12	0.00388
-4.96	0.00254
-4.8	0.00109
-4.64	0.000445456
-4.48	0.0011
-4.32	0.00281
-4.16	0.00469
-4	0.00564
-3.84	0.00506
-3.68	0.00327
-3.52	0.00136
-3.36	0.00064333
-3.2	0.00177
-3.04	0.00434
-2.88	0.00701
-2.72	0.00826
-2.56	0.0073
-2.4	0.00465
-2.24	0.00194
-2.08	0.00106
-1.92	0.0031
-1.76	0.00756
-1.6	0.01253
-1.44	0.01562
-1.28	0.01526
-1.12	0.01164
-0.96	0.00672
-0.8	0.00329
-0.64	0.00354
-0.48	0.00782
-0.32	0.01439
-0.16	0.02022
0	0.02253
0.16	0.02022
0.32	0.01439
0.48	0.00782
0.64	0.00354
0.8	0.00329
0.96	0.00672
1.12	0.01164
1.28	0.01526
1.44	0.01562
1.6	0.01253
1.76	0.00756
1.92	0.0031
2.08	0.00106
2.24	0.00194
2.4	0.00465
2.56	0.0073
2.72	0.00826
2.88	0.00701
3.04	0.00434
3.2	0.00177
3.36	0.00064333
3.52	0.00136
3.68	0.00327
3.84	0.00506
4	0.00564
4.16	0.00469
4.32	0.00281
4.48	0.0011
4.64	0.000445456
4.8	0.00109
4.96	0.00254
5.12	0.00388
5.28	0.00431
5.44	0.0036
5.6	0.00218
5.76	0.000860689
5.92	0.000348964
6.08	0.000862016
6.24	0.00202
6.4	0.00311
6.56	0.00347
6.72	0.00291
6.88	0.00176
7.04	0.000695096
7.2	0.000287242
7.36	0.00072358
7.52	0.0017
7.68	0.0026
7.84	0.0029
8	0.00243
8.16	0.00147
8.32	0.000574331
8.48	0.000244652
8.64	0.000631917
8.8	0.00147
8.96	0.00224
9.12	0.00249
9.28	0.00208
9.44	0.00125
9.6	0.000482846
9.76	0.000213833
9.92	0.0005672
10.08	0.00131
10.24	0.00198
10.4	0.00218
10.56	0.00181
10.72	0.00108
10.88	0.000411457
11.04	0.00019081
11.2	0.000519381
11.36	0.00118
11.52	0.00177
11.68	0.00194
11.84	0.0016
12	0.000938981
12.16	0.00035443
12.32	0.000173229
12.48	0.000482836
12.64	0.00108
12.8	0.00161
12.96	0.00175
13.12	0.00142
13.28	0.000827818
13.44	0.000308016
13.6	0.000159602
13.76	0.000454173
13.92	0.001
14.08	0.00147
14.24	0.00159
14.4	0.00128
14.56	0.000735523
14.72	0.000269664
14.88	0.000148941
15.04	0.000431227
15.2	0.000937856
15.36	0.00136
15.52	0.00145
15.68	0.00116
15.84	0.000657711
16	0.00023758
16.16	0.00014056
16.32	0.000412554
16.48	0.000882844
16.64	0.00127
16.8	0.00134
16.96	0.00106
17.12	0.000591261
17.28	0.000210467
17.44	0.00013397
17.6	0.00039715
17.76	0.000835972
17.92	0.00119
18.08	0.00124
18.24	0.000970316
18.4	0.000533894
18.56	0.000187365
18.72	0.000128812
18.88	0.000384298
19.04	0.000795521
19.2	0.00112
19.36	0.00116
19.52	0.000892875
19.68	0.000483904
19.84	0.000167547
20	0.000124814
20.16	0.000373472
20.32	0.000760219
20.48	0.00105
20.64	0.00108
20.8	0.000824599
20.96	0.000439993
21.12	0.000150452
21.28	0.00012177
21.44	0.000364277
21.6	0.000729106
21.76	0.000997865
21.92	0.00101
22.08	0.000763925
22.24	0.000401151
22.4	0.000135642
22.56	0.000119516
22.72	0.000356411
22.88	0.00070144
23.04	0.000948302
23.2	0.00095121
23.36	0.000709627
23.52	0.000366585
23.68	0.000122769
23.84	0.000117925
24	0.000349637
24.16	0.000676644
24.32	0.000903619
24.48	0.000896573
24.64	0.000660733
24.8	0.000335661
24.96	0.000111553
25.12	0.000116893
25.28	0.000343771
25.44	0.000654259
25.6	0.000863068
25.76	0.00084698
25.92	0.000616463
26.08	0.000307865
26.24	0.000101766
26.4	0.000116336
26.56	0.000338662
26.72	0.000633917
26.88	0.000826046
27.04	0.000801718
27.2	0.000576179
27.36	0.00028278
27.52	9.32203e-05
27.68	0.000116184
27.84	0.000334189
28	0.000615317
28.16	0.000792062
28.32	0.000760204
28.48	0.000539361
28.64	0.000260061
28.8	8.57601e-05
28.96	0.000116379
29.12	0.000330255
29.28	0.000598215
29.44	0.000760709
29.6	0.000721955
29.76	0.000505576
29.92	0.000239419
30.08	7.92551e-05
30.24	0.000116874
30.4	0.000326776
30.56	0.000582407
30.72	0.000731651
30.88	0.00068657
31.04	0.000474462
31.2	0.000220613
31.36	7.35949e-05
31.52	0.000117627
31.68	0.000323685
31.84	0.000567724
32	0.000704608
32.16	0.000653712
32.32	0.000445714
32.48	0.000203439
32.64	6.8686e-05
32.8	0.000118602
32.96	0.000320924
33.12	0.000554022
33.28	0.000679341
33.44	0.000623096
33.6	0.000419074
33.76	0.000187724
33.92	6.44478e-05
34.08	0.000119771
34.24	0.000318444
34.4	0.000541181
34.56	0.000655649
34.72	0.000594479
34.88	0.000394322
35.04	0.000173319
35.2	6.08111e-05
35.36	0.000121105
35.52	0.000316204
35.68	0.000529098
35.84	0.00063336
36	0.000567653
36.16	0.000371268
36.32	0.000160094
36.48	5.77157e-05
36.64	0.000122583
36.8	0.000314168
36.96	0.000517685
37.12	0.000612325
37.28	0.00054244
37.44	0.000349748
37.6	0.000147939
37.76	5.5109e-05
37.92	0.000124185
38.08	0.000312305
38.24	0.000506865
38.4	0.000592417
38.56	0.000518683
38.72	0.00032962
38.88	0.000136756
39.04	5.2945e-05
39.2	0.000125892
39.36	0.000310588
39.52	0.000496572
39.68	0.000573526
39.84	0.000496249
40	0.000310761
40.16	0.00012646
40.32	5.11829e-05
40.48	0.00012769
40.64	0.000308995
40.8	0.00048675
40.96	0.000555554
41.12	0.00047502
41.28	0.000293061
41.44	0.000116977
41.6	4.97868e-05
41.76	0.000129563
41.92	0.000307504
42.08	0.000477348
42.24	0.000538418
42.4	0.000454892
42.56	0.000276424
42.72	0.00010824
42.88	4.87244e-05
43.04	0.000131499
43.2	0.000306098
43.36	0.000468323
43.52	0.000522043
43.68	0.000435775
43.84	0.000260767
44	0.000100191
44.16	4.7967e-05
44.32	0.000133488
44.48	0.000304761
44.64	0.000459636
44.8	0.000506363
44.96	0.000417588
45.12	0.000246015
45.28	9.27761e-05
45.44	4.74888e-05
45.6	0.000135518
45.76	0.000303479
45.92	0.000451253
46.08	0.000491322
46.24	0.000400259
46.4	0.000232099
46.56	8.59494e-05
46.72	4.72665e-05
46.88	0.00013758
47.04	0.00030224
47.2	0.000443145
47.36	0.000476867
47.52	0.000383726
47.68	0.000218962
47.84	7.96685e-05
48	4.7279e-05
48.16	0.000139667
48.32	0.000301032
48.48	0.000435284
48.64	0.000462954
48.8	0.000367931
48.96	0.000206549
49.12	7.38955e-05
49.28	4.7507e-05
49.44	0.000141769
49.6	0.000299846
49.76	0.000427647
49.92	0.000449541
50.08	0.000352825
50.24	0.000194812
50.4	6.85959e-05
50.56	4.7933e-05
50.72	0.000143881
50.88	0.000298673
51.04	0.000420214
51.2	0.000436593
51.36	0.00033836
51.52	0.000183708
51.68	6.37386e-05
51.84	4.85411e-05
52	0.000145995
52.16	0.000297505
52.32	0.000412964
52.48	0.000424076
52.64	0.000324497
52.8	0.000173198
52.96	5.92952e-05
53.12	4.93165e-05
53.28	0.000148105
53.44	0.000296335
53.6	0.000405882
53.76	0.000411962
53.92	0.000311198
54.08	0.000163245
54.24	5.52397e-05
54.4	5.02455e-05
54.56	0.000150206
54.72	0.000295157
54.88	0.000398953
55.04	0.000400225
55.2	0.00029843
55.36	0.000153818
55.52	5.15484e-05
55.68	5.13157e-05
55.84	0.000152293
56	0.000293966
56.16	0.000392163
56.32	0.00038884
56.48	0.000286162
56.64	0.000144888
56.8	4.81995e-05
56.96	5.25154e-05
57.12	0.000154361
57.28	0.000292755
57.44	0.000385501
57.6	0.000377787
57.76	0.000274368
57.92	0.000136426
58.08	4.51729e-05
58.24	5.38339e-05
58.4	0.000156405
58.56	0.000291521
58.72	0.000378955
58.88	0.000367046
59.04	0.000263021
59.2	0.000128408
59.36	4.245e-05
59.52	5.52609e-05
59.68	0.000158422
59.84	0.000290259
60	0.000372515
60.16	0.0003566
60.32	0.0002521
60.48	0.000120812
60.64	4.00136e-05
60.8	5.67872e-05
60.96	0.000160407
61.12	0.000288967
61.28	0.000366175
61.44	0.000346433
61.6	0.000241582
61.76	0.000113617
61.92	3.78478e-05
62.08	5.84039e-05
62.24	0.000162356
62.4	0.00028764
62.56	0.000233209
62.72	0.000207729
62.88	0.000185034
63.04	0.000164821
63.2	0.000146816
63.36	0.000130779
63.52	0.000116495
63.68	0.000103772
63.84	9.24386e-05
64	8.23438e-05
64.16	7.3352e-05
64.32	6.53426e-05
64.48	5.82081e-05
64.64	5.18529e-05
64.8	4.6192e-05
64.96	4.11493e-05
65.12	3.66574e-05
65.28	3.26561e-05
65.44	2.90917e-05
65.6	2.59166e-05
65.76	2.30882e-05
65.92	2.05685e-05
66.08	1.8324e-05
66.24	1.63245e-05
66.4	1.45433e-05
66.56	1.29565e-05
66.72	1.1543e-05
66.88	1.02837e-05
67.04	9.16184e-06
67.2	8.16243e-06
67.36	7.27209e-06
67.52	6.47891e-06
67.68	5.77227e-06
67.84	5.14274e-06
68	4.5819e-06
68.16	4.08224e-06
68.32	3.6371e-06
68.48	3.24051e-06
68.64	2.88719e-06
68.8	2.5724e-06
68.96	2.29195e-06
69.12	2.04208e-06
69.28	1.81947e-06
69.44	1.62113e-06
69.6	1.44443e-06
69.76	1.28699e-06
69.92	1.14671e-06
70.08	1.02174e-06
70.24	9.10384e-07
70.4	8.11172e-07
70.56	7.22775e-07
70.72	6.44014e-07
70.88	5.73839e-07
71.04	5.11313e-07
71.2	4.55602e-07
71.36	4.05962e-07
71.52	3.61733e-07
71.68	3.22324e-07
71.84	2.87209e-07
72	2.5592e-07
72.16	2.28041e-07
72.32	2.032e-07
72.48	1.81065e-07
72.64	1.61342e-07
72.8	1.43767e-07
72.96	1.28107e-07
73.12	1.14153e-07
73.28	1.01719e-07
73.44	9.06387e-08
73.6	8.07656e-08
73.76	7.19679e-08
73.92	6.41283e-08
74.08	5.71425e-08
74.24	5.09174e-08
74.4	4.53702e-08
74.56	4.0427e-08
74.72	3.60221e-08
74.88	3.20968e-08
75.04	2.85989e-08
75.2	2.54817e-08
75.36	2.2704e-08
75.52	2.02286e-08
75.68	1.80227e-08
75.84	1.60569e-08
76	1.43051e-08
76.16	1.2744e-08
76.32	1.13528e-08
76.48	1.0113e-08
76.64	9.00814e-09
76.8	8.02353e-09
76.96	7.14607e-09
77.12	6.36411e-09
77.28	5.66724e-09
77.44	5.04621e-09
77.6	4.49276e-09
77.76	3.99954e-09
77.92	3.55998e-09
78.08	3.16826e-09
78.24	2.81917e-09
78.4	2.50806e-09
78.56	2.23081e-09
78.72	1.98373e-09
78.88	1.76355e-09
79.04	1.56733e-09
79.2	1.39246e-09
79.36	1.23664e-09
79.52	1.09778e-09
79.68	9.74038e-10
79.84	8.63779e-10
80	7.65534e-10

## Sheet: Supplementary Fig. S2b
Fig.S2b
Fiber sensor spectra of polysufied solution
Wavelength (nm)	Electrolyte	100 mM Li2S	100 mM Li2S2	100 mM Li2S3	100 mM Li2S4	100 mM Li2S5	100 mM Li2S6	100 mM Li2S7	100 mM Li2S8
1515	-0.20742	-0.20658	-0.2069	-0.21066	-0.21625	-0.20996	-0.21268	-0.21285	-0.2179
1515.01	-0.20521	-0.20584	-0.20509	-0.20898	-0.21439	-0.21118	-0.21383	-0.2109	-0.21417
1515.01	-0.20621	-0.20424	-0.20885	-0.20552	-0.2136	-0.20954	-0.21532	-0.21291	-0.21737
1515.02	-0.20372	-0.20443	-0.20673	-0.20817	-0.21226	-0.2117	-0.21587	-0.2126	-0.21534
1515.02	-0.20451	-0.20154	-0.20518	-0.20882	-0.21087	-0.20981	-0.21398	-0.21017	-0.21167
1515.03	-0.20197	-0.20606	-0.20405	-0.20497	-0.21072	-0.20492	-0.20935	-0.20764	-0.2103
1515.03	-0.20536	-0.20907	-0.2046	-0.20835	-0.21337	-0.21014	-0.21317	-0.2107	-0.21223
1515.04	-0.20465	-0.20668	-0.2094	-0.20949	-0.21359	-0.2121	-0.21741	-0.21561	-0.21722
1515.04	-0.20602	-0.20302	-0.2069	-0.20703	-0.21059	-0.21383	-0.21204	-0.21574	-0.21494
1515.05	-0.20468	-0.20451	-0.20741	-0.20388	-0.21465	-0.21169	-0.21291	-0.21353	-0.21666
1515.05	-0.20702	-0.20329	-0.21033	-0.20727	-0.21399	-0.21193	-0.21471	-0.21279	-0.21732
1515.06	-0.20661	-0.20807	-0.20992	-0.20835	-0.20981	-0.20888	-0.21605	-0.21124	-0.21691
1515.06	-0.20581	-0.2085	-0.20331	-0.20783	-0.21527	-0.21124	-0.21166	-0.21045	-0.21596
1515.07	-0.20636	-0.20372	-0.20767	-0.20909	-0.217	-0.21313	-0.21536	-0.21231	-0.21752
1515.07	-0.20704	-0.20312	-0.20629	-0.20719	-0.21412	-0.21171	-0.21164	-0.21215	-0.21595
1515.08	-0.20483	-0.20784	-0.20638	-0.20709	-0.21276	-0.21067	-0.21177	-0.21439	-0.21585
1515.08	-0.20446	-0.20324	-0.20713	-0.20929	-0.21377	-0.21114	-0.21367	-0.21326	-0.21972
1515.09	-0.20261	-0.20824	-0.20834	-0.21207	-0.21371	-0.2078	-0.21366	-0.21226	-0.21576
1515.09	-0.20377	-0.20415	-0.20886	-0.20484	-0.2139	-0.21167	-0.21697	-0.21706	-0.21399
1515.1	-0.20482	-0.20821	-0.20423	-0.20595	-0.21097	-0.20856	-0.21019	-0.20998	-0.21334
1515.1	-0.20787	-0.20452	-0.20644	-0.20858	-0.21265	-0.2121	-0.21241	-0.21053	-0.21698
1515.11	-0.20671	-0.20323	-0.20366	-0.20716	-0.21565	-0.21108	-0.21697	-0.21142	-0.21661
1515.11	-0.20538	-0.2072	-0.2051	-0.2082	-0.21205	-0.21201	-0.21186	-0.21196	-0.21695
1515.12	-0.20701	-0.20588	-0.20685	-0.2087	-0.21345	-0.2135	-0.21203	-0.21264	-0.21915
1515.12	-0.20605	-0.20572	-0.20531	-0.20739	-0.21451	-0.20837	-0.21387	-0.21418	-0.21812
1515.12	-0.20918	-0.20702	-0.20687	-0.21068	-0.2138	-0.21248	-0.21297	-0.21067	-0.21793
1515.13	-0.20333	-0.20511	-0.20557	-0.21165	-0.21519	-0.21293	-0.21264	-0.21562	-0.21668
1515.13	-0.2013	-0.21252	-0.20692	-0.20666	-0.21135	-0.20984	-0.20922	-0.21272	-0.21659
1515.14	-0.21136	-0.20724	-0.2122	-0.2148	-0.21602	-0.21604	-0.21608	-0.21628	-0.22265
1515.14	-0.20529	-0.20894	-0.20878	-0.21103	-0.21592	-0.21473	-0.2176	-0.21099	-0.22083
1515.15	-0.20784	-0.20376	-0.20939	-0.20965	-0.21497	-0.20991	-0.21595	-0.21263	-0.22268
1515.15	-0.20867	-0.21026	-0.20868	-0.21291	-0.21364	-0.21162	-0.21476	-0.21485	-0.21384
1515.16	-0.20988	-0.20361	-0.21337	-0.20982	-0.2172	-0.21255	-0.21617	-0.21884	-0.21802
1515.16	-0.20572	-0.20635	-0.20495	-0.20913	-0.21339	-0.20918	-0.21506	-0.21419	-0.217
1515.17	-0.20728	-0.20364	-0.2102	-0.20958	-0.21404	-0.21007	-0.21335	-0.21427	-0.2186
1515.17	-0.20319	-0.20453	-0.20663	-0.21064	-0.21187	-0.20896	-0.21334	-0.21337	-0.21773
1515.18	-0.20689	-0.20463	-0.20768	-0.20803	-0.21516	-0.21326	-0.21649	-0.20969	-0.21979
1515.18	-0.20727	-0.2069	-0.20552	-0.20788	-0.21367	-0.21474	-0.21419	-0.21409	-0.21705
1515.19	-0.20711	-0.20846	-0.20888	-0.21098	-0.21577	-0.21394	-0.21472	-0.21721	-0.21901
1515.19	-0.20626	-0.20922	-0.21057	-0.21214	-0.21583	-0.21441	-0.21647	-0.21675	-0.22119
1515.2	-0.20629	-0.20951	-0.20488	-0.21024	-0.21474	-0.21071	-0.21451	-0.21195	-0.21629
1515.2	-0.20588	-0.20717	-0.20584	-0.21128	-0.21749	-0.21229	-0.21543	-0.21566	-0.22154
1515.21	-0.2074	-0.20358	-0.20452	-0.2067	-0.21204	-0.21007	-0.21081	-0.21134	-0.21908
1515.21	-0.20432	-0.20804	-0.20478	-0.20723	-0.21121	-0.21189	-0.21121	-0.2112	-0.21654
1515.22	-0.20361	-0.2048	-0.20825	-0.20758	-0.21334	-0.20748	-0.21093	-0.20965	-0.21427
1515.22	-0.2055	-0.20737	-0.20733	-0.20937	-0.21521	-0.21058	-0.21161	-0.21129	-0.22113
1515.23	-0.20875	-0.20843	-0.207	-0.2093	-0.21608	-0.21355	-0.21514	-0.21217	-0.2184
1515.23	-0.20454	-0.20515	-0.20833	-0.20799	-0.21666	-0.20947	-0.2145	-0.21432	-0.21705
1515.24	-0.2061	-0.20407	-0.20662	-0.21307	-0.21668	-0.21361	-0.21196	-0.21327	-0.21659
1515.24	-0.20368	-0.20639	-0.20626	-0.21015	-0.21183	-0.2105	-0.21306	-0.21068	-0.21474
1515.25	-0.2062	-0.20232	-0.20542	-0.2098	-0.21075	-0.20827	-0.21514	-0.21267	-0.21915
1515.26	-0.19893	-0.20908	-0.20096	-0.20402	-0.21055	-0.2054	-0.20916	-0.21005	-0.21366
1515.26	-0.2065	-0.20904	-0.20684	-0.20879	-0.2136	-0.21316	-0.21125	-0.21181	-0.21779
1515.27	-0.20393	-0.20766	-0.20604	-0.21089	-0.21561	-0.21485	-0.21541	-0.21405	-0.21681
1515.27	-0.20873	-0.20668	-0.20697	-0.20993	-0.21346	-0.21261	-0.21355	-0.21751	-0.21389
1515.28	-0.20617	-0.20386	-0.20847	-0.21298	-0.21588	-0.21082	-0.21513	-0.21317	-0.21785
1515.28	-0.20533	-0.2	-0.20618	-0.20841	-0.21025	-0.20742	-0.21255	-0.21344	-0.2151
1515.29	-0.20275	-0.20496	-0.20647	-0.20945	-0.21266	-0.21329	-0.21447	-0.21173	-0.21691
1515.29	-0.20111	-0.20463	-0.20925	-0.20823	-0.21023	-0.21065	-0.21232	-0.21199	-0.21431
1515.3	-0.20394	-0.2021	-0.20638	-0.2078	-0.21225	-0.2089	-0.21002	-0.21371	-0.21711
1515.3	-0.20073	-0.20775	-0.20403	-0.20385	-0.20993	-0.2095	-0.2136	-0.21086	-0.21353
1515.31	-0.20215	-0.20659	-0.20639	-0.20557	-0.21271	-0.20886	-0.21321	-0.21097	-0.21438
1515.31	-0.20482	-0.20322	-0.20782	-0.20777	-0.21316	-0.21671	-0.21533	-0.21646	-0.21583
1515.32	-0.20216	-0.20188	-0.20649	-0.20498	-0.21284	-0.20829	-0.21191	-0.21296	-0.21163
1515.32	-0.19979	-0.20299	-0.20456	-0.2049	-0.21192	-0.20763	-0.21067	-0.20733	-0.21353
1515.33	-0.20289	-0.20203	-0.2061	-0.20559	-0.21077	-0.20935	-0.21204	-0.21233	-0.21331
1515.33	-0.19966	-0.20627	-0.19811	-0.19943	-0.20931	-0.20546	-0.20594	-0.20742	-0.21422
1515.34	-0.20256	-0.20639	-0.20493	-0.20257	-0.21142	-0.20783	-0.21108	-0.21394	-0.21437
1515.34	-0.20059	-0.20456	-0.20395	-0.20355	-0.20741	-0.20628	-0.20889	-0.21066	-0.21139
1515.35	-0.20441	-0.20167	-0.20694	-0.20681	-0.21054	-0.20886	-0.21127	-0.20912	-0.21687
1515.35	-0.20188	-0.20464	-0.20063	-0.20427	-0.20992	-0.20735	-0.21229	-0.20929	-0.21618
1515.36	-0.20237	-0.20057	-0.20385	-0.20464	-0.21071	-0.20885	-0.20954	-0.21054	-0.21523
1515.36	-0.20117	-0.20557	-0.20293	-0.20252	-0.2123	-0.20767	-0.2101	-0.20915	-0.21389
1515.37	-0.20722	-0.20353	-0.20486	-0.20873	-0.21551	-0.20922	-0.21213	-0.21294	-0.21731
1515.37	-0.2042	-0.20414	-0.20294	-0.20671	-0.21049	-0.20888	-0.21181	-0.2128	-0.21585
1515.38	-0.20438	-0.20423	-0.20639	-0.20673	-0.21461	-0.20857	-0.2105	-0.2126	-0.21688
1515.38	-0.20571	-0.20541	-0.20955	-0.21042	-0.21358	-0.21143	-0.21217	-0.21362	-0.21966
1515.38	-0.20141	-0.20879	-0.20261	-0.20304	-0.21003	-0.20867	-0.21358	-0.2109	-0.21567
1515.39	-0.20298	-0.20349	-0.20665	-0.20735	-0.21538	-0.21199	-0.21348	-0.21466	-0.21746
1515.39	-0.19872	-0.20296	-0.2038	-0.20828	-0.21027	-0.2113	-0.21306	-0.21059	-0.21327
1515.4	-0.19893	-0.20172	-0.20416	-0.20627	-0.21285	-0.20964	-0.21334	-0.21107	-0.21372
1515.4	-0.19761	-0.20202	-0.20199	-0.20232	-0.20822	-0.20612	-0.20783	-0.20917	-0.21496
1515.41	-0.20253	-0.20294	-0.20878	-0.20643	-0.21116	-0.20803	-0.21232	-0.20935	-0.21759
1515.41	-0.20199	-0.20692	-0.2051	-0.20492	-0.21216	-0.20731	-0.20947	-0.21097	-0.21228
1515.42	-0.20254	-0.20472	-0.2081	-0.20525	-0.21294	-0.21317	-0.2131	-0.21455	-0.21724
1515.42	-0.20315	-0.20409	-0.20628	-0.20677	-0.21448	-0.21064	-0.21236	-0.21425	-0.21841
1515.43	-0.19956	-0.20364	-0.20299	-0.20433	-0.21253	-0.20925	-0.20857	-0.2055	-0.21429
1515.43	-0.20228	-0.2053	-0.20623	-0.20617	-0.21136	-0.20758	-0.21284	-0.20789	-0.21601
1515.44	-0.20274	-0.20141	-0.20523	-0.20512	-0.21464	-0.20815	-0.21359	-0.21074	-0.21033
1515.44	-0.19981	-0.20527	-0.20368	-0.20377	-0.20917	-0.20746	-0.21047	-0.20812	-0.21383
1515.45	-0.20422	-0.20071	-0.20669	-0.20867	-0.21545	-0.21065	-0.21261	-0.21264	-0.21774
1515.45	-0.2016	-0.20315	-0.20143	-0.20537	-0.21242	-0.20781	-0.21046	-0.20771	-0.21382
1515.46	-0.20557	-0.20216	-0.20729	-0.20498	-0.21619	-0.21154	-0.21442	-0.21158	-0.2157
1515.46	-0.20383	-0.20215	-0.2057	-0.20621	-0.21	-0.21441	-0.21151	-0.21212	-0.21373
1515.47	-0.20253	-0.2035	-0.20711	-0.20641	-0.21425	-0.21001	-0.21272	-0.20915	-0.21344
1515.47	-0.19804	-0.2039	-0.20257	-0.20478	-0.20791	-0.20625	-0.20878	-0.20997	-0.21374
1515.48	-0.20325	-0.20194	-0.2082	-0.20656	-0.21433	-0.21253	-0.21303	-0.21518	-0.21792
1515.48	-0.20043	-0.20286	-0.20256	-0.20252	-0.20677	-0.20925	-0.20677	-0.21	-0.21234
1515.49	-0.20247	-0.20542	-0.20393	-0.20746	-0.21039	-0.21128	-0.21073	-0.21503	-0.21247
1515.49	-0.2023	-0.20403	-0.20557	-0.20595	-0.20895	-0.21095	-0.2116	-0.21115	-0.21383
1515.5	-0.20046	-0.20051	-0.20238	-0.20267	-0.21049	-0.20894	-0.20764	-0.21069	-0.21512
1515.51	-0.19898	-0.20221	-0.19894	-0.20026	-0.21153	-0.20615	-0.20803	-0.20978	-0.21164
1515.51	-0.2022	-0.20512	-0.20398	-0.20449	-0.21543	-0.21122	-0.21152	-0.2128	-0.21695
1515.52	-0.20812	-0.20455	-0.20752	-0.20749	-0.21126	-0.21186	-0.21399	-0.21353	-0.21836
1515.52	-0.20341	-0.20113	-0.20892	-0.20676	-0.21164	-0.21305	-0.21493	-0.2108	-0.21245
1515.53	-0.19868	-0.20278	-0.20392	-0.20489	-0.21272	-0.20738	-0.21161	-0.20804	-0.21622
1515.53	-0.20072	-0.20081	-0.2023	-0.20329	-0.20856	-0.2025	-0.20668	-0.20891	-0.2101
1515.54	-0.20071	-0.20044	-0.2037	-0.20573	-0.21148	-0.20499	-0.21025	-0.20863	-0.21351
1515.54	-0.20404	-0.20183	-0.20877	-0.20568	-0.21492	-0.20862	-0.20856	-0.21199	-0.21329
1515.55	-0.199	-0.2035	-0.19844	-0.20202	-0.20949	-0.20527	-0.20756	-0.21084	-0.21235
1515.55	-0.20005	-0.20178	-0.20182	-0.20131	-0.20877	-0.21033	-0.20652	-0.20939	-0.21195
1515.56	-0.20071	-0.20275	-0.20149	-0.20571	-0.21175	-0.20835	-0.21503	-0.20841	-0.21568
1515.56	-0.20032	-0.19783	-0.20394	-0.20594	-0.21234	-0.2065	-0.2104	-0.209	-0.21422
1515.57	-0.20085	-0.19699	-0.20358	-0.20442	-0.21357	-0.2067	-0.20979	-0.20848	-0.21289
1515.57	-0.19872	-0.19934	-0.2003	-0.20084	-0.20979	-0.20345	-0.20602	-0.20816	-0.21214
1515.58	-0.19933	-0.20093	-0.20177	-0.20432	-0.20863	-0.20502	-0.20815	-0.21017	-0.21432
1515.58	-0.19856	-0.20389	-0.20304	-0.20181	-0.20785	-0.20656	-0.20567	-0.20773	-0.21065
1515.59	-0.20151	-0.19855	-0.20343	-0.20637	-0.21312	-0.20871	-0.2139	-0.21071	-0.21197
1515.59	-0.19657	-0.20659	-0.20204	-0.20005	-0.20671	-0.20368	-0.20856	-0.20679	-0.2098
1515.6	-0.20251	-0.20327	-0.205	-0.20289	-0.21077	-0.20787	-0.21039	-0.20963	-0.21543
1515.6	-0.19659	-0.20345	-0.2021	-0.20331	-0.20963	-0.20901	-0.20891	-0.20696	-0.20968
1515.61	-0.19567	-0.20045	-0.20151	-0.20163	-0.20815	-0.20495	-0.20756	-0.20976	-0.21685
1515.61	-0.19882	-0.20026	-0.20196	-0.20134	-0.20674	-0.20578	-0.20667	-0.20905	-0.21107
1515.62	-0.19888	-0.2018	-0.20117	-0.20267	-0.20953	-0.20668	-0.20803	-0.20892	-0.21262
1515.62	-0.19397	-0.20375	-0.19897	-0.20232	-0.20377	-0.20376	-0.20388	-0.20658	-0.21079
1515.62	-0.1988	-0.19826	-0.20305	-0.20302	-0.20905	-0.20951	-0.20891	-0.20807	-0.20945
1515.63	-0.19795	-0.20197	-0.19969	-0.20081	-0.20591	-0.20324	-0.20519	-0.20704	-0.20889
1515.63	-0.19914	-0.20063	-0.20063	-0.19903	-0.20808	-0.2022	-0.20886	-0.2073	-0.21352
1515.64	-0.19791	-0.20295	-0.20372	-0.2028	-0.20955	-0.20804	-0.20901	-0.20728	-0.21068
1515.64	-0.19831	-0.20155	-0.20225	-0.20534	-0.21168	-0.20986	-0.21023	-0.20763	-0.21229
1515.65	-0.2042	-0.20115	-0.20438	-0.20554	-0.20844	-0.20942	-0.21131	-0.21168	-0.21703
1515.65	-0.20513	-0.20534	-0.20586	-0.20756	-0.2109	-0.20929	-0.21487	-0.20945	-0.2162
1515.66	-0.20306	-0.204	-0.20704	-0.20894	-0.2122	-0.21222	-0.21175	-0.21349	-0.21603
1515.66	-0.19944	-0.19942	-0.20207	-0.20547	-0.20994	-0.20636	-0.21028	-0.21015	-0.21112
1515.67	-0.20189	-0.20602	-0.20323	-0.20146	-0.20841	-0.20728	-0.20685	-0.20875	-0.2166
1515.67	-0.2001	-0.2013	-0.20378	-0.20279	-0.21263	-0.2079	-0.21235	-0.20905	-0.21582
1515.68	-0.19822	-0.19982	-0.20527	-0.20415	-0.21161	-0.20857	-0.209	-0.2091	-0.20963
1515.68	-0.19693	-0.20491	-0.20326	-0.20186	-0.20686	-0.20553	-0.20661	-0.20668	-0.21146
1515.69	-0.19676	-0.19999	-0.19931	-0.20204	-0.20581	-0.20601	-0.21016	-0.20767	-0.21238
1515.69	-0.20141	-0.19877	-0.20188	-0.20185	-0.20908	-0.2068	-0.20936	-0.21103	-0.20996
1515.7	-0.19899	-0.2028	-0.20061	-0.20169	-0.20935	-0.20487	-0.20815	-0.20765	-0.20971
1515.7	-0.20113	-0.20273	-0.20558	-0.20336	-0.21501	-0.21189	-0.21111	-0.21793	-0.2176
1515.71	-0.19556	-0.20353	-0.20168	-0.20057	-0.2106	-0.20564	-0.20627	-0.20802	-0.21229
1515.71	-0.20162	-0.20438	-0.20166	-0.20274	-0.20721	-0.20897	-0.2105	-0.21103	-0.21196
1515.72	-0.19923	-0.19865	-0.20143	-0.20323	-0.21192	-0.20756	-0.2082	-0.20951	-0.21255
1515.72	-0.19458	-0.19877	-0.19873	-0.2007	-0.2062	-0.20115	-0.20785	-0.20494	-0.21211
1515.73	-0.1974	-0.2007	-0.20071	-0.20144	-0.20837	-0.20715	-0.20611	-0.20796	-0.21353
1515.73	-0.19578	-0.20156	-0.20022	-0.19954	-0.20705	-0.20582	-0.20586	-0.20562	-0.20799
1515.74	-0.1992	-0.19682	-0.19967	-0.20173	-0.2094	-0.2011	-0.20778	-0.2077	-0.21057
1515.74	-0.196	-0.19587	-0.198	-0.20197	-0.20505	-0.20581	-0.2056	-0.20603	-0.2091
1515.75	-0.19687	-0.20187	-0.19544	-0.19802	-0.20462	-0.20201	-0.20707	-0.20463	-0.20987
1515.76	-0.20142	-0.20005	-0.20027	-0.20227	-0.21122	-0.20698	-0.20861	-0.21217	-0.21646
1515.76	-0.19976	-0.20104	-0.202	-0.20272	-0.20745	-0.20524	-0.20473	-0.20907	-0.21505
1515.77	-0.20091	-0.20179	-0.20433	-0.2031	-0.21264	-0.20686	-0.20862	-0.20883	-0.21439
1515.77	-0.19843	-0.20128	-0.20231	-0.20284	-0.21023	-0.20689	-0.20662	-0.21021	-0.21283
1515.78	-0.19773	-0.20107	-0.20244	-0.20196	-0.20626	-0.20678	-0.20874	-0.21078	-0.21242
1515.78	-0.20353	-0.20252	-0.20273	-0.20554	-0.2092	-0.20918	-0.20901	-0.21035	-0.21389
1515.79	-0.19905	-0.20045	-0.20215	-0.20136	-0.20664	-0.2079	-0.21091	-0.20916	-0.21059
1515.79	-0.19988	-0.20335	-0.20362	-0.20076	-0.20897	-0.20467	-0.21062	-0.20625	-0.20937
1515.8	-0.20137	-0.19632	-0.20645	-0.20239	-0.21122	-0.20538	-0.20773	-0.21275	-0.21451
1515.8	-0.19572	-0.20238	-0.19623	-0.20018	-0.20159	-0.20388	-0.20546	-0.20277	-0.20761
1515.81	-0.20028	-0.20112	-0.20145	-0.20508	-0.21206	-0.20498	-0.20614	-0.21121	-0.21149
1515.81	-0.19988	-0.20163	-0.20108	-0.20178	-0.21016	-0.2052	-0.20664	-0.20929	-0.21251
1515.82	-0.19637	-0.20138	-0.19852	-0.20127	-0.20664	-0.20329	-0.20408	-0.20883	-0.20733
1515.82	-0.20306	-0.20144	-0.20172	-0.20373	-0.20639	-0.20547	-0.20813	-0.2098	-0.20912
1515.83	-0.19655	-0.19996	-0.20153	-0.20289	-0.20776	-0.20586	-0.20563	-0.20818	-0.21364
1515.83	-0.20141	-0.20487	-0.2073	-0.20898	-0.21203	-0.20859	-0.21077	-0.21073	-0.21448
1515.84	-0.2007	-0.19861	-0.19895	-0.20262	-0.20777	-0.20724	-0.21115	-0.21143	-0.21293
1515.84	-0.19877	-0.20653	-0.20149	-0.20224	-0.21084	-0.20691	-0.2082	-0.21072	-0.21096
1515.85	-0.20074	-0.20085	-0.20446	-0.20356	-0.20913	-0.21042	-0.21117	-0.20967	-0.21366
1515.85	-0.1968	-0.20028	-0.20223	-0.20671	-0.21257	-0.20576	-0.21192	-0.20749	-0.21257
1515.86	-0.19502	-0.20232	-0.20294	-0.20242	-0.2059	-0.20304	-0.20781	-0.20576	-0.20987
1515.86	-0.20072	-0.2	-0.20383	-0.20308	-0.20771	-0.20543	-0.20642	-0.20536	-0.21331
1515.87	-0.20011	-0.20476	-0.20002	-0.20437	-0.21057	-0.20839	-0.20847	-0.20734	-0.21203
1515.87	-0.19985	-0.20159	-0.2029	-0.20359	-0.21035	-0.20791	-0.20928	-0.20902	-0.21187
1515.88	-0.19709	-0.20627	-0.20144	-0.20267	-0.21008	-0.20697	-0.20972	-0.21017	-0.21103
1515.88	-0.19887	-0.20308	-0.20593	-0.20592	-0.21127	-0.20936	-0.21044	-0.20796	-0.2146
1515.88	-0.20056	-0.20212	-0.20261	-0.19997	-0.20895	-0.20785	-0.21004	-0.20682	-0.21623
1515.89	-0.19944	-0.19971	-0.20255	-0.20251	-0.20723	-0.20548	-0.20762	-0.20533	-0.21522
1515.89	-0.1971	-0.20273	-0.20214	-0.20145	-0.21149	-0.20352	-0.20712	-0.20692	-0.20875
1515.9	-0.20989	-0.203	-0.20785	-0.20501	-0.21494	-0.20516	-0.20899	-0.21167	-0.2141
1515.9	-0.20087	-0.20177	-0.20466	-0.20372	-0.21323	-0.20709	-0.20967	-0.21253	-0.21249
1515.91	-0.2024	-0.20182	-0.20201	-0.20161	-0.20947	-0.20551	-0.20966	-0.21037	-0.21033
1515.91	-0.19741	-0.198	-0.2006	-0.20009	-0.20779	-0.20527	-0.20716	-0.20806	-0.2116
1515.92	-0.19749	-0.20487	-0.19986	-0.19957	-0.20509	-0.20244	-0.20573	-0.20519	-0.20605
1515.92	-0.20297	-0.19832	-0.20432	-0.20283	-0.20839	-0.20863	-0.20699	-0.20847	-0.21344
1515.93	-0.19819	-0.19967	-0.20147	-0.20224	-0.20759	-0.20221	-0.20805	-0.20499	-0.20996
1515.93	-0.19807	-0.19857	-0.20121	-0.20109	-0.21156	-0.20399	-0.20962	-0.20897	-0.21177
1515.94	-0.19542	-0.20128	-0.19747	-0.20133	-0.20819	-0.20449	-0.20321	-0.20926	-0.2109
1515.94	-0.19875	-0.20168	-0.2014	-0.20146	-0.20997	-0.20421	-0.2079	-0.20909	-0.2154
1515.95	-0.20031	-0.19908	-0.20278	-0.20231	-0.20858	-0.20817	-0.20957	-0.20829	-0.21092
1515.95	-0.20102	-0.20529	-0.19975	-0.2009	-0.20965	-0.20513	-0.20288	-0.20751	-0.21014
1515.96	-0.20047	-0.19843	-0.20451	-0.20338	-0.20742	-0.20848	-0.20881	-0.20702	-0.21475
1515.96	-0.20079	-0.19904	-0.20254	-0.19955	-0.20646	-0.20393	-0.20844	-0.20906	-0.21264
1515.97	-0.19614	-0.19569	-0.19966	-0.19755	-0.20657	-0.20248	-0.20319	-0.20326	-0.20512
1515.97	-0.19532	-0.19848	-0.19873	-0.20096	-0.20278	-0.20203	-0.20761	-0.20353	-0.2073
1515.98	-0.20051	-0.19977	-0.20224	-0.19997	-0.20895	-0.20442	-0.20746	-0.21059	-0.21098
1515.98	-0.19942	-0.19848	-0.20296	-0.20193	-0.20696	-0.20477	-0.20518	-0.20943	-0.21037
1515.99	-0.19721	-0.20278	-0.20281	-0.20275	-0.20828	-0.20533	-0.20318	-0.20969	-0.21019
1515.99	-0.20113	-0.20512	-0.20302	-0.2055	-0.20872	-0.20713	-0.20837	-0.20927	-0.21286
1516	-0.19825	-0.20149	-0.20296	-0.20431	-0.21072	-0.21028	-0.21097	-0.21161	-0.21495
1516.01	-0.19597	-0.19886	-0.2011	-0.19921	-0.20579	-0.20402	-0.20452	-0.20769	-0.21027
1516.01	-0.20077	-0.20338	-0.20224	-0.20422	-0.20614	-0.20534	-0.20745	-0.20909	-0.20989
1516.02	-0.20082	-0.20137	-0.20192	-0.20168	-0.2079	-0.20554	-0.20894	-0.20948	-0.2141
1516.02	-0.20005	-0.20345	-0.20552	-0.20686	-0.21046	-0.2094	-0.20918	-0.21086	-0.21209
1516.03	-0.19958	-0.2021	-0.20333	-0.20414	-0.20727	-0.20863	-0.20841	-0.20739	-0.21408
1516.03	-0.19549	-0.20333	-0.19924	-0.19915	-0.20471	-0.20229	-0.20503	-0.20607	-0.20823
1516.04	-0.19674	-0.20029	-0.20291	-0.20198	-0.20716	-0.20762	-0.20661	-0.20861	-0.20885
1516.04	-0.20016	-0.20133	-0.203	-0.20307	-0.20565	-0.20194	-0.20711	-0.20755	-0.20786
1516.05	-0.20118	-0.19998	-0.20417	-0.20446	-0.21016	-0.20805	-0.20673	-0.20996	-0.21199
1516.05	-0.1962	-0.20005	-0.20284	-0.20335	-0.2087	-0.20597	-0.2094	-0.20866	-0.20906
1516.06	-0.20144	-0.19933	-0.20236	-0.20396	-0.21171	-0.20493	-0.20752	-0.2057	-0.2105
1516.06	-0.19414	-0.19625	-0.19833	-0.19869	-0.20816	-0.20093	-0.20097	-0.20447	-0.20783
1516.07	-0.19774	-0.19996	-0.19969	-0.20187	-0.20959	-0.20704	-0.2065	-0.20463	-0.20932
1516.07	-0.19384	-0.2021	-0.20024	-0.19923	-0.2062	-0.20259	-0.20369	-0.20602	-0.20704
1516.08	-0.19692	-0.20037	-0.19883	-0.19992	-0.21039	-0.20825	-0.20906	-0.2098	-0.21531
1516.08	-0.19635	-0.20232	-0.19687	-0.19975	-0.20492	-0.2049	-0.20642	-0.20998	-0.21113
1516.09	-0.19852	-0.20148	-0.20441	-0.20181	-0.20639	-0.20923	-0.20607	-0.20786	-0.21085
1516.09	-0.20158	-0.20108	-0.20217	-0.20382	-0.20863	-0.20777	-0.20576	-0.20729	-0.20988
1516.1	-0.19799	-0.20112	-0.20255	-0.2001	-0.20672	-0.20688	-0.20721	-0.20857	-0.21157
1516.1	-0.20069	-0.20103	-0.20184	-0.20124	-0.21218	-0.20837	-0.20788	-0.2101	-0.21429
1516.11	-0.19645	-0.20174	-0.20415	-0.20108	-0.20864	-0.20574	-0.2074	-0.20734	-0.2109
1516.11	-0.19776	-0.20072	-0.19803	-0.19939	-0.206	-0.20248	-0.20257	-0.20621	-0.21107
1516.12	-0.19732	-0.20085	-0.19863	-0.20136	-0.20609	-0.20539	-0.20644	-0.20571	-0.21135
1516.12	-0.2003	-0.19965	-0.20464	-0.20498	-0.21017	-0.20714	-0.20872	-0.20836	-0.21315
1516.12	-0.20309	-0.20206	-0.20041	-0.2039	-0.20726	-0.21059	-0.21047	-0.20832	-0.21212
1516.13	-0.1977	-0.20384	-0.1975	-0.2004	-0.20278	-0.20153	-0.2022	-0.20209	-0.2081
1516.13	-0.20279	-0.19892	-0.20453	-0.20385	-0.21152	-0.21087	-0.20991	-0.21056	-0.21645
1516.14	-0.19606	-0.20018	-0.19872	-0.19919	-0.20315	-0.20354	-0.20186	-0.20977	-0.20852
1516.14	-0.19643	-0.20498	-0.20379	-0.20237	-0.20487	-0.20686	-0.20582	-0.20792	-0.20792
1516.15	-0.19685	-0.1983	-0.20301	-0.20344	-0.20844	-0.20529	-0.20684	-0.20976	-0.21212
1516.15	-0.19776	-0.20364	-0.20276	-0.19733	-0.20583	-0.20238	-0.20662	-0.20242	-0.20634
1516.16	-0.19556	-0.19823	-0.20072	-0.19952	-0.20979	-0.20543	-0.20832	-0.20828	-0.21179
1516.16	-0.19839	-0.19968	-0.20302	-0.20196	-0.20888	-0.20275	-0.20658	-0.20638	-0.21327
1516.17	-0.19425	-0.20003	-0.20344	-0.20206	-0.20502	-0.20196	-0.20654	-0.20726	-0.20861
1516.17	-0.19707	-0.19925	-0.19972	-0.20184	-0.20906	-0.20833	-0.20521	-0.2066	-0.20715
1516.18	-0.20044	-0.19884	-0.2028	-0.20293	-0.20838	-0.20645	-0.20871	-0.20574	-0.20895
1516.18	-0.19444	-0.20592	-0.19924	-0.20292	-0.20293	-0.20365	-0.20765	-0.20755	-0.20801
1516.19	-0.20535	-0.20197	-0.20528	-0.20774	-0.21296	-0.20896	-0.21228	-0.20821	-0.21235
1516.19	-0.20037	-0.19921	-0.20124	-0.20618	-0.21047	-0.2065	-0.20481	-0.21028	-0.21622
1516.2	-0.19722	-0.20248	-0.20233	-0.20425	-0.2098	-0.20587	-0.20605	-0.20668	-0.21106
1516.2	-0.19883	-0.19983	-0.20394	-0.20742	-0.21204	-0.20727	-0.20949	-0.20969	-0.21142
1516.21	-0.19825	-0.20134	-0.20181	-0.20166	-0.2103	-0.20346	-0.20713	-0.20827	-0.20872
1516.21	-0.19944	-0.20275	-0.2051	-0.20288	-0.2124	-0.20539	-0.20689	-0.2092	-0.20854
1516.22	-0.1963	-0.20196	-0.20368	-0.20018	-0.2055	-0.20377	-0.20817	-0.20616	-0.21065
1516.22	-0.20016	-0.20246	-0.20216	-0.20643	-0.20956	-0.20585	-0.20986	-0.20955	-0.21328
1516.23	-0.20097	-0.19639	-0.20331	-0.20531	-0.20908	-0.20705	-0.20646	-0.2085	-0.21229
1516.23	-0.20006	-0.20211	-0.2058	-0.20389	-0.21193	-0.2046	-0.21042	-0.20678	-0.2116
1516.24	-0.2022	-0.20356	-0.20706	-0.20518	-0.20954	-0.20806	-0.21129	-0.20979	-0.2133
1516.24	-0.20028	-0.20094	-0.20291	-0.20483	-0.21033	-0.20621	-0.21072	-0.2082	-0.2132
1516.25	-0.19848	-0.20203	-0.20399	-0.20081	-0.20933	-0.20731	-0.20732	-0.20677	-0.21332
1516.26	-0.20021	-0.20588	-0.20203	-0.2005	-0.20713	-0.20651	-0.20336	-0.20841	-0.20968
1516.26	-0.19999	-0.20172	-0.20605	-0.20341	-0.21094	-0.20733	-0.20698	-0.20992	-0.2125
1516.27	-0.20534	-0.19896	-0.20464	-0.20286	-0.21122	-0.20858	-0.21215	-0.21203	-0.21273
1516.27	-0.20595	-0.19554	-0.20381	-0.20403	-0.20583	-0.20751	-0.20656	-0.20861	-0.21259
1516.28	-0.20146	-0.20171	-0.20111	-0.20033	-0.20675	-0.20379	-0.20483	-0.20664	-0.20999
1516.28	-0.20102	-0.20369	-0.20315	-0.20642	-0.21074	-0.20622	-0.20951	-0.20905	-0.21187
1516.29	-0.20232	-0.20164	-0.20247	-0.20458	-0.21112	-0.20692	-0.20899	-0.2095	-0.21144
1516.29	-0.19777	-0.20149	-0.20363	-0.20376	-0.2098	-0.20551	-0.20415	-0.20977	-0.2115
1516.3	-0.19946	-0.20059	-0.20115	-0.20072	-0.21102	-0.20714	-0.2064	-0.20554	-0.21572
1516.3	-0.20259	-0.202	-0.20318	-0.20436	-0.20927	-0.20654	-0.2066	-0.20717	-0.21279
1516.31	-0.1987	-0.20146	-0.20557	-0.20624	-0.20908	-0.2095	-0.20877	-0.2097	-0.21234
1516.31	-0.20176	-0.20611	-0.20201	-0.20354	-0.207	-0.20618	-0.20733	-0.20534	-0.21223
1516.32	-0.20518	-0.20144	-0.2049	-0.20589	-0.2123	-0.20703	-0.20685	-0.2105	-0.21225
1516.32	-0.1985	-0.19902	-0.2035	-0.20716	-0.20872	-0.20766	-0.20666	-0.21244	-0.21048
1516.33	-0.19347	-0.20096	-0.19941	-0.19934	-0.20744	-0.20497	-0.20326	-0.20605	-0.20677
1516.33	-0.20072	-0.20012	-0.20054	-0.20329	-0.20713	-0.20585	-0.2084	-0.20913	-0.21341
1516.34	-0.2008	-0.20603	-0.2004	-0.20407	-0.21	-0.20615	-0.20905	-0.20898	-0.21155
1516.34	-0.2011	-0.20787	-0.20356	-0.20418	-0.21148	-0.20551	-0.21143	-0.20966	-0.21046
1516.35	-0.19815	-0.20131	-0.20365	-0.20624	-0.2077	-0.20672	-0.2067	-0.20968	-0.21515
1516.35	-0.19503	-0.20496	-0.20135	-0.20145	-0.20502	-0.20365	-0.20614	-0.207	-0.21041
1516.36	-0.20892	-0.2044	-0.21083	-0.20809	-0.21594	-0.21129	-0.21665	-0.21655	-0.21895
1516.36	-0.198	-0.20432	-0.20354	-0.206	-0.21108	-0.2073	-0.20692	-0.21009	-0.21349
1516.37	-0.20098	-0.20459	-0.20329	-0.20814	-0.20693	-0.20749	-0.20929	-0.21101	-0.21253
1516.37	-0.20315	-0.20019	-0.20302	-0.20525	-0.21197	-0.21122	-0.21022	-0.21078	-0.21503
1516.38	-0.19851	-0.205	-0.20411	-0.20066	-0.21082	-0.20708	-0.2079	-0.20735	-0.21211
1516.38	-0.20311	-0.20447	-0.20512	-0.20756	-0.21266	-0.20721	-0.20997	-0.21143	-0.21398
1516.38	-0.20433	-0.2084	-0.20597	-0.20523	-0.21236	-0.20928	-0.20697	-0.21087	-0.21516
1516.39	-0.20537	-0.19926	-0.20668	-0.2056	-0.21272	-0.20805	-0.20877	-0.21338	-0.21639
1516.39	-0.19908	-0.2067	-0.20515	-0.2026	-0.20759	-0.19936	-0.20463	-0.20667	-0.21217
1516.4	-0.20329	-0.20442	-0.20468	-0.20469	-0.2092	-0.20553	-0.20726	-0.21213	-0.21009
1516.4	-0.20521	-0.1999	-0.20424	-0.20931	-0.21097	-0.21154	-0.20979	-0.21484	-0.21603
1516.41	-0.19911	-0.20407	-0.20027	-0.20284	-0.20886	-0.20521	-0.20369	-0.20625	-0.21316
1516.41	-0.19866	-0.20211	-0.20003	-0.20433	-0.20782	-0.20785	-0.20521	-0.20731	-0.21398
1516.42	-0.19981	-0.20256	-0.20225	-0.20289	-0.21167	-0.20942	-0.20827	-0.20741	-0.21287
1516.42	-0.19987	-0.20111	-0.20175	-0.20462	-0.20942	-0.20341	-0.20773	-0.21021	-0.21187
1516.43	-0.20078	-0.20303	-0.20244	-0.20383	-0.20798	-0.20545	-0.20942	-0.21034	-0.21314
1516.43	-0.20102	-0.19887	-0.20341	-0.20548	-0.21017	-0.20838	-0.20856	-0.20692	-0.21109
1516.44	-0.20084	-0.19842	-0.20314	-0.20552	-0.21012	-0.20505	-0.20651	-0.21008	-0.21151
1516.44	-0.19864	-0.20401	-0.20158	-0.2041	-0.20758	-0.20608	-0.20767	-0.21087	-0.21301
1516.45	-0.19936	-0.20709	-0.2028	-0.20479	-0.20973	-0.20785	-0.20619	-0.21035	-0.20964
1516.45	-0.20148	-0.20547	-0.20303	-0.20985	-0.21266	-0.20871	-0.21201	-0.21447	-0.21531
1516.46	-0.20575	-0.19756	-0.20678	-0.20743	-0.21317	-0.20926	-0.20869	-0.21313	-0.21627
1516.46	-0.19292	-0.2028	-0.19992	-0.19895	-0.20661	-0.2023	-0.2061	-0.20653	-0.20988
1516.47	-0.20149	-0.19754	-0.20433	-0.20225	-0.20678	-0.20872	-0.20823	-0.21073	-0.21026
1516.47	-0.19755	-0.20178	-0.19922	-0.20199	-0.20552	-0.20206	-0.204	-0.20421	-0.21024
1516.48	-0.20013	-0.19897	-0.20024	-0.20389	-0.20888	-0.20668	-0.20268	-0.20841	-0.21112
1516.48	-0.19493	-0.20143	-0.19776	-0.20155	-0.20356	-0.20434	-0.2051	-0.20592	-0.20982
1516.49	-0.19862	-0.2068	-0.20326	-0.20286	-0.20846	-0.20691	-0.20604	-0.20651	-0.20821
1516.49	-0.20178	-0.20535	-0.20552	-0.20554	-0.21069	-0.20886	-0.21098	-0.21162	-0.21404
1516.5	-0.20076	-0.20584	-0.20464	-0.20466	-0.21304	-0.20958	-0.21139	-0.21012	-0.21229
1516.51	-0.20403	-0.20318	-0.20304	-0.20658	-0.21025	-0.20976	-0.21042	-0.21056	-0.21883
1516.51	-0.20441	-0.20163	-0.20177	-0.20887	-0.21171	-0.21201	-0.20916	-0.21126	-0.21407
1516.52	-0.19857	-0.20511	-0.20381	-0.20775	-0.20799	-0.20619	-0.21072	-0.208	-0.21143
1516.52	-0.1945	-0.20476	-0.20348	-0.20479	-0.20948	-0.20718	-0.20889	-0.20977	-0.21023
1516.53	-0.20327	-0.19965	-0.2028	-0.20631	-0.21335	-0.20962	-0.20791	-0.20995	-0.21561
1516.53	-0.19844	-0.20256	-0.20231	-0.20377	-0.20774	-0.20309	-0.20451	-0.20521	-0.21055
1516.54	-0.20204	-0.20445	-0.20574	-0.2068	-0.20881	-0.20699	-0.20872	-0.20848	-0.21297
1516.54	-0.19867	-0.19924	-0.20921	-0.20577	-0.21184	-0.2087	-0.20917	-0.2104	-0.21573
1516.55	-0.19925	-0.20519	-0.20587	-0.20751	-0.20962	-0.20937	-0.20836	-0.2112	-0.21508
1516.55	-0.19838	-0.20096	-0.20332	-0.20417	-0.20885	-0.20773	-0.21049	-0.21131	-0.2102
1516.56	-0.19948	-0.20504	-0.20162	-0.2061	-0.21121	-0.20264	-0.21066	-0.20881	-0.21126
1516.56	-0.20035	-0.19956	-0.20557	-0.20502	-0.21328	-0.21085	-0.21114	-0.21167	-0.21572
1516.57	-0.19972	-0.19997	-0.20511	-0.20551	-0.21112	-0.208	-0.20869	-0.20892	-0.21032
1516.57	-0.20014	-0.20124	-0.20221	-0.20335	-0.20828	-0.20504	-0.2096	-0.20904	-0.21081
1516.58	-0.19975	-0.20297	-0.20502	-0.20813	-0.21007	-0.20686	-0.20719	-0.20718	-0.2151
1516.58	-0.2026	-0.20224	-0.20695	-0.20626	-0.215	-0.20978	-0.21059	-0.21122	-0.21305
1516.59	-0.19939	-0.20166	-0.20091	-0.20318	-0.20925	-0.20613	-0.20517	-0.20868	-0.20714
1516.59	-0.19805	-0.20354	-0.20041	-0.20295	-0.20864	-0.20274	-0.20377	-0.20684	-0.20797
1516.6	-0.20166	-0.20092	-0.2027	-0.20627	-0.21308	-0.20675	-0.20497	-0.20683	-0.21369
1516.6	-0.20134	-0.20077	-0.20598	-0.20116	-0.21029	-0.20722	-0.20846	-0.21024	-0.21343
1516.61	-0.19925	-0.19869	-0.2036	-0.20662	-0.21068	-0.20739	-0.20959	-0.21151	-0.21382
1516.61	-0.19959	-0.20296	-0.1972	-0.20167	-0.20933	-0.20615	-0.20498	-0.20769	-0.20846
1516.62	-0.20223	-0.20114	-0.20184	-0.20075	-0.2107	-0.20756	-0.20889	-0.20865	-0.21119
1516.62	-0.20178	-0.20044	-0.20216	-0.20491	-0.21106	-0.20477	-0.20833	-0.2091	-0.2121
1516.62	-0.20002	-0.20239	-0.20235	-0.20477	-0.20728	-0.20423	-0.20588	-0.20858	-0.2111
1516.63	-0.19892	-0.20203	-0.20424	-0.20464	-0.21138	-0.20714	-0.20844	-0.21127	-0.21087
1516.63	-0.19991	-0.20208	-0.20106	-0.20187	-0.20958	-0.20625	-0.2097	-0.20975	-0.21365
1516.64	-0.20294	-0.20504	-0.20478	-0.20758	-0.21023	-0.20572	-0.20986	-0.21174	-0.21544
1516.64	-0.20003	-0.20205	-0.20381	-0.20282	-0.20752	-0.20718	-0.21044	-0.21125	-0.21295
1516.65	-0.20062	-0.20052	-0.20511	-0.20539	-0.20898	-0.20656	-0.20795	-0.2087	-0.21249
1516.65	-0.20011	-0.2021	-0.20064	-0.20372	-0.20836	-0.20511	-0.20303	-0.20721	-0.21351
1516.66	-0.20302	-0.20304	-0.2053	-0.20387	-0.21201	-0.20998	-0.20685	-0.21028	-0.21353
1516.66	-0.19785	-0.1997	-0.2029	-0.2037	-0.21041	-0.20314	-0.20751	-0.20988	-0.21021
1516.67	-0.20061	-0.20247	-0.20307	-0.207	-0.21025	-0.20226	-0.20827	-0.21089	-0.21476
1516.67	-0.19972	-0.20518	-0.20319	-0.20427	-0.20703	-0.20492	-0.20645	-0.20953	-0.21079
1516.68	-0.20434	-0.19816	-0.20554	-0.20837	-0.21031	-0.20646	-0.21029	-0.20961	-0.2115
1516.68	-0.1961	-0.20115	-0.19943	-0.20486	-0.206	-0.20542	-0.20557	-0.20724	-0.20982
1516.69	-0.19678	-0.20181	-0.20145	-0.20206	-0.2076	-0.20626	-0.20656	-0.20586	-0.21253
1516.69	-0.19914	-0.19794	-0.20295	-0.20768	-0.21194	-0.21174	-0.21056	-0.20876	-0.21092
1516.7	-0.19865	-0.20336	-0.1998	-0.20027	-0.21015	-0.20582	-0.20691	-0.20456	-0.20806
1516.7	-0.20168	-0.20203	-0.20092	-0.20111	-0.20609	-0.20712	-0.20821	-0.20539	-0.20949
1516.71	-0.19913	-0.19805	-0.20064	-0.20168	-0.20862	-0.2054	-0.21017	-0.20606	-0.21015
1516.71	-0.19823	-0.20169	-0.20182	-0.20333	-0.20807	-0.2076	-0.20789	-0.20936	-0.21262
1516.72	-0.19892	-0.20379	-0.20116	-0.20169	-0.20778	-0.20757	-0.20773	-0.20794	-0.21172
1516.72	-0.20115	-0.19836	-0.2052	-0.20719	-0.21139	-0.21002	-0.21187	-0.21173	-0.21461
1516.73	-0.20328	-0.20149	-0.2059	-0.203	-0.21002	-0.20582	-0.2117	-0.20723	-0.21309
1516.73	-0.20329	-0.20183	-0.2037	-0.20755	-0.21124	-0.20879	-0.2079	-0.21026	-0.21305
1516.74	-0.19964	-0.20195	-0.20196	-0.20079	-0.20829	-0.20787	-0.20674	-0.21005	-0.20595
1516.74	-0.20159	-0.20168	-0.20135	-0.20384	-0.20747	-0.20537	-0.20724	-0.21032	-0.21236
1516.75	-0.19986	-0.20211	-0.20372	-0.19911	-0.20757	-0.20247	-0.20967	-0.20851	-0.20941
1516.76	-0.20741	-0.20359	-0.20109	-0.20539	-0.20815	-0.20616	-0.20625	-0.21055	-0.21217
1516.76	-0.20319	-0.20197	-0.20568	-0.20456	-0.21467	-0.20575	-0.20776	-0.20921	-0.21309
1516.77	-0.20259	-0.19689	-0.20132	-0.20339	-0.2096	-0.20586	-0.20932	-0.20723	-0.21276
1516.77	-0.19702	-0.20308	-0.20098	-0.20451	-0.20894	-0.20612	-0.20731	-0.20774	-0.21077
1516.78	-0.19668	-0.20227	-0.20537	-0.20291	-0.20596	-0.20261	-0.20745	-0.20787	-0.21225
1516.78	-0.20119	-0.19819	-0.20323	-0.20666	-0.20923	-0.20661	-0.20768	-0.20784	-0.21191
1516.79	-0.19859	-0.19792	-0.1994	-0.20198	-0.20621	-0.20087	-0.20517	-0.2059	-0.20675
1516.79	-0.1979	-0.2042	-0.19949	-0.20112	-0.20605	-0.19938	-0.20618	-0.20342	-0.21004
1516.8	-0.2016	-0.20391	-0.20495	-0.20481	-0.20945	-0.20645	-0.20956	-0.20921	-0.21205
1516.8	-0.20203	-0.20003	-0.20273	-0.20457	-0.21226	-0.20498	-0.21199	-0.20461	-0.21008
1516.81	-0.20095	-0.20112	-0.20051	-0.20388	-0.20832	-0.20234	-0.20816	-0.20587	-0.21023
1516.81	-0.20257	-0.20074	-0.20295	-0.20558	-0.20842	-0.20768	-0.20877	-0.21062	-0.21353
1516.82	-0.20507	-0.20348	-0.20255	-0.20225	-0.21014	-0.20604	-0.20901	-0.20945	-0.21104
1516.82	-0.19838	-0.20264	-0.20403	-0.20532	-0.20952	-0.20545	-0.2074	-0.2088	-0.21296
1516.83	-0.20294	-0.20084	-0.20349	-0.20543	-0.21168	-0.20866	-0.20793	-0.20793	-0.21238
1516.83	-0.19827	-0.20531	-0.1992	-0.20317	-0.20562	-0.20446	-0.20549	-0.20498	-0.21069
1516.84	-0.20385	-0.2035	-0.20679	-0.2086	-0.2108	-0.20848	-0.20752	-0.21294	-0.21357
1516.84	-0.20488	-0.20052	-0.20514	-0.20483	-0.20925	-0.20868	-0.21207	-0.20759	-0.21495
1516.85	-0.20341	-0.19888	-0.20228	-0.20595	-0.21004	-0.20804	-0.20742	-0.20974	-0.2119
1516.85	-0.2002	-0.20113	-0.20256	-0.20532	-0.2065	-0.20776	-0.2065	-0.21158	-0.21571
1516.86	-0.20005	-0.2025	-0.20511	-0.20298	-0.20872	-0.20324	-0.20361	-0.20748	-0.21191
1516.86	-0.19985	-0.20119	-0.20301	-0.20548	-0.2064	-0.20419	-0.20841	-0.20788	-0.20979
1516.87	-0.19955	-0.20545	-0.20159	-0.20493	-0.20673	-0.20162	-0.20517	-0.20943	-0.20967
1516.87	-0.2039	-0.20072	-0.20569	-0.20812	-0.20986	-0.20538	-0.2106	-0.20915	-0.21351
1516.88	-0.20213	-0.20137	-0.2022	-0.20194	-0.21134	-0.20436	-0.21026	-0.20897	-0.2126
1516.88	-0.20202	-0.20239	-0.20119	-0.20521	-0.20893	-0.20421	-0.20698	-0.20936	-0.21214
1516.88	-0.19972	-0.2014	-0.206	-0.20912	-0.21154	-0.20962	-0.20938	-0.20961	-0.21414
1516.89	-0.20107	-0.1975	-0.20257	-0.20643	-0.21031	-0.20669	-0.21283	-0.21051	-0.21174
1516.89	-0.19961	-0.20056	-0.20389	-0.20529	-0.20535	-0.20644	-0.20671	-0.20727	-0.21072
1516.9	-0.19847	-0.19901	-0.20381	-0.20633	-0.21334	-0.20722	-0.20498	-0.20632	-0.21172
1516.9	-0.20272	-0.20316	-0.20497	-0.20539	-0.20678	-0.20706	-0.20621	-0.21094	-0.21522
1516.91	-0.20367	-0.19861	-0.20758	-0.20938	-0.21192	-0.20845	-0.20833	-0.21486	-0.21555
1516.91	-0.19892	-0.2008	-0.19952	-0.20133	-0.20411	-0.20425	-0.20624	-0.2055	-0.20516
1516.92	-0.20017	-0.20073	-0.20352	-0.20531	-0.20995	-0.20498	-0.20543	-0.20558	-0.20864
1516.92	-0.20455	-0.19902	-0.2036	-0.20768	-0.21113	-0.20624	-0.20931	-0.21091	-0.2141
1516.93	-0.20129	-0.19921	-0.20203	-0.2045	-0.20608	-0.20519	-0.20452	-0.20755	-0.20881
1516.93	-0.20088	-0.20268	-0.20123	-0.20569	-0.2084	-0.20738	-0.20814	-0.20622	-0.21004
1516.94	-0.20193	-0.19966	-0.20333	-0.20837	-0.20981	-0.20877	-0.20765	-0.20986	-0.216
1516.94	-0.19968	-0.19855	-0.20233	-0.2013	-0.20806	-0.20613	-0.20551	-0.20908	-0.2086
1516.95	-0.1968	-0.19952	-0.19831	-0.19913	-0.20779	-0.2031	-0.2042	-0.20312	-0.21048
1516.95	-0.19569	-0.2032	-0.20148	-0.2003	-0.20494	-0.2022	-0.20111	-0.20422	-0.20899
1516.96	-0.20161	-0.20271	-0.19919	-0.20715	-0.2102	-0.20776	-0.20592	-0.20693	-0.21119
1516.96	-0.20474	-0.19959	-0.20131	-0.20707	-0.20921	-0.20309	-0.20897	-0.20754	-0.21525
1516.97	-0.20482	-0.20041	-0.20294	-0.20444	-0.20798	-0.20756	-0.20828	-0.2105	-0.21273
1516.97	-0.19617	-0.20089	-0.19739	-0.19933	-0.20377	-0.20165	-0.20325	-0.20492	-0.20787
1516.98	-0.20242	-0.20003	-0.20686	-0.20707	-0.21101	-0.20485	-0.20983	-0.2107	-0.21365
1516.98	-0.19963	-0.20022	-0.20192	-0.20813	-0.21136	-0.2083	-0.21109	-0.20571	-0.21024
1516.99	-0.19989	-0.20312	-0.20177	-0.20475	-0.20891	-0.2065	-0.20603	-0.2079	-0.21038
1516.99	-0.20329	-0.19621	-0.20269	-0.20641	-0.20999	-0.20858	-0.20564	-0.20495	-0.21008
1517	-0.19903	-0.20038	-0.19946	-0.20413	-0.20833	-0.20238	-0.20631	-0.20488	-0.20817
1517.01	-0.20059	-0.19974	-0.20596	-0.20518	-0.20791	-0.20946	-0.20839	-0.21138	-0.21116
1517.01	-0.197	-0.19923	-0.20294	-0.20302	-0.20616	-0.20365	-0.20625	-0.20566	-0.20992
1517.02	-0.20215	-0.20272	-0.20051	-0.20329	-0.20652	-0.20595	-0.20979	-0.20306	-0.20861
1517.02	-0.19875	-0.19969	-0.19752	-0.20282	-0.20519	-0.20363	-0.20608	-0.20418	-0.20945
1517.03	-0.19977	-0.19995	-0.20401	-0.20502	-0.2089	-0.20393	-0.21026	-0.20717	-0.21196
1517.03	-0.19847	-0.19964	-0.20172	-0.20214	-0.20699	-0.20588	-0.20685	-0.20673	-0.20952
1517.04	-0.19857	-0.19647	-0.19834	-0.20434	-0.20808	-0.20571	-0.20606	-0.20129	-0.20923
1517.04	-0.20246	-0.19735	-0.19876	-0.20564	-0.20472	-0.20389	-0.20777	-0.20485	-0.20882
1517.05	-0.20078	-0.20138	-0.2008	-0.20217	-0.20616	-0.20146	-0.20396	-0.20476	-0.21101
1517.05	-0.20536	-0.20125	-0.20264	-0.20614	-0.20909	-0.20516	-0.20978	-0.20738	-0.21075
1517.06	-0.20296	-0.20253	-0.20401	-0.20586	-0.20914	-0.20655	-0.21027	-0.20642	-0.2125
1517.06	-0.20287	-0.203	-0.20588	-0.20753	-0.20875	-0.2037	-0.21198	-0.20825	-0.20992
1517.07	-0.2006	-0.20227	-0.20157	-0.20558	-0.20784	-0.20597	-0.20785	-0.2057	-0.20723
1517.07	-0.20579	-0.19784	-0.20297	-0.20486	-0.20951	-0.20786	-0.21064	-0.20877	-0.21451
1517.08	-0.20014	-0.20374	-0.19789	-0.20276	-0.21	-0.2045	-0.21002	-0.20657	-0.20866
1517.08	-0.20413	-0.20143	-0.20559	-0.20782	-0.21396	-0.20732	-0.21038	-0.21339	-0.21213
1517.09	-0.20049	-0.20251	-0.20377	-0.21	-0.21069	-0.20807	-0.20821	-0.21095	-0.21304
1517.09	-0.19953	-0.20919	-0.20094	-0.20528	-0.20941	-0.20576	-0.2089	-0.20806	-0.21185
1517.1	-0.2024	-0.20469	-0.2017	-0.20527	-0.20815	-0.20962	-0.20847	-0.20685	-0.21074
1517.1	-0.20614	-0.20022	-0.20394	-0.20633	-0.20792	-0.20865	-0.21061	-0.2109	-0.21375
1517.11	-0.19875	-0.20306	-0.20227	-0.20329	-0.20606	-0.20596	-0.2081	-0.20593	-0.21136
1517.11	-0.19642	-0.2024	-0.2022	-0.205	-0.2062	-0.20818	-0.20639	-0.20815	-0.20987
1517.12	-0.20202	-0.202	-0.2041	-0.20559	-0.20802	-0.20936	-0.20716	-0.21274	-0.21509
1517.12	-0.20192	-0.20196	-0.2033	-0.20492	-0.20954	-0.20588	-0.21077	-0.20908	-0.20843
1517.12	-0.20054	-0.20188	-0.20299	-0.20076	-0.20608	-0.20584	-0.20683	-0.20483	-0.20709
1517.13	-0.19959	-0.19685	-0.19798	-0.20299	-0.20742	-0.205	-0.20547	-0.20526	-0.21046
1517.13	-0.20062	-0.2037	-0.19979	-0.20478	-0.20601	-0.20654	-0.20783	-0.20562	-0.21116
1517.14	-0.20578	-0.20275	-0.20332	-0.20894	-0.21288	-0.20941	-0.20674	-0.21047	-0.21488
1517.14	-0.20285	-0.20009	-0.20079	-0.20554	-0.20929	-0.20875	-0.20795	-0.20757	-0.21131
1517.15	-0.20041	-0.20195	-0.20175	-0.20367	-0.21008	-0.20861	-0.20605	-0.2071	-0.21112
1517.15	-0.20047	-0.20442	-0.19923	-0.20434	-0.2069	-0.20215	-0.20709	-0.20476	-0.21032
1517.16	-0.20359	-0.20477	-0.20244	-0.20649	-0.21199	-0.20433	-0.21034	-0.20892	-0.21348
1517.16	-0.2049	-0.20131	-0.20215	-0.20568	-0.20879	-0.20674	-0.20557	-0.20969	-0.21396
1517.17	-0.20029	-0.20177	-0.2	-0.19993	-0.20564	-0.20325	-0.20421	-0.20442	-0.2108
1517.17	-0.20102	-0.19816	-0.19984	-0.2051	-0.20967	-0.20638	-0.20714	-0.20817	-0.20905
1517.18	-0.19748	-0.20294	-0.2027	-0.20335	-0.20892	-0.20785	-0.20746	-0.20656	-0.21089
1517.18	-0.20644	-0.20151	-0.20356	-0.20697	-0.2101	-0.2089	-0.21127	-0.21132	-0.21372
1517.19	-0.20181	-0.20109	-0.20208	-0.20106	-0.20706	-0.20662	-0.21013	-0.20693	-0.21325
1517.19	-0.20531	-0.20461	-0.20396	-0.20762	-0.20587	-0.20731	-0.20854	-0.20511	-0.21033
1517.2	-0.20361	-0.19736	-0.20188	-0.20536	-0.20626	-0.20568	-0.20899	-0.2093	-0.2124
1517.2	-0.19721	-0.2006	-0.19482	-0.20087	-0.20657	-0.20464	-0.20691	-0.20456	-0.21175
1517.21	-0.20204	-0.20074	-0.20016	-0.20694	-0.2073	-0.20698	-0.21004	-0.2076	-0.21344
1517.21	-0.19979	-0.19691	-0.2004	-0.2039	-0.2076	-0.20834	-0.20405	-0.20375	-0.21172
1517.22	-0.20039	-0.20013	-0.19908	-0.20396	-0.20322	-0.20551	-0.2066	-0.20661	-0.20971
1517.22	-0.20078	-0.20321	-0.20266	-0.20142	-0.20709	-0.20496	-0.20236	-0.20571	-0.20677
1517.23	-0.20305	-0.19715	-0.20472	-0.20605	-0.21008	-0.20252	-0.20807	-0.20737	-0.20828
1517.23	-0.2019	-0.19872	-0.19912	-0.20338	-0.20673	-0.20405	-0.20391	-0.20817	-0.20909
1517.24	-0.20072	-0.20272	-0.20415	-0.20204	-0.20821	-0.20661	-0.2067	-0.20898	-0.20999
1517.24	-0.20629	-0.20308	-0.20312	-0.20812	-0.20609	-0.20846	-0.21082	-0.20975	-0.2111
1517.25	-0.20262	-0.19684	-0.20522	-0.205	-0.20748	-0.2083	-0.20793	-0.20733	-0.21052
1517.26	-0.20189	-0.19918	-0.20433	-0.20311	-0.20895	-0.20553	-0.20599	-0.20975	-0.21058
1517.26	-0.19633	-0.20219	-0.20039	-0.20336	-0.20391	-0.2033	-0.20649	-0.20265	-0.2079
1517.27	-0.20326	-0.20285	-0.20362	-0.20542	-0.20665	-0.20638	-0.20705	-0.2109	-0.21222
1517.27	-0.20421	-0.20032	-0.20412	-0.20454	-0.20823	-0.20623	-0.20658	-0.20945	-0.21396
1517.28	-0.20041	-0.19969	-0.19897	-0.20519	-0.20833	-0.20844	-0.20863	-0.2059	-0.21154
1517.28	-0.20161	-0.20013	-0.20208	-0.20723	-0.20852	-0.20558	-0.20669	-0.20881	-0.2078
1517.29	-0.20044	-0.19757	-0.19963	-0.20296	-0.20688	-0.20466	-0.20668	-0.20785	-0.20987
1517.29	-0.19727	-0.19932	-0.19739	-0.19925	-0.20303	-0.20443	-0.2027	-0.20496	-0.20722
1517.3	-0.19885	-0.20264	-0.20393	-0.20605	-0.21023	-0.20517	-0.20976	-0.20542	-0.21099
1517.3	-0.20668	-0.20146	-0.20634	-0.21226	-0.21064	-0.2074	-0.2133	-0.2122	-0.21635
1517.31	-0.20245	-0.20127	-0.20762	-0.20486	-0.20862	-0.20588	-0.20955	-0.20855	-0.20968
1517.31	-0.20518	-0.20322	-0.20484	-0.20371	-0.21276	-0.20753	-0.21381	-0.20721	-0.21196
1517.32	-0.2022	-0.20757	-0.20452	-0.20554	-0.21058	-0.20899	-0.20786	-0.21034	-0.21131
1517.32	-0.20455	-0.20491	-0.20294	-0.20555	-0.20858	-0.20761	-0.20793	-0.20749	-0.21243
1517.33	-0.20275	-0.2079	-0.2031	-0.20806	-0.21006	-0.20683	-0.20815	-0.20871	-0.21159
1517.33	-0.20624	-0.19886	-0.20666	-0.20675	-0.21443	-0.20723	-0.21292	-0.21191	-0.21244
1517.34	-0.20401	-0.20087	-0.19922	-0.20446	-0.20825	-0.20208	-0.20418	-0.20703	-0.21271
1517.34	-0.20179	-0.20062	-0.20258	-0.20219	-0.2083	-0.20576	-0.20548	-0.20532	-0.20984
1517.35	-0.20123	-0.20311	-0.20113	-0.20719	-0.20835	-0.20408	-0.20843	-0.2055	-0.21275
1517.35	-0.20251	-0.19703	-0.2022	-0.20712	-0.20876	-0.20665	-0.20807	-0.2072	-0.21311
1517.36	-0.20243	-0.20251	-0.20193	-0.20481	-0.20678	-0.20737	-0.21084	-0.20859	-0.21101
1517.36	-0.20401	-0.20216	-0.20282	-0.20477	-0.20831	-0.20803	-0.20851	-0.20879	-0.21282
1517.37	-0.20035	-0.20218	-0.20609	-0.20586	-0.20999	-0.20805	-0.20866	-0.20956	-0.21196
1517.37	-0.20347	-0.20135	-0.20312	-0.20486	-0.20697	-0.20498	-0.20909	-0.20696	-0.21589
1517.38	-0.20286	-0.20023	-0.20257	-0.20635	-0.20621	-0.20656	-0.20891	-0.20498	-0.21037
1517.38	-0.20433	-0.19906	-0.20295	-0.20797	-0.2088	-0.20811	-0.20916	-0.20951	-0.21352
1517.38	-0.20278	-0.20441	-0.20578	-0.20403	-0.21142	-0.20653	-0.20953	-0.20816	-0.21326
1517.39	-0.20374	-0.203	-0.20552	-0.20824	-0.20817	-0.20785	-0.21126	-0.21204	-0.21589
1517.39	-0.20456	-0.20292	-0.20304	-0.2073	-0.20694	-0.20543	-0.21087	-0.20826	-0.21015
1517.4	-0.20032	-0.20133	-0.20166	-0.20534	-0.21041	-0.20038	-0.20548	-0.20419	-0.21047
1517.4	-0.20267	-0.2021	-0.20313	-0.20564	-0.20833	-0.20459	-0.20703	-0.21004	-0.20953
1517.41	-0.20447	-0.19985	-0.20521	-0.20256	-0.20994	-0.20846	-0.21095	-0.20898	-0.21391
1517.41	-0.20304	-0.20291	-0.20279	-0.20654	-0.21186	-0.20796	-0.20771	-0.21044	-0.21187
1517.42	-0.20087	-0.20224	-0.20624	-0.2043	-0.20578	-0.20435	-0.20581	-0.20335	-0.20955
1517.42	-0.19971	-0.19642	-0.20162	-0.20096	-0.20418	-0.20295	-0.20328	-0.20157	-0.20447
1517.43	-0.20143	-0.19822	-0.20159	-0.20434	-0.20887	-0.20581	-0.20299	-0.20367	-0.2092
1517.43	-0.19829	-0.20202	-0.20106	-0.20567	-0.20666	-0.20517	-0.20557	-0.20489	-0.21104
1517.44	-0.20097	-0.20085	-0.20104	-0.2061	-0.20728	-0.20481	-0.2083	-0.20562	-0.20696
1517.44	-0.20397	-0.20506	-0.20424	-0.20941	-0.21448	-0.20474	-0.20893	-0.20852	-0.20993
1517.45	-0.20136	-0.20197	-0.20364	-0.20663	-0.2104	-0.20711	-0.20575	-0.20772	-0.21216
1517.45	-0.20231	-0.20587	-0.20532	-0.20701	-0.21067	-0.20863	-0.20713	-0.20785	-0.21315
1517.46	-0.20563	-0.20311	-0.2059	-0.20665	-0.21405	-0.21018	-0.20829	-0.21055	-0.21539
1517.46	-0.20314	-0.20343	-0.20377	-0.20657	-0.20917	-0.20652	-0.20999	-0.20815	-0.21419
1517.47	-0.20459	-0.20207	-0.20631	-0.20878	-0.20964	-0.21019	-0.21106	-0.20938	-0.21471
1517.47	-0.20474	-0.20353	-0.20328	-0.20914	-0.21222	-0.20837	-0.2087	-0.20744	-0.21331
1517.48	-0.20516	-0.20216	-0.20347	-0.20698	-0.20878	-0.20596	-0.20829	-0.20845	-0.21411
1517.48	-0.20168	-0.20074	-0.20397	-0.20232	-0.20734	-0.20492	-0.20713	-0.20585	-0.20953
1517.49	-0.20063	-0.20315	-0.20167	-0.20466	-0.20933	-0.20368	-0.20682	-0.20672	-0.207
1517.49	-0.20414	-0.19982	-0.20479	-0.20658	-0.20991	-0.20679	-0.20831	-0.20708	-0.20971
1517.5	-0.20018	-0.20257	-0.20039	-0.20619	-0.20958	-0.20658	-0.20579	-0.20728	-0.20975
1517.51	-0.2029	-0.20438	-0.20205	-0.20882	-0.2118	-0.20726	-0.20415	-0.2114	-0.21134
1517.51	-0.20575	-0.20248	-0.20262	-0.20821	-0.21086	-0.20922	-0.21005	-0.21052	-0.21561
1517.52	-0.20371	-0.20332	-0.20721	-0.20835	-0.21241	-0.21061	-0.21064	-0.21102	-0.21299
1517.52	-0.20432	-0.20329	-0.20655	-0.20404	-0.21022	-0.20831	-0.20881	-0.2067	-0.21279
1517.53	-0.20554	-0.20504	-0.20171	-0.20852	-0.20759	-0.20902	-0.20776	-0.20933	-0.21485
1517.53	-0.20326	-0.20296	-0.20217	-0.2105	-0.2095	-0.2094	-0.20688	-0.20904	-0.21273
1517.54	-0.20595	-0.20137	-0.20206	-0.20566	-0.20931	-0.2063	-0.21104	-0.20699	-0.21143
1517.54	-0.20385	-0.20465	-0.20506	-0.20797	-0.21006	-0.20756	-0.20919	-0.2087	-0.21138
1517.55	-0.20382	-0.1989	-0.20818	-0.21368	-0.21255	-0.20849	-0.21158	-0.21066	-0.21219
1517.55	-0.20173	-0.20399	-0.20318	-0.20877	-0.2101	-0.207	-0.20923	-0.20652	-0.2079
1517.56	-0.20479	-0.20396	-0.20461	-0.20447	-0.20964	-0.20386	-0.20862	-0.20937	-0.21056
1517.56	-0.20609	-0.203	-0.20697	-0.20452	-0.21193	-0.20499	-0.2097	-0.21146	-0.21403
1517.57	-0.19957	-0.20351	-0.2034	-0.20695	-0.20958	-0.2061	-0.20804	-0.20646	-0.21303
1517.57	-0.20217	-0.20501	-0.20413	-0.20502	-0.20928	-0.20564	-0.20932	-0.20753	-0.2104
1517.58	-0.20139	-0.20442	-0.20416	-0.20587	-0.20727	-0.2056	-0.21187	-0.20566	-0.21195
1517.58	-0.20178	-0.19947	-0.20594	-0.20532	-0.20846	-0.20736	-0.20518	-0.20732	-0.21052
1517.59	-0.20299	-0.20614	-0.20389	-0.20727	-0.21068	-0.20708	-0.21076	-0.20767	-0.21245
1517.59	-0.20775	-0.20473	-0.20519	-0.2083	-0.21276	-0.20811	-0.21144	-0.20904	-0.21527
1517.6	-0.2045	-0.20452	-0.2055	-0.20493	-0.21101	-0.20921	-0.21173	-0.20653	-0.2122
1517.6	-0.20135	-0.20364	-0.2002	-0.20072	-0.20802	-0.20431	-0.21027	-0.20787	-0.20699
1517.61	-0.20857	-0.20633	-0.20373	-0.20626	-0.21546	-0.20783	-0.21038	-0.20853	-0.2109
1517.61	-0.20448	-0.20621	-0.20524	-0.20824	-0.21264	-0.20921	-0.211	-0.20647	-0.21549
1517.62	-0.20571	-0.20129	-0.20886	-0.20574	-0.21109	-0.21114	-0.20962	-0.2051	-0.21266
1517.62	-0.20323	-0.20353	-0.20165	-0.20584	-0.21308	-0.2039	-0.21099	-0.20633	-0.21118
1517.62	-0.20732	-0.20418	-0.20456	-0.2088	-0.2134	-0.20565	-0.21037	-0.21015	-0.2119
1517.63	-0.20656	-0.20163	-0.20446	-0.20631	-0.20956	-0.20945	-0.21148	-0.20926	-0.21153
1517.63	-0.20193	-0.202	-0.20393	-0.20439	-0.20797	-0.20734	-0.20655	-0.2052	-0.21048
1517.64	-0.20477	-0.20362	-0.20602	-0.20874	-0.20948	-0.20869	-0.20834	-0.20617	-0.21049
1517.64	-0.20371	-0.20426	-0.20391	-0.20787	-0.20709	-0.20992	-0.20914	-0.20801	-0.21225
1517.65	-0.20549	-0.20556	-0.20537	-0.20891	-0.21168	-0.20914	-0.2122	-0.21079	-0.21224
1517.65	-0.20303	-0.20062	-0.20642	-0.20988	-0.21187	-0.2073	-0.20746	-0.20616	-0.21265
1517.66	-0.2014	-0.20324	-0.20316	-0.20594	-0.2082	-0.20409	-0.20773	-0.20572	-0.21002
1517.66	-0.20124	-0.20516	-0.20526	-0.20441	-0.20889	-0.20564	-0.20742	-0.20501	-0.2102
1517.67	-0.20266	-0.20706	-0.20595	-0.20988	-0.21221	-0.20688	-0.2106	-0.21107	-0.21599
1517.67	-0.20674	-0.20426	-0.20744	-0.20713	-0.21613	-0.21134	-0.21127	-0.20973	-0.21198
1517.68	-0.20647	-0.20075	-0.20703	-0.20623	-0.21223	-0.20519	-0.20904	-0.20739	-0.21362
1517.68	-0.19955	-0.20153	-0.20055	-0.20207	-0.206	-0.20443	-0.20794	-0.20546	-0.20605
1517.69	-0.20483	-0.2012	-0.20542	-0.2071	-0.20859	-0.21034	-0.21074	-0.20993	-0.2143
1517.69	-0.20624	-0.20399	-0.20645	-0.20793	-0.21064	-0.20457	-0.20959	-0.20677	-0.20998
1517.7	-0.20525	-0.20396	-0.20416	-0.2062	-0.21101	-0.20683	-0.20693	-0.20756	-0.20953
1517.7	-0.204	-0.20534	-0.20652	-0.20685	-0.21382	-0.208	-0.20921	-0.20898	-0.21104
1517.71	-0.20463	-0.20416	-0.20215	-0.20709	-0.21301	-0.20431	-0.2077	-0.20723	-0.21317
1517.71	-0.20513	-0.20241	-0.20368	-0.20908	-0.21043	-0.20989	-0.20783	-0.21254	-0.21173
1517.72	-0.20142	-0.20545	-0.20197	-0.20652	-0.20907	-0.20925	-0.2064	-0.20823	-0.21024
1517.72	-0.20764	-0.20904	-0.20585	-0.20847	-0.21408	-0.20889	-0.21405	-0.21077	-0.21624
1517.73	-0.20707	-0.20318	-0.21033	-0.21067	-0.21544	-0.2143	-0.21254	-0.21069	-0.21713
1517.73	-0.20567	-0.2047	-0.2067	-0.20858	-0.21301	-0.21121	-0.20955	-0.20926	-0.21392
1517.74	-0.20801	-0.20453	-0.20961	-0.21451	-0.215	-0.21056	-0.21337	-0.21331	-0.21331
1517.74	-0.20422	-0.20617	-0.20593	-0.2093	-0.21169	-0.20834	-0.20817	-0.21239	-0.21214
1517.75	-0.20593	-0.20488	-0.20216	-0.20877	-0.20853	-0.20626	-0.21039	-0.20848	-0.21056
1517.76	-0.1997	-0.20704	-0.20053	-0.20756	-0.21375	-0.20954	-0.21063	-0.20776	-0.2127
1517.76	-0.20419	-0.20643	-0.20491	-0.20746	-0.2142	-0.20798	-0.20826	-0.20596	-0.21487
1517.77	-0.20367	-0.20655	-0.20867	-0.20965	-0.21356	-0.20717	-0.21085	-0.20919	-0.21592
1517.77	-0.19959	-0.20455	-0.20506	-0.20796	-0.20944	-0.20569	-0.20621	-0.20601	-0.21087
1517.78	-0.20255	-0.20484	-0.20234	-0.20833	-0.20895	-0.20563	-0.20954	-0.21067	-0.21489
1517.78	-0.20603	-0.20245	-0.20447	-0.20713	-0.20945	-0.21018	-0.20885	-0.20992	-0.2108
1517.79	-0.2022	-0.20415	-0.20387	-0.20439	-0.21	-0.20859	-0.21041	-0.2068	-0.21243
1517.79	-0.20448	-0.20314	-0.20546	-0.20835	-0.20981	-0.20594	-0.20618	-0.20864	-0.21109
1517.8	-0.20246	-0.20613	-0.20397	-0.20743	-0.20983	-0.20623	-0.21059	-0.20483	-0.21138
1517.8	-0.20577	-0.20508	-0.20306	-0.20722	-0.20997	-0.20809	-0.20925	-0.21134	-0.21314
1517.81	-0.20386	-0.20092	-0.20673	-0.20811	-0.21339	-0.20902	-0.20786	-0.21168	-0.21228
1517.81	-0.20166	-0.20547	-0.20791	-0.20763	-0.21303	-0.20631	-0.21064	-0.20713	-0.2127
1517.82	-0.20271	-0.21104	-0.20885	-0.20845	-0.21287	-0.20741	-0.20971	-0.20662	-0.21126
1517.82	-0.20457	-0.20378	-0.20713	-0.2077	-0.21322	-0.21046	-0.2068	-0.20678	-0.21297
1517.83	-0.20382	-0.20436	-0.2055	-0.20947	-0.21043	-0.20921	-0.20818	-0.20645	-0.21253
1517.83	-0.20206	-0.20153	-0.20151	-0.20248	-0.2091	-0.20775	-0.20744	-0.20576	-0.20968
1517.84	-0.20017	-0.20573	-0.20296	-0.20352	-0.20515	-0.20375	-0.20387	-0.20504	-0.21083
1517.84	-0.20114	-0.20602	-0.20379	-0.20676	-0.20879	-0.20433	-0.20421	-0.20693	-0.21041
1517.85	-0.20543	-0.20322	-0.20528	-0.20912	-0.2107	-0.20762	-0.21025	-0.21021	-0.21314
1517.85	-0.20628	-0.20452	-0.20256	-0.20605	-0.2108	-0.20747	-0.20792	-0.20913	-0.21171
1517.86	-0.20356	-0.20277	-0.20356	-0.20561	-0.21127	-0.20936	-0.20825	-0.20806	-0.21042
1517.86	-0.20412	-0.20384	-0.20749	-0.2078	-0.20866	-0.2053	-0.20771	-0.20673	-0.21514
1517.87	-0.20825	-0.2061	-0.20433	-0.20722	-0.21258	-0.20709	-0.20934	-0.20943	-0.20925
1517.87	-0.20528	-0.20709	-0.2086	-0.2081	-0.21274	-0.20774	-0.20954	-0.2063	-0.21291
1517.88	-0.20305	-0.20261	-0.20604	-0.20551	-0.20699	-0.20606	-0.20793	-0.20847	-0.20984
1517.88	-0.19984	-0.19865	-0.20602	-0.20591	-0.20964	-0.20572	-0.20704	-0.20904	-0.21351
1517.88	-0.20189	-0.20473	-0.20369	-0.20719	-0.20901	-0.20486	-0.20707	-0.20502	-0.21214
1517.89	-0.20609	-0.20577	-0.20522	-0.20949	-0.21372	-0.20721	-0.20907	-0.20923	-0.21229
1517.89	-0.2009	-0.20729	-0.20528	-0.21141	-0.21096	-0.20468	-0.20954	-0.20466	-0.21546
1517.9	-0.20561	-0.20805	-0.20673	-0.21562	-0.21126	-0.20903	-0.21219	-0.2092	-0.21621
1517.9	-0.20663	-0.20451	-0.20819	-0.20527	-0.21314	-0.21014	-0.21037	-0.21071	-0.21019
1517.91	-0.20331	-0.20588	-0.20746	-0.20676	-0.20905	-0.20385	-0.20312	-0.20734	-0.21119
1517.91	-0.20532	-0.20816	-0.20548	-0.21025	-0.21135	-0.20599	-0.20821	-0.20742	-0.21053
1517.92	-0.20285	-0.2035	-0.20434	-0.20634	-0.21277	-0.20848	-0.20882	-0.20687	-0.21347
1517.92	-0.20266	-0.20382	-0.20102	-0.20659	-0.20658	-0.20575	-0.20894	-0.20487	-0.20891
1517.93	-0.20539	-0.20235	-0.20287	-0.20683	-0.21109	-0.2082	-0.20927	-0.20909	-0.21226
1517.93	-0.20488	-0.20206	-0.20607	-0.2094	-0.21281	-0.20866	-0.2096	-0.20866	-0.21799
1517.94	-0.2014	-0.20122	-0.20302	-0.20348	-0.20679	-0.20708	-0.21046	-0.20402	-0.20918
1517.94	-0.19867	-0.20227	-0.20392	-0.20678	-0.20756	-0.20668	-0.20792	-0.20483	-0.20804
1517.95	-0.19988	-0.20364	-0.20486	-0.20514	-0.20868	-0.20605	-0.20634	-0.20962	-0.20972
1517.95	-0.20046	-0.2079	-0.20312	-0.20458	-0.20849	-0.20575	-0.20762	-0.20643	-0.21229
1517.96	-0.20392	-0.20819	-0.20764	-0.20525	-0.21311	-0.20948	-0.20969	-0.20999	-0.21199
1517.96	-0.20599	-0.20181	-0.20627	-0.20927	-0.2095	-0.20732	-0.20832	-0.20689	-0.21095
1517.97	-0.20331	-0.20852	-0.20271	-0.20445	-0.21019	-0.20381	-0.20908	-0.2057	-0.20899
1517.97	-0.20652	-0.20574	-0.20307	-0.20537	-0.20883	-0.20802	-0.21202	-0.20821	-0.21093
1517.98	-0.20099	-0.20728	-0.20216	-0.20584	-0.20988	-0.20567	-0.20687	-0.20528	-0.20628
1517.98	-0.20387	-0.20367	-0.20397	-0.20771	-0.21232	-0.20598	-0.21098	-0.21008	-0.21217
1517.99	-0.20018	-0.20802	-0.20019	-0.20382	-0.20968	-0.20359	-0.20531	-0.20556	-0.20944
1517.99	-0.20387	-0.20666	-0.20458	-0.20991	-0.21154	-0.2086	-0.20952	-0.20925	-0.21009
1518	-0.20214	-0.20909	-0.20443	-0.20725	-0.20997	-0.20925	-0.21157	-0.21038	-0.21014
1518.01	-0.2029	-0.20707	-0.2072	-0.20971	-0.2132	-0.21117	-0.21432	-0.20959	-0.21418
1518.01	-0.20422	-0.20706	-0.20771	-0.20858	-0.213	-0.20671	-0.21063	-0.20655	-0.21311
1518.02	-0.20265	-0.20215	-0.20413	-0.20768	-0.21121	-0.2077	-0.2071	-0.20863	-0.21409
1518.02	-0.20538	-0.20107	-0.20536	-0.20582	-0.21122	-0.21077	-0.21155	-0.21091	-0.21294
1518.03	-0.19882	-0.20334	-0.20473	-0.20323	-0.21093	-0.20515	-0.20843	-0.20775	-0.2096
1518.03	-0.2005	-0.20138	-0.20402	-0.20341	-0.20859	-0.20527	-0.21097	-0.20553	-0.2113
1518.04	-0.19984	-0.2023	-0.20078	-0.20272	-0.2074	-0.20544	-0.20666	-0.20559	-0.20944
1518.04	-0.19846	-0.20439	-0.20153	-0.2093	-0.20818	-0.2075	-0.20788	-0.20631	-0.20805
1518.05	-0.20235	-0.20269	-0.2058	-0.20601	-0.21037	-0.20417	-0.20668	-0.20474	-0.20863
1518.05	-0.20301	-0.20265	-0.20402	-0.20432	-0.20757	-0.20425	-0.20731	-0.20725	-0.21051
1518.06	-0.20388	-0.20322	-0.20388	-0.20109	-0.20672	-0.20515	-0.20547	-0.20467	-0.21078
1518.06	-0.20235	-0.19932	-0.20293	-0.20626	-0.20754	-0.20565	-0.20533	-0.20592	-0.21136
1518.07	-0.20422	-0.20222	-0.20296	-0.20564	-0.21024	-0.2088	-0.20715	-0.20543	-0.20935
1518.07	-0.20059	-0.20066	-0.20448	-0.20805	-0.21105	-0.20703	-0.20795	-0.21007	-0.21422
1518.08	-0.20024	-0.20288	-0.20093	-0.2024	-0.20925	-0.20587	-0.20599	-0.20352	-0.20838
1518.08	-0.1988	-0.19753	-0.20116	-0.20389	-0.20577	-0.20627	-0.20697	-0.20388	-0.20963
1518.09	-0.2029	-0.20414	-0.20378	-0.20486	-0.209	-0.20747	-0.20437	-0.2063	-0.21058
1518.09	-0.20207	-0.20282	-0.19997	-0.20522	-0.20525	-0.20387	-0.20544	-0.20751	-0.21086
1518.1	-0.19997	-0.20438	-0.20269	-0.20573	-0.20925	-0.20608	-0.20691	-0.20468	-0.21157
1518.1	-0.2011	-0.20341	-0.20283	-0.20767	-0.20815	-0.20705	-0.20791	-0.20732	-0.21107
1518.11	-0.19707	-0.20523	-0.19718	-0.20077	-0.2062	-0.20199	-0.20371	-0.20404	-0.20394
1518.11	-0.19987	-0.2008	-0.20218	-0.20614	-0.20941	-0.20477	-0.20719	-0.20586	-0.21068
1518.12	-0.20022	-0.19869	-0.20176	-0.20259	-0.20563	-0.19997	-0.20388	-0.20649	-0.20638
1518.12	-0.20053	-0.20128	-0.2019	-0.20262	-0.20733	-0.20672	-0.20343	-0.20682	-0.20826
1518.12	-0.20032	-0.20451	-0.20343	-0.20265	-0.21038	-0.20469	-0.20308	-0.20208	-0.20949
1518.13	-0.20258	-0.20515	-0.20448	-0.20402	-0.20914	-0.20585	-0.20551	-0.20394	-0.20878
1518.13	-0.20691	-0.20175	-0.20766	-0.20731	-0.21035	-0.20967	-0.2104	-0.20724	-0.21385
1518.14	-0.20353	-0.20454	-0.20578	-0.20434	-0.21129	-0.20674	-0.20892	-0.2071	-0.21112
1518.14	-0.1999	-0.19958	-0.20027	-0.20163	-0.20847	-0.20179	-0.20581	-0.20533	-0.21109
1518.15	-0.20182	-0.19561	-0.20008	-0.20357	-0.20624	-0.20206	-0.20809	-0.20379	-0.21173
1518.15	-0.19838	-0.20331	-0.19857	-0.19682	-0.20406	-0.19975	-0.20248	-0.20133	-0.20455
1518.16	-0.20557	-0.20074	-0.20536	-0.20808	-0.20854	-0.20688	-0.20765	-0.20355	-0.2112
1518.16	-0.20111	-0.19865	-0.19949	-0.20608	-0.20597	-0.20181	-0.20399	-0.20594	-0.2087
1518.17	-0.20121	-0.20095	-0.20236	-0.20253	-0.20712	-0.20452	-0.20597	-0.20841	-0.21121
1518.17	-0.20323	-0.20114	-0.2016	-0.2029	-0.21131	-0.20215	-0.20651	-0.20467	-0.21009
1518.18	-0.20155	-0.20253	-0.20003	-0.20276	-0.20864	-0.20605	-0.20152	-0.20692	-0.20867
1518.18	-0.19985	-0.20024	-0.20351	-0.20522	-0.20531	-0.20835	-0.20622	-0.20733	-0.21144
1518.19	-0.20106	-0.20074	-0.20547	-0.2067	-0.20553	-0.2069	-0.205	-0.20397	-0.20993
1518.19	-0.19991	-0.1971	-0.2013	-0.20222	-0.20934	-0.20328	-0.20472	-0.20543	-0.20868
1518.2	-0.19821	-0.20065	-0.1997	-0.19928	-0.20188	-0.20116	-0.20378	-0.2008	-0.21057
1518.2	-0.19839	-0.2004	-0.2022	-0.20523	-0.20837	-0.20257	-0.20485	-0.20346	-0.20967
1518.21	-0.19744	-0.19948	-0.19914	-0.20282	-0.2101	-0.20293	-0.20245	-0.20186	-0.20478
1518.21	-0.19932	-0.19889	-0.20222	-0.20107	-0.21064	-0.20596	-0.20555	-0.20356	-0.20833
1518.22	-0.19635	-0.19901	-0.20207	-0.20507	-0.20924	-0.20345	-0.20458	-0.20617	-0.20865
1518.22	-0.19742	-0.20047	-0.19997	-0.19997	-0.20706	-0.203	-0.20204	-0.20331	-0.20709
1518.23	-0.19756	-0.19956	-0.20365	-0.20488	-0.20783	-0.20429	-0.20345	-0.20796	-0.20972
1518.23	-0.19865	-0.20561	-0.20288	-0.20147	-0.2052	-0.20174	-0.20528	-0.20616	-0.21001
1518.24	-0.20087	-0.20387	-0.20311	-0.2055	-0.20825	-0.20968	-0.20801	-0.20564	-0.21183
1518.24	-0.20211	-0.1998	-0.20442	-0.20417	-0.21042	-0.20596	-0.20804	-0.20768	-0.21137
1518.25	-0.19831	-0.2017	-0.20183	-0.19988	-0.20855	-0.2027	-0.20487	-0.20386	-0.20817
1518.26	-0.20128	-0.20338	-0.20192	-0.2036	-0.20556	-0.20503	-0.20531	-0.20482	-0.2082
1518.26	-0.20382	-0.20077	-0.20537	-0.20724	-0.20951	-0.20564	-0.20785	-0.20957	-0.21342
1518.27	-0.19851	-0.19809	-0.20562	-0.2034	-0.20835	-0.20648	-0.20612	-0.20353	-0.20847
1518.27	-0.1977	-0.20264	-0.20164	-0.2018	-0.20651	-0.20652	-0.20664	-0.2019	-0.20786
1518.28	-0.19824	-0.20169	-0.20033	-0.20105	-0.20871	-0.20485	-0.20821	-0.20511	-0.20613
1518.28	-0.19955	-0.20015	-0.20203	-0.20445	-0.20935	-0.20557	-0.20588	-0.20569	-0.21181
1518.29	-0.19682	-0.20425	-0.19648	-0.20107	-0.20322	-0.20246	-0.20162	-0.19839	-0.20504
1518.29	-0.20005	-0.19993	-0.20072	-0.20483	-0.20984	-0.20684	-0.20289	-0.20534	-0.21173
1518.3	-0.19946	-0.20251	-0.20268	-0.20222	-0.20814	-0.20486	-0.20481	-0.20518	-0.20707
1518.3	-0.19954	-0.19729	-0.20241	-0.20405	-0.20691	-0.20607	-0.20465	-0.20702	-0.20706
1518.31	-0.1956	-0.1978	-0.19956	-0.19883	-0.20096	-0.20134	-0.20197	-0.20226	-0.205
1518.31	-0.19485	-0.20111	-0.19578	-0.201	-0.20414	-0.20229	-0.20301	-0.19918	-0.20502
1518.32	-0.19611	-0.19768	-0.19846	-0.19957	-0.20093	-0.20091	-0.20251	-0.20299	-0.20128
1518.32	-0.19245	-0.1969	-0.19993	-0.19902	-0.20319	-0.20395	-0.20527	-0.2033	-0.20493
1518.33	-0.19459	-0.19805	-0.1973	-0.19659	-0.20198	-0.19989	-0.20033	-0.19922	-0.20212
1518.33	-0.20059	-0.20263	-0.20049	-0.19984	-0.20908	-0.20374	-0.205	-0.20334	-0.20692
1518.34	-0.19916	-0.2025	-0.20331	-0.2014	-0.20996	-0.2061	-0.20333	-0.20382	-0.2085
1518.34	-0.19758	-0.2003	-0.19929	-0.19819	-0.20648	-0.20503	-0.20369	-0.20127	-0.20436
1518.35	-0.20244	-0.19907	-0.20152	-0.20134	-0.20798	-0.20267	-0.20371	-0.20396	-0.20765
1518.35	-0.19741	-0.1988	-0.2007	-0.2006	-0.20596	-0.20272	-0.20254	-0.20595	-0.2097
1518.36	-0.1966	-0.20089	-0.19861	-0.20104	-0.20449	-0.20139	-0.19929	-0.2035	-0.20611
1518.36	-0.19942	-0.19643	-0.20468	-0.20384	-0.20823	-0.20673	-0.20623	-0.20864	-0.20891
1518.37	-0.19605	-0.1974	-0.19537	-0.19715	-0.20376	-0.20022	-0.2005	-0.19968	-0.20339
1518.37	-0.19424	-0.19806	-0.20002	-0.19837	-0.20321	-0.19658	-0.20128	-0.2003	-0.20304
1518.38	-0.19553	-0.19826	-0.19794	-0.19919	-0.20491	-0.19983	-0.2004	-0.20112	-0.20403
1518.38	-0.19427	-0.19728	-0.19976	-0.19933	-0.20313	-0.19929	-0.20357	-0.20422	-0.20575
1518.38	-0.19665	-0.20442	-0.19933	-0.20027	-0.20449	-0.19912	-0.2023	-0.19853	-0.20144
1518.39	-0.19779	-0.19954	-0.19748	-0.1974	-0.20503	-0.2024	-0.2035	-0.1991	-0.20794
1518.39	-0.19897	-0.19959	-0.20276	-0.19839	-0.20842	-0.20418	-0.20541	-0.20522	-0.20876
1518.4	-0.19993	-0.19784	-0.20126	-0.20241	-0.20741	-0.20633	-0.20366	-0.20453	-0.20894
1518.4	-0.1991	-0.19727	-0.20206	-0.20155	-0.20503	-0.20764	-0.20238	-0.20532	-0.20695
1518.41	-0.19823	-0.20082	-0.19942	-0.2017	-0.2073	-0.20565	-0.20552	-0.20495	-0.20581
1518.41	-0.19393	-0.19637	-0.19621	-0.19804	-0.20499	-0.19906	-0.20216	-0.20059	-0.20508
1518.42	-0.19634	-0.20159	-0.19801	-0.19678	-0.20356	-0.20264	-0.19988	-0.20237	-0.20339
1518.42	-0.20032	-0.19976	-0.19763	-0.20147	-0.20778	-0.20316	-0.2047	-0.20415	-0.20401
1518.43	-0.1987	-0.19836	-0.20186	-0.20165	-0.21098	-0.20267	-0.20565	-0.20432	-0.20715
1518.43	-0.19635	-0.19887	-0.1964	-0.19883	-0.20133	-0.19938	-0.20209	-0.20114	-0.20434
1518.44	-0.19688	-0.19572	-0.19984	-0.204	-0.20407	-0.20209	-0.20362	-0.20126	-0.20727
1518.44	-0.19196	-0.19545	-0.19613	-0.1993	-0.20262	-0.19731	-0.19906	-0.20201	-0.20441
1518.45	-0.19649	-0.20013	-0.20039	-0.19732	-0.20279	-0.20064	-0.20266	-0.19919	-0.20393
1518.45	-0.1999	-0.20235	-0.20184	-0.20065	-0.20766	-0.2016	-0.20759	-0.20444	-0.20872
1518.46	-0.20105	-0.19951	-0.20433	-0.20192	-0.20707	-0.20433	-0.20802	-0.20367	-0.20818
1518.46	-0.19925	-0.20095	-0.19844	-0.19996	-0.20763	-0.20305	-0.20012	-0.20362	-0.20618
1518.47	-0.19639	-0.2053	-0.20112	-0.1996	-0.20411	-0.20248	-0.20213	-0.2057	-0.20674
1518.47	-0.19936	-0.19961	-0.20011	-0.19903	-0.2082	-0.2039	-0.20343	-0.20542	-0.20809
1518.48	-0.20165	-0.19695	-0.20311	-0.20293	-0.20887	-0.20268	-0.2024	-0.20503	-0.20847
1518.48	-0.19399	-0.19992	-0.19655	-0.19761	-0.20116	-0.19607	-0.20228	-0.20211	-0.20375
1518.49	-0.19878	-0.20347	-0.20327	-0.20372	-0.20784	-0.20214	-0.20651	-0.20346	-0.20733
1518.49	-0.20106	-0.2022	-0.20464	-0.20327	-0.20411	-0.20059	-0.20474	-0.20427	-0.2086
1518.5	-0.19925	-0.19796	-0.2008	-0.20021	-0.20328	-0.20167	-0.20214	-0.20102	-0.20717
1518.51	-0.19961	-0.19887	-0.20083	-0.19792	-0.20546	-0.20432	-0.19889	-0.20163	-0.20631
1518.51	-0.19897	-0.19869	-0.20075	-0.2024	-0.20409	-0.20094	-0.20156	-0.2028	-0.20738
1518.52	-0.19783	-0.19783	-0.19553	-0.20198	-0.20617	-0.20238	-0.20047	-0.20358	-0.20066
1518.52	-0.1963	-0.19589	-0.19933	-0.20056	-0.20577	-0.19895	-0.20171	-0.20255	-0.20183
1518.53	-0.19775	-0.19897	-0.19714	-0.19838	-0.20188	-0.20003	-0.20068	-0.20204	-0.20776
1518.53	-0.19681	-0.19693	-0.19572	-0.19995	-0.20673	-0.20192	-0.20123	-0.20087	-0.20864
1518.54	-0.1972	-0.19856	-0.20285	-0.2012	-0.20621	-0.20447	-0.2026	-0.19845	-0.20812
1518.54	-0.19332	-0.19949	-0.20014	-0.19997	-0.20454	-0.20161	-0.20227	-0.20265	-0.2045
1518.55	-0.19465	-0.19787	-0.19727	-0.20009	-0.20233	-0.20179	-0.20108	-0.20487	-0.20746
1518.55	-0.19479	-0.19424	-0.19551	-0.19745	-0.20388	-0.20075	-0.19677	-0.1978	-0.20279
1518.56	-0.19512	-0.19776	-0.19658	-0.19859	-0.19982	-0.19819	-0.19912	-0.19855	-0.20361
1518.56	-0.1951	-0.19521	-0.19706	-0.1986	-0.19916	-0.20068	-0.19996	-0.19686	-0.20555
1518.57	-0.19603	-0.19338	-0.19687	-0.19789	-0.20043	-0.20053	-0.19896	-0.20018	-0.20395
1518.57	-0.19556	-0.19476	-0.19742	-0.19977	-0.20195	-0.2022	-0.20046	-0.19847	-0.20651
1518.58	-0.19316	-0.19765	-0.19648	-0.19835	-0.20245	-0.19837	-0.19669	-0.20059	-0.20402
1518.58	-0.19503	-0.19767	-0.19743	-0.20153	-0.20184	-0.2001	-0.20173	-0.19973	-0.20243
1518.59	-0.19964	-0.19605	-0.19813	-0.1989	-0.20663	-0.20356	-0.20234	-0.2002	-0.20592
1518.59	-0.19588	-0.196	-0.20099	-0.19876	-0.20568	-0.20057	-0.20155	-0.20542	-0.20698
1518.6	-0.1922	-0.19452	-0.19389	-0.19613	-0.20247	-0.19579	-0.19831	-0.20056	-0.19981
1518.6	-0.19533	-0.19543	-0.19534	-0.19972	-0.20091	-0.19823	-0.19976	-0.20208	-0.20098
1518.61	-0.1945	-0.19637	-0.19718	-0.19862	-0.20195	-0.19991	-0.19922	-0.20109	-0.20015
1518.61	-0.19302	-0.19789	-0.20008	-0.19823	-0.19779	-0.19856	-0.19633	-0.20158	-0.20406
1518.62	-0.19742	-0.19746	-0.20068	-0.20063	-0.20602	-0.20216	-0.20354	-0.20461	-0.20824
1518.62	-0.19212	-0.19559	-0.19419	-0.19891	-0.20363	-0.19652	-0.19809	-0.20076	-0.20249
1518.62	-0.19417	-0.19563	-0.2002	-0.19778	-0.20317	-0.19775	-0.20216	-0.20151	-0.20125
1518.63	-0.18886	-0.19779	-0.1943	-0.19368	-0.19827	-0.19546	-0.1959	-0.19792	-0.19741
1518.63	-0.19313	-0.19685	-0.1986	-0.19761	-0.20119	-0.20055	-0.20197	-0.19772	-0.20056
1518.64	-0.19697	-0.19406	-0.20163	-0.20002	-0.20475	-0.19772	-0.20133	-0.20085	-0.20909
1518.64	-0.19109	-0.19638	-0.19162	-0.19558	-0.20018	-0.19561	-0.19602	-0.19443	-0.19944
1518.65	-0.19412	-0.1942	-0.19791	-0.19537	-0.20386	-0.20291	-0.20341	-0.19992	-0.20565
1518.65	-0.1942	-0.19837	-0.19528	-0.19516	-0.20102	-0.19881	-0.20011	-0.19806	-0.19984
1518.66	-0.19376	-0.19191	-0.19618	-0.19428	-0.20138	-0.19694	-0.19642	-0.19752	-0.2007
1518.66	-0.19234	-0.19549	-0.19524	-0.19748	-0.20205	-0.19798	-0.19692	-0.20233	-0.2022
1518.67	-0.19442	-0.19785	-0.1985	-0.19964	-0.20391	-0.19845	-0.1982	-0.19968	-0.20216
1518.67	-0.1924	-0.19892	-0.19463	-0.19704	-0.20549	-0.20559	-0.19881	-0.20004	-0.20233
1518.68	-0.19292	-0.1986	-0.19767	-0.19739	-0.20266	-0.20043	-0.20093	-0.20077	-0.20297
1518.68	-0.19564	-0.19455	-0.20206	-0.19993	-0.20283	-0.20169	-0.20439	-0.20377	-0.20452
1518.69	-0.19431	-0.19784	-0.19719	-0.19812	-0.20313	-0.1982	-0.201	-0.20069	-0.20341
1518.69	-0.19567	-0.1999	-0.19762	-0.19535	-0.19898	-0.1977	-0.20082	-0.19932	-0.20374
1518.7	-0.19631	-0.19769	-0.19976	-0.20025	-0.201	-0.20184	-0.20189	-0.20246	-0.20407
1518.7	-0.19495	-0.19466	-0.19828	-0.19998	-0.20325	-0.20163	-0.20094	-0.20036	-0.20205
1518.71	-0.19867	-0.19733	-0.19859	-0.19842	-0.20461	-0.20029	-0.20073	-0.2016	-0.20517
1518.71	-0.19464	-0.19877	-0.19703	-0.20012	-0.1989	-0.19985	-0.20161	-0.19849	-0.20184
1518.72	-0.19745	-0.19589	-0.1995	-0.20031	-0.20651	-0.2037	-0.2043	-0.20103	-0.2078
1518.72	-0.19256	-0.19727	-0.19492	-0.19791	-0.20097	-0.19787	-0.199	-0.19551	-0.20143
1518.73	-0.19219	-0.19538	-0.19436	-0.19573	-0.20007	-0.19617	-0.19868	-0.19627	-0.20053
1518.73	-0.19265	-0.19888	-0.19719	-0.19656	-0.2026	-0.20068	-0.19824	-0.19998	-0.2034
1518.74	-0.19476	-0.19381	-0.19612	-0.20037	-0.20385	-0.20087	-0.19813	-0.20531	-0.20204
1518.74	-0.19274	-0.19032	-0.19516	-0.19588	-0.20074	-0.19723	-0.1939	-0.19797	-0.19955
1518.75	-0.19043	-0.1936	-0.19788	-0.19387	-0.19732	-0.19413	-0.1937	-0.19726	-0.20049
1518.76	-0.19315	-0.19703	-0.19401	-0.20011	-0.20331	-0.20098	-0.19901	-0.20155	-0.20111
1518.76	-0.1901	-0.2	-0.19718	-0.197	-0.20202	-0.19822	-0.19709	-0.20077	-0.20522
1518.77	-0.19277	-0.20017	-0.19516	-0.19853	-0.20141	-0.19914	-0.1967	-0.1987	-0.20087
1518.77	-0.19776	-0.1945	-0.20176	-0.19943	-0.20567	-0.20127	-0.20024	-0.2014	-0.20532
1518.78	-0.19541	-0.19546	-0.199	-0.198	-0.20309	-0.19925	-0.19802	-0.20142	-0.19992
1518.78	-0.19582	-0.19793	-0.20031	-0.19883	-0.20164	-0.1988	-0.19975	-0.20063	-0.20239
1518.79	-0.19351	-0.19438	-0.19763	-0.19914	-0.20292	-0.19802	-0.19739	-0.19913	-0.20039
1518.79	-0.19278	-0.19353	-0.19503	-0.19751	-0.19837	-0.19957	-0.19666	-0.20058	-0.20194
1518.8	-0.19756	-0.19412	-0.19902	-0.20228	-0.20206	-0.1996	-0.19835	-0.20008	-0.20459
1518.8	-0.19331	-0.1937	-0.19488	-0.19683	-0.19942	-0.19867	-0.20047	-0.19705	-0.20415
1518.81	-0.19316	-0.19578	-0.19247	-0.1954	-0.19871	-0.19882	-0.19989	-0.19775	-0.20091
1518.81	-0.19246	-0.19991	-0.19624	-0.19851	-0.20106	-0.19763	-0.19843	-0.1994	-0.20136
1518.82	-0.19194	-0.1976	-0.19819	-0.19959	-0.20106	-0.20242	-0.20289	-0.2005	-0.20355
1518.82	-0.19635	-0.19627	-0.19597	-0.20108	-0.20307	-0.20229	-0.19987	-0.2028	-0.20412
1518.83	-0.1925	-0.19721	-0.19494	-0.19483	-0.20194	-0.19819	-0.20147	-0.20074	-0.2017
1518.83	-0.19634	-0.18642	-0.19865	-0.20205	-0.20636	-0.20234	-0.20556	-0.20315	-0.2039
1518.84	-0.19021	-0.19797	-0.19052	-0.19373	-0.19947	-0.19126	-0.19606	-0.19471	-0.19923
1518.84	-0.193	-0.19668	-0.19686	-0.19736	-0.20321	-0.19793	-0.1966	-0.19799	-0.20163
1518.85	-0.19728	-0.19973	-0.19725	-0.19793	-0.20346	-0.20233	-0.19889	-0.20142	-0.20516
1518.85	-0.19595	-0.19721	-0.19813	-0.19909	-0.20273	-0.20227	-0.20086	-0.19998	-0.20672
1518.86	-0.19486	-0.1976	-0.1965	-0.19937	-0.20481	-0.20277	-0.19982	-0.20341	-0.20398
1518.86	-0.19549	-0.19528	-0.19615	-0.19827	-0.20184	-0.19982	-0.19826	-0.19831	-0.20541
1518.87	-0.19179	-0.19018	-0.19312	-0.19386	-0.19658	-0.19576	-0.19429	-0.19849	-0.20245
1518.87	-0.1918	-0.19635	-0.19853	-0.19974	-0.20161	-0.19641	-0.19554	-0.19821	-0.20308
1518.88	-0.19034	-0.19637	-0.19685	-0.19783	-0.19975	-0.19779	-0.19999	-0.19726	-0.20283
1518.88	-0.19357	-0.19376	-0.19887	-0.19939	-0.2064	-0.19918	-0.20074	-0.20298	-0.20364
1518.88	-0.19074	-0.19759	-0.19494	-0.19877	-0.20004	-0.19693	-0.19778	-0.19938	-0.2009
1518.89	-0.19349	-0.19525	-0.19518	-0.19525	-0.19666	-0.19868	-0.19814	-0.19753	-0.2002
1518.89	-0.19021	-0.19473	-0.19442	-0.1972	-0.19937	-0.19898	-0.19663	-0.19646	-0.20008
1518.9	-0.1938	-0.19681	-0.19542	-0.20035	-0.20253	-0.19838	-0.20263	-0.19626	-0.19918
1518.9	-0.19185	-0.193	-0.19339	-0.19579	-0.1961	-0.19747	-0.19741	-0.19918	-0.20007
1518.91	-0.19198	-0.19938	-0.1959	-0.19266	-0.19884	-0.19812	-0.19699	-0.1976	-0.19843
1518.91	-0.19631	-0.1975	-0.19624	-0.19773	-0.20108	-0.20079	-0.19939	-0.19934	-0.201
1518.92	-0.19357	-0.19489	-0.19442	-0.19689	-0.20248	-0.19744	-0.19933	-0.2021	-0.20296
1518.92	-0.19096	-0.19447	-0.19799	-0.19592	-0.20325	-0.19976	-0.19942	-0.2014	-0.20562
1518.93	-0.19303	-0.19337	-0.19632	-0.19575	-0.20032	-0.19791	-0.19792	-0.19906	-0.20111
1518.93	-0.19035	-0.19433	-0.19445	-0.19621	-0.19883	-0.19723	-0.19591	-0.19558	-0.19859
1518.94	-0.19646	-0.19375	-0.19512	-0.19685	-0.20157	-0.19955	-0.19978	-0.19793	-0.19984
1518.94	-0.19434	-0.19645	-0.19112	-0.19441	-0.20012	-0.1948	-0.19536	-0.19792	-0.19894
1518.95	-0.19029	-0.19666	-0.19279	-0.19598	-0.20203	-0.19873	-0.19757	-0.19816	-0.19681
1518.95	-0.19279	-0.19743	-0.1957	-0.19571	-0.20139	-0.19989	-0.19986	-0.19791	-0.20113
1518.96	-0.1979	-0.19532	-0.19684	-0.20218	-0.20701	-0.20337	-0.19976	-0.1998	-0.20545
1518.96	-0.19513	-0.19941	-0.19795	-0.19956	-0.20283	-0.20014	-0.1996	-0.20045	-0.20374
1518.97	-0.19442	-0.19671	-0.19738	-0.2039	-0.20239	-0.20058	-0.20264	-0.20356	-0.20445
1518.97	-0.19283	-0.19485	-0.19736	-0.19909	-0.20132	-0.19991	-0.19878	-0.20016	-0.20306
1518.98	-0.18941	-0.19514	-0.1945	-0.19535	-0.19559	-0.19851	-0.19551	-0.19885	-0.20039
1518.98	-0.19113	-0.19647	-0.19538	-0.19439	-0.19936	-0.19979	-0.19736	-0.19721	-0.20146
1518.99	-0.19416	-0.19307	-0.1976	-0.19753	-0.19841	-0.19597	-0.20037	-0.19957	-0.20068
1518.99	-0.19195	-0.19376	-0.19307	-0.19668	-0.19805	-0.1969	-0.19534	-0.19532	-0.1975
1519	-0.19232	-0.19499	-0.19225	-0.19542	-0.19693	-0.19534	-0.19528	-0.19449	-0.19589
1519.01	-0.18858	-0.19929	-0.19064	-0.19026	-0.1962	-0.19545	-0.19123	-0.19215	-0.19547
1519.01	-0.19889	-0.19985	-0.19701	-0.20216	-0.20283	-0.20028	-0.2003	-0.20087	-0.20412
1519.02	-0.19733	-0.19423	-0.20028	-0.20072	-0.20249	-0.1996	-0.19827	-0.20438	-0.20386
1519.02	-0.19378	-0.20046	-0.1973	-0.19902	-0.20047	-0.19694	-0.19636	-0.19956	-0.20513
1519.03	-0.19212	-0.19534	-0.19455	-0.19618	-0.20054	-0.19651	-0.19729	-0.2001	-0.19948
1519.03	-0.19509	-0.19516	-0.19541	-0.19809	-0.20098	-0.1985	-0.19815	-0.20014	-0.20366
1519.04	-0.19545	-0.19481	-0.19792	-0.19747	-0.20475	-0.20073	-0.20131	-0.20222	-0.20401
1519.04	-0.19409	-0.1965	-0.19683	-0.19582	-0.20093	-0.19905	-0.19562	-0.19711	-0.20047
1519.05	-0.19306	-0.18957	-0.19353	-0.19616	-0.19947	-0.19642	-0.19684	-0.19355	-0.20145
1519.05	-0.19306	-0.19475	-0.19544	-0.1971	-0.20127	-0.19721	-0.19604	-0.19856	-0.20141
1519.06	-0.19232	-0.19668	-0.19109	-0.19617	-0.19831	-0.19685	-0.19718	-0.19586	-0.2006
1519.06	-0.19756	-0.19247	-0.19663	-0.20037	-0.20309	-0.20069	-0.2017	-0.20082	-0.20537
1519.07	-0.19461	-0.1939	-0.19612	-0.19957	-0.2004	-0.19903	-0.20002	-0.2028	-0.20336
1519.07	-0.19203	-0.19175	-0.19548	-0.19784	-0.19799	-0.19733	-0.19708	-0.19879	-0.20462
1519.08	-0.19362	-0.19787	-0.19741	-0.19697	-0.19901	-0.19283	-0.19496	-0.19983	-0.19981
1519.08	-0.19693	-0.19616	-0.19704	-0.1975	-0.20353	-0.20216	-0.19839	-0.20106	-0.20398
1519.09	-0.18885	-0.1966	-0.19431	-0.19491	-0.19905	-0.19984	-0.19494	-0.19515	-0.1996
1519.09	-0.19261	-0.19485	-0.19434	-0.19415	-0.19854	-0.19925	-0.19748	-0.19815	-0.2016
1519.1	-0.19241	-0.1963	-0.19508	-0.1985	-0.20021	-0.19643	-0.19795	-0.19678	-0.19912
1519.1	-0.19736	-0.19138	-0.20071	-0.20262	-0.20508	-0.20055	-0.20061	-0.20375	-0.20766
1519.11	-0.18983	-0.19577	-0.19403	-0.19759	-0.20166	-0.19828	-0.19884	-0.20262	-0.20075
1519.11	-0.19553	-0.19381	-0.19424	-0.19779	-0.20085	-0.20153	-0.19759	-0.20333	-0.20543
1519.12	-0.19231	-0.19535	-0.19251	-0.19669	-0.20026	-0.19726	-0.19406	-0.20094	-0.19808
1519.12	-0.19339	-0.19129	-0.19625	-0.1985	-0.19945	-0.20027	-0.20195	-0.19766	-0.20357
1519.12	-0.19476	-0.18973	-0.19577	-0.19707	-0.19795	-0.19793	-0.19778	-0.19872	-0.20191
1519.13	-0.19357	-0.19594	-0.19146	-0.19805	-0.1993	-0.19926	-0.19737	-0.19902	-0.19915
1519.13	-0.19486	-0.19483	-0.1945	-0.19728	-0.20114	-0.19402	-0.19725	-0.20041	-0.20325
1519.14	-0.19418	-0.19389	-0.19368	-0.19465	-0.19697	-0.19708	-0.19709	-0.19981	-0.20054
1519.14	-0.19087	-0.1981	-0.19236	-0.19464	-0.19611	-0.19461	-0.19181	-0.19577	-0.19865
1519.15	-0.19309	-0.19351	-0.19348	-0.19892	-0.20237	-0.19942	-0.1982	-0.20071	-0.20206
1519.15	-0.18949	-0.19146	-0.19464	-0.19433	-0.20122	-0.19701	-0.20007	-0.2008	-0.2058
1519.16	-0.19124	-0.19509	-0.18968	-0.19267	-0.19648	-0.19588	-0.19598	-0.19513	-0.20254
1519.16	-0.19472	-0.19161	-0.19534	-0.19837	-0.20043	-0.19812	-0.19971	-0.19958	-0.20239
1519.17	-0.1876	-0.19245	-0.19464	-0.1937	-0.20119	-0.19569	-0.19622	-0.195	-0.20108
1519.17	-0.19233	-0.19396	-0.1927	-0.19485	-0.19748	-0.19291	-0.19747	-0.19587	-0.19926
1519.18	-0.19493	-0.19373	-0.19733	-0.19838	-0.20228	-0.20143	-0.20002	-0.20489	-0.20301
1519.18	-0.19136	-0.18916	-0.19213	-0.1972	-0.19896	-0.20008	-0.1975	-0.19992	-0.20025
1519.19	-0.18887	-0.19194	-0.19118	-0.19363	-0.19703	-0.19375	-0.19492	-0.19492	-0.20166
1519.19	-0.18842	-0.19748	-0.1926	-0.19444	-0.19682	-0.19143	-0.19336	-0.19549	-0.19478
1519.2	-0.19461	-0.19443	-0.19814	-0.19942	-0.20146	-0.19967	-0.2014	-0.20039	-0.20346
1519.2	-0.19383	-0.19352	-0.19656	-0.19858	-0.20072	-0.19813	-0.19615	-0.19658	-0.20017
1519.21	-0.19159	-0.19193	-0.19393	-0.19723	-0.19776	-0.19618	-0.19608	-0.19756	-0.20058
1519.21	-0.19161	-0.19114	-0.19356	-0.19676	-0.19864	-0.1961	-0.19841	-0.19936	-0.20177
1519.22	-0.19081	-0.19552	-0.19113	-0.19531	-0.19685	-0.19487	-0.19839	-0.19713	-0.19724
1519.22	-0.19377	-0.19355	-0.19383	-0.19526	-0.20242	-0.19651	-0.19653	-0.19874	-0.20134
1519.23	-0.19404	-0.19347	-0.19416	-0.19919	-0.20302	-0.19828	-0.20001	-0.20302	-0.2049
1519.23	-0.19555	-0.19693	-0.19643	-0.19914	-0.20294	-0.19818	-0.19894	-0.19957	-0.20294
1519.24	-0.19118	-0.19678	-0.19473	-0.19555	-0.1994	-0.19497	-0.19525	-0.19828	-0.20078
1519.24	-0.19371	-0.19115	-0.19427	-0.19768	-0.19931	-0.19665	-0.19748	-0.19803	-0.20262
1519.25	-0.19319	-0.19782	-0.19121	-0.19433	-0.19969	-0.19333	-0.19569	-0.19378	-0.19555
1519.26	-0.19278	-0.19449	-0.19236	-0.19548	-0.19996	-0.19416	-0.19584	-0.19706	-0.20243
1519.26	-0.19207	-0.19402	-0.19416	-0.19816	-0.20299	-0.19796	-0.1987	-0.19855	-0.19911
1519.27	-0.19505	-0.19093	-0.19732	-0.20106	-0.20166	-0.19925	-0.20139	-0.20249	-0.20194
1519.27	-0.19353	-0.19234	-0.19915	-0.19768	-0.20101	-0.19882	-0.19877	-0.20015	-0.20358
1519.28	-0.1926	-0.19716	-0.19311	-0.19562	-0.19835	-0.19674	-0.19443	-0.19765	-0.19614
1519.28	-0.19709	-0.19615	-0.19587	-0.19795	-0.20251	-0.19856	-0.19781	-0.19728	-0.20154
1519.29	-0.19536	-0.19124	-0.19354	-0.20013	-0.20143	-0.19839	-0.20049	-0.19885	-0.20248
1519.29	-0.19454	-0.19452	-0.19446	-0.1926	-0.20308	-0.196	-0.19645	-0.19769	-0.20051
1519.3	-0.19264	-0.19514	-0.19293	-0.19898	-0.20119	-0.19779	-0.19862	-0.19754	-0.20115
1519.3	-0.19281	-0.19309	-0.19247	-0.1985	-0.20027	-0.19799	-0.19476	-0.19901	-0.20304
1519.31	-0.1943	-0.19027	-0.19438	-0.19689	-0.19699	-0.19889	-0.19797	-0.19789	-0.20173
1519.31	-0.19122	-0.19355	-0.19166	-0.19242	-0.19723	-0.19414	-0.19592	-0.19337	-0.19872
1519.32	-0.19209	-0.19312	-0.194	-0.19795	-0.19873	-0.19555	-0.19858	-0.19607	-0.20117
1519.32	-0.19114	-0.18958	-0.19495	-0.19831	-0.2	-0.19553	-0.19413	-0.19739	-0.20091
1519.33	-0.18811	-0.191	-0.19416	-0.1995	-0.19694	-0.1947	-0.19518	-0.19728	-0.19756
1519.33	-0.19169	-0.19302	-0.19445	-0.19819	-0.19717	-0.19269	-0.19313	-0.19479	-0.2012
1519.34	-0.19374	-0.19097	-0.19153	-0.19386	-0.1993	-0.19409	-0.19628	-0.19638	-0.20089
1519.34	-0.18853	-0.1903	-0.19012	-0.19291	-0.19573	-0.18956	-0.19178	-0.19677	-0.19769
1519.35	-0.19219	-0.18991	-0.19446	-0.1924	-0.19944	-0.19962	-0.19811	-0.1951	-0.20372
1519.35	-0.19161	-0.1934	-0.19338	-0.19397	-0.19437	-0.19466	-0.19668	-0.19741	-0.19856
1519.36	-0.19344	-0.18934	-0.19818	-0.19563	-0.19915	-0.19541	-0.20094	-0.19962	-0.19937
1519.36	-0.18903	-0.18954	-0.19231	-0.19253	-0.19458	-0.19369	-0.19515	-0.19325	-0.19677
1519.37	-0.1911	-0.19366	-0.19243	-0.19439	-0.19866	-0.19519	-0.19454	-0.19536	-0.19787
1519.37	-0.19099	-0.19455	-0.19286	-0.19634	-0.1979	-0.1922	-0.19779	-0.19491	-0.19965
1519.38	-0.19094	-0.19215	-0.19449	-0.20167	-0.19879	-0.19626	-0.19654	-0.1992	-0.19989
1519.38	-0.19378	-0.19272	-0.19744	-0.19932	-0.20056	-0.19753	-0.19921	-0.1976	-0.19821
1519.38	-0.19007	-0.19424	-0.19693	-0.19451	-0.19659	-0.19385	-0.19534	-0.19269	-0.19857
1519.39	-0.19453	-0.19372	-0.1957	-0.19963	-0.20182	-0.19808	-0.19822	-0.19826	-0.20068
1519.39	-0.196	-0.19336	-0.19464	-0.20005	-0.19899	-0.19835	-0.19762	-0.19558	-0.20156
1519.4	-0.19545	-0.19639	-0.19599	-0.19783	-0.20166	-0.19523	-0.19844	-0.19609	-0.2008
1519.4	-0.19575	-0.19521	-0.19275	-0.19836	-0.19669	-0.19487	-0.19906	-0.19945	-0.19737
1519.41	-0.1951	-0.1892	-0.19316	-0.19881	-0.20133	-0.197	-0.20142	-0.19999	-0.20044
1519.41	-0.1917	-0.19454	-0.18999	-0.19434	-0.1952	-0.19018	-0.19298	-0.19362	-0.19682
1519.42	-0.19481	-0.19132	-0.19451	-0.19916	-0.19717	-0.19646	-0.1993	-0.1977	-0.20111
1519.42	-0.1958	-0.19286	-0.19874	-0.19908	-0.19835	-0.19593	-0.19931	-0.19969	-0.20229
1519.43	-0.19422	-0.19038	-0.19578	-0.2003	-0.19947	-0.20032	-0.19874	-0.19664	-0.20061
1519.43	-0.18829	-0.19355	-0.19191	-0.19568	-0.19804	-0.19549	-0.19336	-0.19749	-0.20282
1519.44	-0.18936	-0.19517	-0.19196	-0.19442	-0.19688	-0.19416	-0.19391	-0.19819	-0.19994
1519.44	-0.19392	-0.18988	-0.1953	-0.19374	-0.19939	-0.19684	-0.19864	-0.19632	-0.19854
1519.45	-0.18648	-0.19022	-0.19013	-0.19356	-0.19475	-0.19081	-0.19366	-0.19408	-0.19773
1519.45	-0.18787	-0.19242	-0.19168	-0.19568	-0.19948	-0.19454	-0.19782	-0.19748	-0.19865
1519.46	-0.19552	-0.19362	-0.19284	-0.19704	-0.20153	-0.19802	-0.19634	-0.19952	-0.20159
1519.46	-0.19341	-0.1952	-0.19174	-0.19485	-0.19944	-0.19792	-0.19776	-0.19545	-0.19909
1519.47	-0.19564	-0.19466	-0.19488	-0.1977	-0.20178	-0.1975	-0.197	-0.19649	-0.20119
1519.47	-0.19275	-0.19184	-0.19545	-0.2	-0.20055	-0.19809	-0.1996	-0.19738	-0.19902
1519.48	-0.18948	-0.18822	-0.19146	-0.19431	-0.19579	-0.19254	-0.19548	-0.19627	-0.19935
1519.48	-0.18793	-0.19174	-0.19065	-0.19043	-0.19454	-0.19181	-0.1902	-0.19324	-0.19812
1519.49	-0.19346	-0.19223	-0.1937	-0.19829	-0.1985	-0.19704	-0.19702	-0.19756	-0.20102
1519.49	-0.1894	-0.18886	-0.18947	-0.1949	-0.19867	-0.19317	-0.19774	-0.1946	-0.19892
1519.5	-0.18969	-0.19462	-0.19204	-0.19384	-0.1983	-0.19392	-0.19461	-0.19538	-0.19877
1519.51	-0.19616	-0.18937	-0.19744	-0.19669	-0.20275	-0.199	-0.19879	-0.20072	-0.20352
1519.51	-0.19454	-0.19149	-0.19331	-0.19313	-0.19572	-0.19792	-0.19527	-0.19479	-0.19835
1519.52	-0.18879	-0.18858	-0.18965	-0.18963	-0.19199	-0.19036	-0.19199	-0.19227	-0.19217
1519.52	-0.19067	-0.19273	-0.18823	-0.19405	-0.19325	-0.18886	-0.19267	-0.19409	-0.19728
1519.53	-0.18878	-0.19118	-0.193	-0.19512	-0.19604	-0.19198	-0.19428	-0.19197	-0.19645
1519.53	-0.19231	-0.19041	-0.19575	-0.19285	-0.19532	-0.19438	-0.19598	-0.19542	-0.1974
1519.54	-0.18751	-0.1939	-0.18749	-0.19603	-0.19412	-0.19244	-0.19097	-0.19232	-0.19204
1519.54	-0.19022	-0.19033	-0.19082	-0.19622	-0.19314	-0.19675	-0.19685	-0.19316	-0.2003
1519.55	-0.19135	-0.18799	-0.19527	-0.19663	-0.19641	-0.19526	-0.19882	-0.20213	-0.20145
1519.55	-0.18979	-0.19327	-0.18774	-0.19224	-0.1939	-0.18989	-0.19253	-0.19408	-0.19382
1519.56	-0.19082	-0.19104	-0.19048	-0.19138	-0.19602	-0.19191	-0.19457	-0.19409	-0.1955
1519.56	-0.19144	-0.19122	-0.19297	-0.19726	-0.20032	-0.19244	-0.19611	-0.19549	-0.19903
1519.57	-0.19303	-0.19139	-0.19284	-0.19456	-0.19772	-0.19515	-0.19674	-0.19606	-0.19927
1519.57	-0.19231	-0.18758	-0.19522	-0.19665	-0.19867	-0.19715	-0.1952	-0.197	-0.19946
1519.58	-0.18834	-0.19103	-0.18792	-0.19334	-0.19725	-0.1919	-0.19314	-0.19198	-0.19732
1519.58	-0.18546	-0.18847	-0.18623	-0.19299	-0.19311	-0.19139	-0.19241	-0.19104	-0.19503
1519.59	-0.19224	-0.19264	-0.18855	-0.19387	-0.19394	-0.19245	-0.19298	-0.19065	-0.19635
1519.59	-0.19181	-0.1898	-0.19034	-0.19771	-0.19611	-0.19154	-0.19403	-0.19367	-0.1983
1519.6	-0.19074	-0.19219	-0.19093	-0.19499	-0.19392	-0.19449	-0.198	-0.19682	-0.20107
1519.6	-0.18889	-0.19109	-0.18933	-0.19434	-0.19563	-0.19344	-0.19765	-0.195	-0.19653
1519.61	-0.19316	-0.19085	-0.19133	-0.19535	-0.19554	-0.19376	-0.19577	-0.19568	-0.20088
1519.61	-0.19124	-0.19101	-0.19361	-0.19382	-0.19564	-0.19349	-0.19477	-0.19673	-0.19568
1519.62	-0.19009	-0.19	-0.19395	-0.19327	-0.19758	-0.19064	-0.19367	-0.19592	-0.19542
1519.62	-0.19111	-0.1894	-0.1909	-0.19441	-0.19649	-0.19359	-0.19446	-0.1923	-0.19503
1519.62	-0.18929	-0.19149	-0.19047	-0.19318	-0.19668	-0.19424	-0.19446	-0.1944	-0.198
1519.63	-0.19123	-0.18973	-0.19385	-0.19176	-0.19915	-0.1938	-0.19228	-0.19505	-0.19949
1519.63	-0.19179	-0.19175	-0.19027	-0.19256	-0.19605	-0.19094	-0.19571	-0.19524	-0.19651
1519.64	-0.1891	-0.18726	-0.19334	-0.19434	-0.19421	-0.19381	-0.19459	-0.19711	-0.197
1519.64	-0.19225	-0.19255	-0.18787	-0.19186	-0.1961	-0.19216	-0.19507	-0.19083	-0.19503
1519.65	-0.1913	-0.19236	-0.18895	-0.19299	-0.19646	-0.19748	-0.19592	-0.19311	-0.19716
1519.65	-0.19403	-0.18411	-0.18985	-0.1981	-0.19771	-0.19211	-0.19635	-0.19549	-0.19848
1519.66	-0.18563	-0.19323	-0.1865	-0.18965	-0.19147	-0.19056	-0.18876	-0.18946	-0.1897
1519.66	-0.19081	-0.19048	-0.19197	-0.19721	-0.1972	-0.19104	-0.19658	-0.20014	-0.1995
1519.67	-0.19212	-0.19099	-0.19452	-0.19311	-0.19892	-0.19323	-0.19585	-0.1961	-0.19871
1519.67	-0.18839	-0.18859	-0.18764	-0.19117	-0.19263	-0.1902	-0.19366	-0.19484	-0.1961
1519.68	-0.18864	-0.19115	-0.19378	-0.19442	-0.19654	-0.19538	-0.19589	-0.19703	-0.20219
1519.68	-0.19044	-0.18781	-0.18808	-0.1951	-0.19552	-0.19439	-0.19296	-0.19579	-0.19899
1519.69	-0.19298	-0.18864	-0.19255	-0.19394	-0.19653	-0.19516	-0.19798	-0.19383	-0.19619
1519.69	-0.19134	-0.18733	-0.19218	-0.1952	-0.19864	-0.19426	-0.19381	-0.19497	-0.20072
1519.7	-0.18668	-0.18758	-0.1872	-0.18836	-0.19144	-0.18837	-0.19387	-0.19115	-0.19473
1519.7	-0.18933	-0.1882	-0.18679	-0.18889	-0.19369	-0.19075	-0.19547	-0.19316	-0.19568
1519.71	-0.18756	-0.19088	-0.18774	-0.19152	-0.19287	-0.19192	-0.19223	-0.19289	-0.19549
1519.71	-0.18937	-0.19443	-0.18738	-0.18907	-0.19285	-0.19309	-0.1918	-0.19343	-0.19516
1519.72	-0.19121	-0.18716	-0.1892	-0.19635	-0.19783	-0.19521	-0.19363	-0.19836	-0.19906
1519.72	-0.18968	-0.18977	-0.1889	-0.19556	-0.1965	-0.19259	-0.19313	-0.19816	-0.19947
1519.73	-0.18987	-0.19166	-0.18784	-0.19552	-0.19892	-0.19221	-0.18962	-0.19353	-0.1958
1519.73	-0.18731	-0.19392	-0.19039	-0.19469	-0.19375	-0.19303	-0.19331	-0.19523	-0.19593
1519.74	-0.19349	-0.19382	-0.19396	-0.1958	-0.19868	-0.19558	-0.19849	-0.19796	-0.19708
1519.74	-0.19137	-0.18769	-0.19054	-0.19798	-0.19849	-0.19552	-0.19392	-0.19634	-0.20075
1519.75	-0.18378	-0.18858	-0.18647	-0.19249	-0.19271	-0.18655	-0.19089	-0.18848	-0.19368
1519.76	-0.18393	-0.18708	-0.18883	-0.19121	-0.19356	-0.19107	-0.19212	-0.19041	-0.1951
1519.76	-0.18728	-0.18828	-0.18693	-0.19208	-0.1956	-0.19285	-0.1923	-0.19295	-0.19555
1519.77	-0.19018	-0.18841	-0.19001	-0.19328	-0.19529	-0.19116	-0.19311	-0.19638	-0.1933
1519.77	-0.18542	-0.19034	-0.18391	-0.1901	-0.19123	-0.19025	-0.18963	-0.19614	-0.19021
1519.78	-0.18582	-0.18739	-0.18563	-0.19143	-0.19484	-0.19048	-0.19014	-0.19093	-0.19444
1519.78	-0.18995	-0.18678	-0.18862	-0.19473	-0.19912	-0.19126	-0.19344	-0.19197	-0.19606
1519.79	-0.18835	-0.19115	-0.18848	-0.19311	-0.19288	-0.19057	-0.19475	-0.19458	-0.19691
1519.79	-0.19026	-0.18896	-0.18683	-0.19381	-0.19149	-0.19119	-0.19208	-0.19405	-0.19514
1519.8	-0.19161	-0.1934	-0.1896	-0.1951	-0.19719	-0.1911	-0.19446	-0.1945	-0.19613
1519.8	-0.19105	-0.19146	-0.19155	-0.19665	-0.20031	-0.19457	-0.1936	-0.19674	-0.19977
1519.81	-0.19125	-0.18817	-0.18838	-0.19513	-0.19832	-0.19545	-0.19378	-0.19323	-0.19593
1519.81	-0.18909	-0.19232	-0.19221	-0.19287	-0.19715	-0.19061	-0.19208	-0.19221	-0.19529
1519.82	-0.18999	-0.18977	-0.19054	-0.19432	-0.1951	-0.19139	-0.1944	-0.19153	-0.19449
1519.82	-0.18586	-0.18834	-0.18883	-0.1925	-0.18969	-0.18901	-0.19009	-0.19249	-0.19442
1519.83	-0.18825	-0.18926	-0.19423	-0.19464	-0.19314	-0.19212	-0.19353	-0.1952	-0.19871
1519.83	-0.18792	-0.19386	-0.18507	-0.18777	-0.19252	-0.18877	-0.19166	-0.19102	-0.19624
1519.84	-0.18855	-0.18787	-0.19076	-0.19367	-0.19484	-0.19037	-0.19541	-0.19552	-0.19531
1519.84	-0.18913	-0.18616	-0.18888	-0.19311	-0.19414	-0.19336	-0.19085	-0.18863	-0.19593
1519.85	-0.18482	-0.18908	-0.18563	-0.18922	-0.19317	-0.19035	-0.18653	-0.19022	-0.19288
1519.85	-0.183	-0.185	-0.1878	-0.18834	-0.19383	-0.18677	-0.18872	-0.19103	-0.19488
1519.86	-0.18423	-0.18393	-0.18618	-0.1887	-0.19399	-0.19245	-0.19232	-0.18969	-0.19567
1519.86	-0.18436	-0.18869	-0.18475	-0.18696	-0.18862	-0.18709	-0.18818	-0.18977	-0.18936
1519.87	-0.18859	-0.18727	-0.18682	-0.19207	-0.19297	-0.19079	-0.19046	-0.19382	-0.196
1519.87	-0.18869	-0.18941	-0.18804	-0.18863	-0.19453	-0.19184	-0.19041	-0.1951	-0.19864
1519.88	-0.18679	-0.19353	-0.18482	-0.18982	-0.19207	-0.18842	-0.19042	-0.18968	-0.19291
1519.88	-0.19176	-0.18641	-0.19025	-0.19516	-0.19748	-0.19397	-0.19567	-0.19483	-0.20012
1519.88	-0.18865	-0.18697	-0.18657	-0.19219	-0.19315	-0.19078	-0.19224	-0.19264	-0.1983
1519.89	-0.18699	-0.18888	-0.18936	-0.19236	-0.1903	-0.18896	-0.19024	-0.1916	-0.19502
1519.89	-0.18545	-0.1907	-0.18755	-0.19507	-0.1945	-0.19089	-0.19266	-0.19308	-0.19338
1519.9	-0.18776	-0.18669	-0.18388	-0.19391	-0.19398	-0.19211	-0.19504	-0.1923	-0.19664
1519.9	-0.19124	-0.18255	-0.18904	-0.19703	-0.19538	-0.19427	-0.19583	-0.19623	-0.19527
1519.91	-0.18569	-0.18751	-0.18624	-0.18939	-0.19306	-0.19065	-0.18912	-0.19036	-0.19539
1519.91	-0.18651	-0.18697	-0.18815	-0.18953	-0.18974	-0.19168	-0.18888	-0.1914	-0.19065
1519.92	-0.1923	-0.1926	-0.19092	-0.19374	-0.19446	-0.19073	-0.1916	-0.19419	-0.19532
1519.92	-0.19162	-0.18612	-0.18919	-0.19515	-0.19391	-0.19417	-0.19155	-0.19677	-0.19865
1519.93	-0.18396	-0.18659	-0.18793	-0.18966	-0.19321	-0.18898	-0.19055	-0.19197	-0.194
1519.93	-0.18497	-0.18776	-0.1897	-0.19181	-0.19331	-0.19214	-0.19169	-0.19192	-0.1961
1519.94	-0.18681	-0.18805	-0.18666	-0.19009	-0.19103	-0.18974	-0.189	-0.18896	-0.19251
1519.94	-0.1889	-0.18613	-0.18636	-0.18997	-0.19474	-0.18974	-0.19042	-0.19267	-0.19184
1519.95	-0.19156	-0.18665	-0.18977	-0.19345	-0.19567	-0.19122	-0.19345	-0.19363	-0.19482
1519.95	-0.19006	-0.1886	-0.18983	-0.19255	-0.1931	-0.18923	-0.19311	-0.19321	-0.19497
1519.96	-0.18647	-0.18593	-0.19181	-0.18947	-0.19093	-0.19235	-0.19321	-0.19387	-0.19548
1519.96	-0.18851	-0.18776	-0.18968	-0.19227	-0.19408	-0.19147	-0.19017	-0.19146	-0.19656
1519.97	-0.18835	-0.18926	-0.18928	-0.19284	-0.19213	-0.18936	-0.19145	-0.19025	-0.19404
1519.97	-0.19059	-0.18686	-0.1894	-0.19238	-0.19697	-0.19225	-0.19106	-0.19509	-0.19776
1519.98	-0.1861	-0.18868	-0.19137	-0.19451	-0.1943	-0.19088	-0.19432	-0.19163	-0.19439
1519.98	-0.18919	-0.18828	-0.18702	-0.19223	-0.19407	-0.19225	-0.19468	-0.19313	-0.19666
1519.99	-0.19062	-0.18704	-0.18741	-0.19038	-0.19416	-0.19014	-0.19532	-0.1932	-0.19568
1519.99	-0.18566	-0.19047	-0.18493	-0.19187	-0.19114	-0.18948	-0.18741	-0.19082	-0.19577
1520	-0.19143	-0.18747	-0.19235	-0.19325	-0.19553	-0.19012	-0.19152	-0.19114	-0.19639
1520.01	-0.18699	-0.18577	-0.19026	-0.19411	-0.19514	-0.19295	-0.19414	-0.19757	-0.19411
1520.01	-0.18871	-0.18931	-0.18629	-0.18948	-0.19176	-0.19221	-0.19267	-0.18971	-0.19154
1520.02	-0.18364	-0.18875	-0.18597	-0.19113	-0.19325	-0.18878	-0.18728	-0.18736	-0.19193
1520.02	-0.18585	-0.18695	-0.1871	-0.18895	-0.19419	-0.18977	-0.18966	-0.19354	-0.18952
1520.03	-0.18954	-0.18498	-0.18705	-0.19429	-0.19333	-0.19099	-0.19091	-0.19409	-0.19329
1520.03	-0.18673	-0.18234	-0.18679	-0.19194	-0.19414	-0.19056	-0.19121	-0.19198	-0.19498
1520.04	-0.18171	-0.18838	-0.18449	-0.18718	-0.19191	-0.1849	-0.18778	-0.18635	-0.19155
1520.04	-0.18472	-0.18483	-0.18408	-0.18883	-0.19257	-0.19011	-0.18901	-0.19012	-0.19302
1520.05	-0.18434	-0.18837	-0.18795	-0.18803	-0.19326	-0.18659	-0.18821	-0.1877	-0.18936
1520.05	-0.19003	-0.18597	-0.18727	-0.19464	-0.19336	-0.1912	-0.18905	-0.19154	-0.19207
1520.06	-0.18585	-0.1861	-0.18423	-0.18758	-0.19106	-0.18785	-0.18906	-0.1867	-0.19515
1520.06	-0.18949	-0.18592	-0.1894	-0.19157	-0.19758	-0.18952	-0.19133	-0.19135	-0.19579
1520.07	-0.18729	-0.18791	-0.1889	-0.19407	-0.19627	-0.19053	-0.19345	-0.19324	-0.1982
1520.07	-0.18416	-0.1862	-0.18585	-0.19254	-0.19073	-0.18537	-0.19125	-0.18958	-0.19347
1520.08	-0.18588	-0.18431	-0.18619	-0.19102	-0.18986	-0.18688	-0.18997	-0.19109	-0.19312
1520.08	-0.18752	-0.18597	-0.18741	-0.18986	-0.1922	-0.1875	-0.18866	-0.19161	-0.19228
1520.09	-0.18376	-0.18822	-0.18515	-0.18559	-0.19263	-0.18849	-0.18798	-0.18574	-0.18666
1520.09	-0.18413	-0.18583	-0.18614	-0.19027	-0.19313	-0.18615	-0.18894	-0.19181	-0.18821
1520.1	-0.19002	-0.18772	-0.18632	-0.1911	-0.19316	-0.18817	-0.18991	-0.19057	-0.19559
1520.1	-0.1836	-0.18873	-0.18774	-0.18909	-0.18706	-0.18654	-0.1853	-0.19191	-0.19199
1520.11	-0.18814	-0.18355	-0.18632	-0.19292	-0.1926	-0.18919	-0.1918	-0.19433	-0.19493
1520.11	-0.18854	-0.18598	-0.18299	-0.18797	-0.19125	-0.1929	-0.19131	-0.1904	-0.19183
1520.12	-0.18493	-0.18742	-0.18657	-0.18894	-0.19226	-0.19216	-0.19013	-0.18863	-0.19485
1520.12	-0.1842	-0.18678	-0.18784	-0.19324	-0.19098	-0.19204	-0.19042	-0.19062	-0.19708
1520.12	-0.19104	-0.1847	-0.18834	-0.19184	-0.19559	-0.19301	-0.19132	-0.19213	-0.19157
1520.13	-0.18407	-0.18662	-0.18513	-0.19072	-0.18883	-0.18861	-0.18695	-0.18678	-0.19407
1520.13	-0.1907	-0.18415	-0.18821	-0.18879	-0.19447	-0.19176	-0.19353	-0.19001	-0.19422
1520.14	-0.18827	-0.18583	-0.1871	-0.18909	-0.19164	-0.19154	-0.19353	-0.18835	-0.19187
1520.14	-0.18951	-0.18784	-0.18951	-0.1932	-0.19411	-0.19501	-0.19337	-0.19152	-0.19347
1520.15	-0.18238	-0.18797	-0.18028	-0.18964	-0.18916	-0.18702	-0.18882	-0.18825	-0.18906
1520.15	-0.18866	-0.18608	-0.18706	-0.19253	-0.19727	-0.1901	-0.19319	-0.1909	-0.19716
1520.16	-0.18548	-0.18502	-0.18928	-0.19189	-0.19297	-0.1862	-0.18762	-0.18745	-0.19413
1520.16	-0.18722	-0.18593	-0.18911	-0.19293	-0.19399	-0.19037	-0.19008	-0.19436	-0.19727
1520.17	-0.18907	-0.188	-0.18857	-0.19157	-0.19238	-0.19222	-0.19032	-0.19251	-0.19539
1520.17	-0.18396	-0.18696	-0.18451	-0.19327	-0.19311	-0.19062	-0.19038	-0.19083	-0.19514
1520.18	-0.18409	-0.18539	-0.18374	-0.1937	-0.1893	-0.18823	-0.19039	-0.19087	-0.19241
1520.18	-0.18924	-0.18818	-0.18779	-0.1948	-0.19282	-0.19082	-0.19122	-0.19147	-0.19493
1520.19	-0.18443	-0.18671	-0.18911	-0.19402	-0.1964	-0.18889	-0.19228	-0.1906	-0.19707
1520.19	-0.18249	-0.18508	-0.1836	-0.18932	-0.19044	-0.18544	-0.18807	-0.19177	-0.19306
1520.2	-0.18781	-0.18826	-0.18929	-0.18695	-0.19145	-0.18924	-0.18983	-0.1903	-0.19359
1520.2	-0.18618	-0.18554	-0.19068	-0.1941	-0.19028	-0.19582	-0.19415	-0.19132	-0.19367
1520.21	-0.18812	-0.18736	-0.18612	-0.19208	-0.19292	-0.19042	-0.19044	-0.19298	-0.19466
1520.21	-0.18678	-0.18539	-0.19122	-0.19235	-0.19404	-0.19583	-0.18861	-0.19386	-0.19533
1520.22	-0.18488	-0.1882	-0.18415	-0.19604	-0.19218	-0.19288	-0.18954	-0.18877	-0.1962
1520.22	-0.18828	-0.18926	-0.18908	-0.19307	-0.19276	-0.18874	-0.19391	-0.18915	-0.19545
1520.23	-0.1862	-0.19025	-0.18618	-0.19238	-0.19255	-0.18642	-0.1896	-0.19357	-0.19494
1520.23	-0.18958	-0.18788	-0.18901	-0.19425	-0.19433	-0.19062	-0.19073	-0.19356	-0.19654
1520.24	-0.1891	-0.18615	-0.19032	-0.19506	-0.19448	-0.19508	-0.19499	-0.19714	-0.19931
1520.24	-0.18449	-0.18617	-0.18648	-0.19014	-0.19243	-0.18918	-0.189	-0.19134	-0.19446
1520.25	-0.18487	-0.18855	-0.1887	-0.18904	-0.19493	-0.19107	-0.19265	-0.19195	-0.19662
1520.26	-0.18775	-0.18935	-0.1882	-0.19322	-0.19459	-0.19202	-0.19262	-0.193	-0.19605
1520.26	-0.18719	-0.18953	-0.18592	-0.18953	-0.19399	-0.19	-0.19048	-0.19263	-0.19332
1520.27	-0.1884	-0.19051	-0.19101	-0.19273	-0.1987	-0.19192	-0.19298	-0.19532	-0.19721
1520.27	-0.18536	-0.18631	-0.18684	-0.19179	-0.19359	-0.18928	-0.19289	-0.1922	-0.19495
1520.28	-0.18916	-0.18628	-0.19105	-0.19517	-0.19534	-0.19205	-0.19461	-0.19761	-0.19782
1520.28	-0.18436	-0.1859	-0.18671	-0.18824	-0.18809	-0.19035	-0.19091	-0.19107	-0.19434
1520.29	-0.1857	-0.18739	-0.18931	-0.1898	-0.18981	-0.19028	-0.18972	-0.19	-0.19318
1520.29	-0.18518	-0.18247	-0.18677	-0.19027	-0.19369	-0.19356	-0.1905	-0.19006	-0.19527
1520.3	-0.18272	-0.18554	-0.18507	-0.18598	-0.18798	-0.18658	-0.18652	-0.18499	-0.19175
1520.3	-0.18173	-0.18727	-0.18691	-0.18893	-0.19207	-0.19322	-0.18577	-0.19143	-0.19471
1520.31	-0.18821	-0.18741	-0.1896	-0.1933	-0.19112	-0.19293	-0.19353	-0.1895	-0.19556
1520.31	-0.18767	-0.18838	-0.18797	-0.18949	-0.19135	-0.18678	-0.18936	-0.19009	-0.19541
1520.32	-0.18628	-0.18635	-0.19162	-0.19227	-0.19414	-0.19118	-0.19135	-0.19034	-0.19481
1520.32	-0.18648	-0.18611	-0.18811	-0.19269	-0.1966	-0.19064	-0.19168	-0.19261	-0.19719
1520.33	-0.18896	-0.18434	-0.18525	-0.19288	-0.19294	-0.19335	-0.19011	-0.19112	-0.19619
1520.33	-0.18381	-0.18625	-0.18358	-0.18904	-0.19253	-0.18819	-0.18667	-0.18587	-0.19425
1520.34	-0.18445	-0.18413	-0.1882	-0.18983	-0.19348	-0.18969	-0.19254	-0.18991	-0.1954
1520.34	-0.18348	-0.19362	-0.18493	-0.1906	-0.1925	-0.19207	-0.18855	-0.18977	-0.19268
1520.35	-0.18514	-0.18419	-0.19132	-0.19303	-0.19131	-0.19148	-0.19008	-0.18849	-0.19774
1520.35	-0.18757	-0.18624	-0.18926	-0.19174	-0.19221	-0.19059	-0.19224	-0.194	-0.19577
1520.36	-0.18807	-0.18873	-0.18843	-0.19085	-0.19462	-0.19205	-0.19226	-0.19251	-0.19551
1520.36	-0.18708	-0.185	-0.18665	-0.19325	-0.19251	-0.19281	-0.19027	-0.19066	-0.1969
1520.37	-0.18564	-0.19012	-0.18336	-0.19027	-0.19202	-0.18855	-0.19006	-0.18701	-0.19054
1520.37	-0.18755	-0.18449	-0.18996	-0.19238	-0.19452	-0.19016	-0.19326	-0.19245	-0.19694
1520.38	-0.18624	-0.18439	-0.19055	-0.19094	-0.19091	-0.19222	-0.19044	-0.19418	-0.19509
1520.38	-0.18623	-0.18694	-0.19208	-0.19341	-0.19228	-0.19066	-0.19048	-0.19127	-0.19576
1520.38	-0.18369	-0.19014	-0.1904	-0.1888	-0.19299	-0.18518	-0.18562	-0.18754	-0.19322
1520.39	-0.18512	-0.18434	-0.18898	-0.19017	-0.19111	-0.18741	-0.18708	-0.19136	-0.19298
1520.39	-0.18361	-0.18663	-0.18542	-0.18684	-0.1912	-0.18715	-0.18953	-0.1891	-0.19202
1520.4	-0.18572	-0.18968	-0.18957	-0.19091	-0.19361	-0.19045	-0.18844	-0.18843	-0.19447
1520.4	-0.18644	-0.18732	-0.18821	-0.18905	-0.19257	-0.1911	-0.19037	-0.19335	-0.19469
1520.41	-0.18856	-0.18927	-0.19087	-0.19273	-0.19464	-0.1915	-0.19054	-0.19146	-0.1956
1520.41	-0.18849	-0.1867	-0.18978	-0.19195	-0.19751	-0.19246	-0.19551	-0.19286	-0.1974
1520.42	-0.18891	-0.18733	-0.18691	-0.18927	-0.19202	-0.19441	-0.19412	-0.18954	-0.19358
1520.42	-0.19122	-0.18743	-0.18744	-0.18858	-0.1908	-0.19034	-0.19331	-0.19294	-0.19426
1520.43	-0.18178	-0.18994	-0.18155	-0.18588	-0.18749	-0.18773	-0.19079	-0.18826	-0.19266
1520.43	-0.18794	-0.1865	-0.18955	-0.19411	-0.19613	-0.19401	-0.19451	-0.19151	-0.19781
1520.44	-0.18494	-0.18637	-0.18546	-0.19176	-0.19159	-0.18852	-0.19148	-0.18691	-0.19512
1520.44	-0.18636	-0.18997	-0.19152	-0.19369	-0.19184	-0.191	-0.19381	-0.19398	-0.19685
1520.45	-0.18641	-0.19059	-0.18855	-0.19428	-0.19355	-0.19155	-0.18905	-0.19309	-0.19649
1520.45	-0.1876	-0.18602	-0.18909	-0.19376	-0.19684	-0.19413	-0.19291	-0.1895	-0.19884
1520.46	-0.18745	-0.18914	-0.191	-0.19507	-0.19379	-0.19078	-0.19324	-0.18929	-0.19401
1520.46	-0.1908	-0.19283	-0.19094	-0.19284	-0.19527	-0.19145	-0.19227	-0.19679	-0.19652
1520.47	-0.19059	-0.18672	-0.1905	-0.19186	-0.1918	-0.19078	-0.19062	-0.19153	-0.19476
1520.47	-0.18618	-0.1882	-0.19006	-0.19456	-0.19586	-0.1953	-0.19619	-0.19125	-0.19758
1520.48	-0.18678	-0.19314	-0.18574	-0.19065	-0.19384	-0.1914	-0.19329	-0.18969	-0.19697
1520.48	-0.19182	-0.18746	-0.19248	-0.19269	-0.19568	-0.19439	-0.19605	-0.19456	-0.19553
1520.49	-0.18587	-0.1917	-0.18956	-0.18952	-0.19365	-0.19066	-0.19256	-0.18924	-0.19304
1520.49	-0.1841	-0.18663	-0.19003	-0.18531	-0.19002	-0.19048	-0.18885	-0.19131	-0.19629
1520.5	-0.18506	-0.18937	-0.18596	-0.1896	-0.19331	-0.18756	-0.19102	-0.19348	-0.19532
1520.51	-0.18574	-0.18624	-0.18714	-0.18876	-0.19051	-0.18836	-0.18983	-0.18766	-0.19361
1520.51	-0.18468	-0.18524	-0.19009	-0.18978	-0.19047	-0.18739	-0.18921	-0.18788	-0.19467
1520.52	-0.18213	-0.18807	-0.18607	-0.18852	-0.19068	-0.19146	-0.18923	-0.18541	-0.19665
1520.52	-0.18472	-0.18542	-0.18994	-0.1906	-0.19463	-0.19512	-0.1874	-0.18831	-0.19642
1520.53	-0.18237	-0.18673	-0.1876	-0.18791	-0.19001	-0.18569	-0.18696	-0.18648	-0.19479
1520.53	-0.1853	-0.18767	-0.19061	-0.1899	-0.19147	-0.19099	-0.1879	-0.18834	-0.19607
1520.54	-0.18647	-0.18664	-0.18435	-0.18775	-0.19081	-0.18901	-0.18841	-0.19086	-0.19508
1520.54	-0.18473	-0.18276	-0.18633	-0.19042	-0.19008	-0.18946	-0.19127	-0.1901	-0.194
1520.55	-0.18436	-0.18612	-0.18667	-0.19137	-0.18905	-0.19099	-0.19206	-0.18929	-0.20059
1520.55	-0.186	-0.1886	-0.18873	-0.18913	-0.19156	-0.18767	-0.19221	-0.18867	-0.19446
1520.56	-0.18954	-0.19117	-0.1928	-0.19066	-0.19702	-0.19301	-0.19513	-0.19383	-0.1966
1520.56	-0.18577	-0.188	-0.18097	-0.1867	-0.19076	-0.18917	-0.18725	-0.18713	-0.1947
1520.57	-0.18321	-0.18634	-0.18687	-0.18885	-0.19157	-0.19158	-0.18878	-0.19039	-0.1909
1520.57	-0.18356	-0.18713	-0.18827	-0.1902	-0.1929	-0.18854	-0.18832	-0.19021	-0.19434
1520.58	-0.18706	-0.19084	-0.18917	-0.19304	-0.19696	-0.19178	-0.18958	-0.19279	-0.19483
1520.58	-0.18783	-0.1909	-0.19253	-0.19149	-0.19482	-0.19254	-0.18825	-0.18951	-0.19534
1520.59	-0.18885	-0.18581	-0.18816	-0.194	-0.19623	-0.18974	-0.19296	-0.19182	-0.19744
1520.59	-0.18659	-0.18967	-0.19015	-0.19397	-0.19581	-0.19043	-0.19417	-0.19392	-0.19832
1520.6	-0.18792	-0.18945	-0.18809	-0.1939	-0.19586	-0.18748	-0.19203	-0.19494	-0.1978
1520.6	-0.18649	-0.19411	-0.18813	-0.19281	-0.19851	-0.19394	-0.19548	-0.19344	-0.19671
1520.61	-0.1913	-0.19214	-0.19441	-0.19709	-0.19868	-0.19498	-0.19582	-0.19538	-0.20051
1520.61	-0.18786	-0.19057	-0.19206	-0.19352	-0.19511	-0.19189	-0.1946	-0.19505	-0.19798
1520.62	-0.18765	-0.18973	-0.19186	-0.19085	-0.19469	-0.19236	-0.19087	-0.1951	-0.1931
1520.62	-0.18905	-0.18731	-0.19084	-0.19206	-0.19329	-0.19121	-0.19103	-0.19309	-0.19538
1520.62	-0.18673	-0.18655	-0.18464	-0.18752	-0.18919	-0.19036	-0.18826	-0.18776	-0.19199
1520.63	-0.18715	-0.18885	-0.18603	-0.19238	-0.19473	-0.19081	-0.19225	-0.19176	-0.19712
1520.63	-0.18744	-0.19151	-0.18689	-0.19037	-0.19241	-0.19076	-0.18802	-0.19375	-0.19254
1520.64	-0.18532	-0.18731	-0.18763	-0.19084	-0.19084	-0.19057	-0.19164	-0.1939	-0.19387
1520.64	-0.18446	-0.18606	-0.18886	-0.19162	-0.19114	-0.19063	-0.1918	-0.19083	-0.19333
1520.65	-0.18596	-0.1877	-0.18599	-0.19176	-0.19316	-0.19178	-0.18851	-0.18909	-0.19572
1520.65	-0.18543	-0.18755	-0.19202	-0.18861	-0.19467	-0.19357	-0.19323	-0.19346	-0.19739
1520.66	-0.18469	-0.1873	-0.19096	-0.19031	-0.19355	-0.19257	-0.1923	-0.19375	-0.19797
1520.66	-0.18488	-0.19004	-0.1842	-0.18993	-0.19375	-0.19059	-0.18703	-0.18526	-0.19168
1520.67	-0.18756	-0.18746	-0.1866	-0.18893	-0.1931	-0.19103	-0.19208	-0.1899	-0.19301
1520.67	-0.18461	-0.19041	-0.18999	-0.18701	-0.19268	-0.19202	-0.19252	-0.19098	-0.19329
1520.68	-0.18883	-0.18916	-0.18807	-0.19107	-0.19527	-0.19421	-0.19425	-0.19361	-0.1981
1520.68	-0.18279	-0.19067	-0.18702	-0.19232	-0.19676	-0.19208	-0.18986	-0.19425	-0.19502
1520.69	-0.18784	-0.19095	-0.18919	-0.19087	-0.19242	-0.19451	-0.19173	-0.19516	-0.19546
1520.69	-0.18694	-0.18785	-0.18858	-0.19005	-0.1939	-0.19212	-0.19061	-0.19373	-0.19485
1520.7	-0.1866	-0.1885	-0.19004	-0.19158	-0.19357	-0.1958	-0.19352	-0.19312	-0.19576
1520.7	-0.18849	-0.18798	-0.18862	-0.19439	-0.19387	-0.19072	-0.19399	-0.19477	-0.19679
1520.71	-0.18495	-0.19038	-0.18951	-0.18987	-0.19198	-0.18917	-0.1935	-0.19274	-0.1959
1520.71	-0.18912	-0.19206	-0.18873	-0.19115	-0.19326	-0.19175	-0.1944	-0.19306	-0.19729
1520.72	-0.18915	-0.18462	-0.19288	-0.19073	-0.19715	-0.19203	-0.19545	-0.19433	-0.19862
1520.72	-0.18969	-0.18957	-0.18944	-0.19095	-0.19713	-0.18911	-0.19393	-0.19419	-0.19803
1520.73	-0.18703	-0.18836	-0.19231	-0.19751	-0.19891	-0.19349	-0.19658	-0.19803	-0.1992
1520.73	-0.18364	-0.18515	-0.18442	-0.19058	-0.18927	-0.18732	-0.18839	-0.18958	-0.19364
1520.74	-0.18472	-0.18922	-0.18677	-0.19357	-0.19302	-0.1899	-0.19237	-0.19376	-0.19652
1520.74	-0.18566	-0.18786	-0.19347	-0.1911	-0.19421	-0.19431	-0.19264	-0.19513	-0.19946
1520.75	-0.18348	-0.18844	-0.18773	-0.19053	-0.1956	-0.19174	-0.1919	-0.19015	-0.19361
1520.76	-0.1819	-0.18681	-0.18884	-0.18908	-0.19193	-0.18848	-0.18907	-0.19235	-0.19303
1520.76	-0.1807	-0.18552	-0.18487	-0.18991	-0.1926	-0.18797	-0.1885	-0.18914	-0.19578
1520.77	-0.18207	-0.18495	-0.18751	-0.18615	-0.19002	-0.18799	-0.18998	-0.18833	-0.19277
1520.77	-0.18753	-0.19064	-0.18701	-0.18848	-0.19529	-0.1918	-0.18978	-0.19321	-0.19438
1520.78	-0.18377	-0.19291	-0.18921	-0.19075	-0.19456	-0.19186	-0.19012	-0.19088	-0.19383
1520.78	-0.19101	-0.18721	-0.19032	-0.19429	-0.19491	-0.19299	-0.192	-0.19583	-0.19964
1520.79	-0.1866	-0.19304	-0.18687	-0.1918	-0.19001	-0.19232	-0.19124	-0.19152	-0.19583
1520.79	-0.1871	-0.19016	-0.18701	-0.19286	-0.19172	-0.19208	-0.192	-0.1947	-0.19605
1520.8	-0.18564	-0.19049	-0.18721	-0.19073	-0.19073	-0.19314	-0.1935	-0.19337	-0.19531
1520.8	-0.18651	-0.18598	-0.18783	-0.19398	-0.19335	-0.19144	-0.19014	-0.19388	-0.19645
1520.81	-0.18588	-0.18774	-0.18605	-0.19495	-0.19544	-0.19285	-0.19062	-0.19319	-0.19595
1520.81	-0.18466	-0.18911	-0.18528	-0.18727	-0.19172	-0.19078	-0.18938	-0.18928	-0.19425
1520.82	-0.18576	-0.19388	-0.18696	-0.18985	-0.19283	-0.19308	-0.19196	-0.1963	-0.19464
1520.82	-0.18824	-0.19202	-0.19108	-0.1915	-0.19537	-0.19258	-0.19243	-0.19255	-0.19546
1520.83	-0.18476	-0.18645	-0.18843	-0.1917	-0.19681	-0.18972	-0.19281	-0.19162	-0.1936
1520.83	-0.18631	-0.18842	-0.18823	-0.18717	-0.1942	-0.18963	-0.18937	-0.19012	-0.19396
1520.84	-0.18778	-0.18815	-0.18695	-0.19088	-0.19364	-0.19234	-0.19068	-0.19424	-0.19407
1520.84	-0.18798	-0.18662	-0.1919	-0.18955	-0.19556	-0.19478	-0.1922	-0.19116	-0.20088
1520.85	-0.18226	-0.18613	-0.18519	-0.18742	-0.19027	-0.1892	-0.18607	-0.18714	-0.19154
1520.85	-0.18704	-0.18499	-0.18619	-0.19095	-0.19333	-0.18831	-0.19143	-0.19235	-0.19438
1520.86	-0.18467	-0.18633	-0.18693	-0.18859	-0.19346	-0.18895	-0.18865	-0.19399	-0.19155
1520.86	-0.18219	-0.19039	-0.18863	-0.18896	-0.19363	-0.19068	-0.1928	-0.19179	-0.19363
1520.87	-0.18598	-0.19006	-0.18956	-0.19065	-0.19495	-0.19074	-0.19152	-0.19118	-0.19618
1520.87	-0.18735	-0.19201	-0.18764	-0.19296	-0.19408	-0.19026	-0.18925	-0.19256	-0.19881
1520.88	-0.18965	-0.1888	-0.18949	-0.19309	-0.19565	-0.19324	-0.18955	-0.19141	-0.19138
1520.88	-0.18648	-0.19159	-0.18883	-0.1914	-0.1957	-0.19132	-0.19314	-0.19316	-0.1957
1520.88	-0.18516	-0.18411	-0.19145	-0.1932	-0.19836	-0.19054	-0.1925	-0.19358	-0.19641
1520.89	-0.18499	-0.18549	-0.18712	-0.19033	-0.19444	-0.1889	-0.1895	-0.1937	-0.19455
1520.89	-0.18409	-0.18848	-0.18835	-0.18962	-0.19425	-0.18967	-0.18938	-0.19316	-0.19549
1520.9	-0.18459	-0.18773	-0.1845	-0.1924	-0.1899	-0.18806	-0.18649	-0.19142	-0.1925
1520.9	-0.18327	-0.18467	-0.18761	-0.18968	-0.19128	-0.19142	-0.18978	-0.19102	-0.19538
1520.91	-0.18598	-0.18704	-0.18561	-0.18536	-0.18906	-0.18888	-0.18788	-0.18726	-0.19081
1520.91	-0.18563	-0.18746	-0.19011	-0.19039	-0.19358	-0.19268	-0.19089	-0.19249	-0.19796
1520.92	-0.1877	-0.18569	-0.19168	-0.19327	-0.19233	-0.19202	-0.19318	-0.19419	-0.20033
1520.92	-0.18379	-0.18405	-0.18963	-0.18759	-0.19171	-0.18657	-0.1894	-0.18799	-0.19359
1520.93	-0.18303	-0.188	-0.18598	-0.18713	-0.19404	-0.18813	-0.18646	-0.18779	-0.19002
1520.93	-0.18669	-0.18514	-0.18994	-0.19212	-0.19465	-0.19295	-0.19191	-0.19198	-0.19616
1520.94	-0.18158	-0.18477	-0.18551	-0.18595	-0.19122	-0.18646	-0.18684	-0.18753	-0.1937
1520.94	-0.18279	-0.18938	-0.18543	-0.18691	-0.18853	-0.18813	-0.18626	-0.18826	-0.19483
1520.95	-0.18647	-0.18691	-0.1888	-0.18935	-0.19441	-0.19326	-0.19507	-0.19172	-0.19786
1520.95	-0.18592	-0.18522	-0.19007	-0.19129	-0.19286	-0.18986	-0.19213	-0.19078	-0.19402
1520.96	-0.18414	-0.18382	-0.1854	-0.18971	-0.19364	-0.1918	-0.19031	-0.19336	-0.19577
1520.96	-0.18168	-0.1851	-0.18521	-0.18966	-0.18905	-0.18948	-0.18573	-0.18749	-0.19331
1520.97	-0.18217	-0.18421	-0.18502	-0.19015	-0.18861	-0.18608	-0.18683	-0.18955	-0.19356
1520.97	-0.1858	-0.18937	-0.1879	-0.18741	-0.19268	-0.18943	-0.19004	-0.19215	-0.19238
1520.98	-0.18576	-0.18814	-0.18801	-0.18831	-0.19462	-0.19025	-0.19214	-0.19144	-0.19343
1520.98	-0.18547	-0.18715	-0.18985	-0.19255	-0.19507	-0.19242	-0.19254	-0.19384	-0.19728
1520.99	-0.18283	-0.18469	-0.18826	-0.18851	-0.19139	-0.18996	-0.18964	-0.19265	-0.19574
1520.99	-0.18659	-0.18439	-0.18838	-0.19162	-0.1914	-0.1918	-0.19106	-0.1923	-0.19402
1521	-0.18496	-0.1838	-0.18643	-0.18771	-0.1924	-0.18725	-0.18722	-0.19028	-0.19167
1521.01	-0.18317	-0.18685	-0.18703	-0.18678	-0.18998	-0.18457	-0.18864	-0.18961	-0.19099
1521.01	-0.18588	-0.18403	-0.18765	-0.1917	-0.19363	-0.19277	-0.1912	-0.19051	-0.1942
1521.02	-0.17722	-0.18288	-0.18237	-0.18341	-0.18795	-0.18661	-0.18489	-0.18584	-0.18934
1521.02	-0.18049	-0.18644	-0.18501	-0.18155	-0.18688	-0.18666	-0.18458	-0.18591	-0.18875
1521.03	-0.18568	-0.18264	-0.1849	-0.18824	-0.18984	-0.18721	-0.19083	-0.18856	-0.19091
1521.03	-0.17939	-0.18527	-0.18209	-0.18625	-0.18962	-0.18827	-0.18982	-0.18952	-0.18879
1521.04	-0.18406	-0.1813	-0.18529	-0.18596	-0.18905	-0.18748	-0.18871	-0.19058	-0.18936
1521.04	-0.18042	-0.18455	-0.17945	-0.1834	-0.18398	-0.18462	-0.18345	-0.18494	-0.18733
1521.05	-0.1827	-0.18483	-0.18375	-0.18847	-0.19004	-0.18853	-0.18968	-0.19244	-0.19456
1521.05	-0.18574	-0.18431	-0.18574	-0.18615	-0.19006	-0.1893	-0.18831	-0.19091	-0.19574
1521.06	-0.18108	-0.18654	-0.1857	-0.18478	-0.1876	-0.18704	-0.18831	-0.18837	-0.19102
1521.06	-0.18431	-0.18778	-0.18965	-0.1895	-0.19322	-0.19101	-0.19101	-0.19341	-0.19646
1521.07	-0.18297	-0.18579	-0.18713	-0.18901	-0.18977	-0.18883	-0.18714	-0.18715	-0.19423
1521.07	-0.18307	-0.18444	-0.18891	-0.1915	-0.19369	-0.19156	-0.19117	-0.18978	-0.19662
1521.08	-0.1835	-0.18722	-0.18614	-0.18977	-0.19211	-0.19084	-0.19147	-0.19488	-0.19688
1521.08	-0.18602	-0.18946	-0.19007	-0.18978	-0.19094	-0.19279	-0.19364	-0.19242	-0.19822
1521.09	-0.18378	-0.18184	-0.18656	-0.18657	-0.19138	-0.18752	-0.18818	-0.18972	-0.19535
1521.09	-0.18598	-0.18344	-0.18767	-0.18903	-0.19051	-0.19104	-0.19123	-0.1932	-0.19491
1521.1	-0.17877	-0.18721	-0.18333	-0.18602	-0.18752	-0.18532	-0.18985	-0.18845	-0.19145
1521.1	-0.18534	-0.18505	-0.1873	-0.19057	-0.19283	-0.19156	-0.18786	-0.19245	-0.19456
1521.11	-0.18432	-0.18521	-0.18403	-0.18679	-0.19158	-0.18732	-0.18827	-0.18898	-0.19289
1521.11	-0.18093	-0.18459	-0.18546	-0.18954	-0.19152	-0.18616	-0.1896	-0.19072	-0.19224
1521.12	-0.17891	-0.18193	-0.18359	-0.18581	-0.18902	-0.18653	-0.18728	-0.18866	-0.19158
1521.12	-0.18213	-0.18551	-0.18704	-0.18954	-0.19362	-0.19187	-0.19067	-0.19092	-0.19713
1521.12	-0.18259	-0.18408	-0.18517	-0.19178	-0.19274	-0.19074	-0.19201	-0.18935	-0.19705
1521.13	-0.17937	-0.18071	-0.18747	-0.18675	-0.18994	-0.18944	-0.18998	-0.18955	-0.19111
1521.13	-0.1787	-0.18065	-0.18145	-0.18491	-0.18684	-0.18248	-0.18461	-0.19037	-0.19115
1521.14	-0.18023	-0.18035	-0.17969	-0.18188	-0.18729	-0.18458	-0.18626	-0.18627	-0.18831
1521.14	-0.1784	-0.18318	-0.18034	-0.18885	-0.19198	-0.19017	-0.18669	-0.18877	-0.1904
1521.15	-0.17893	-0.18215	-0.18429	-0.18342	-0.1877	-0.18392	-0.18728	-0.18796	-0.19101
1521.15	-0.18243	-0.18127	-0.18436	-0.1858	-0.18912	-0.18614	-0.18785	-0.18724	-0.19128
1521.16	-0.18036	-0.18263	-0.18392	-0.18398	-0.18571	-0.18742	-0.18609	-0.18778	-0.19028
1521.16	-0.18563	-0.18454	-0.18534	-0.18812	-0.19373	-0.19046	-0.18949	-0.19208	-0.19382
1521.17	-0.18179	-0.18128	-0.18658	-0.18585	-0.19222	-0.18882	-0.18584	-0.18989	-0.19359
1521.17	-0.18084	-0.18651	-0.18467	-0.18521	-0.18811	-0.18732	-0.1862	-0.18765	-0.19074
1521.18	-0.17458	-0.18485	-0.1811	-0.18284	-0.1874	-0.18275	-0.18374	-0.18563	-0.18902
1521.18	-0.18108	-0.18074	-0.18284	-0.18707	-0.19174	-0.18608	-0.18751	-0.18704	-0.19086
1521.19	-0.17731	-0.18164	-0.18143	-0.18381	-0.18539	-0.18674	-0.18361	-0.18475	-0.18998
1521.19	-0.18124	-0.18272	-0.18364	-0.18169	-0.18491	-0.18726	-0.18466	-0.18736	-0.18959
1521.2	-0.17881	-0.18217	-0.1819	-0.18423	-0.18853	-0.18548	-0.18271	-0.18808	-0.19256
1521.2	-0.18163	-0.18122	-0.18384	-0.18426	-0.19075	-0.1859	-0.18516	-0.1901	-0.19236
1521.21	-0.18346	-0.18562	-0.18779	-0.18906	-0.19074	-0.1882	-0.18571	-0.18845	-0.19197
1521.21	-0.18024	-0.18427	-0.18311	-0.1863	-0.18801	-0.18658	-0.18407	-0.18935	-0.18981
1521.22	-0.18006	-0.18176	-0.18367	-0.18548	-0.18918	-0.18448	-0.18893	-0.18927	-0.19288
1521.22	-0.1842	-0.17953	-0.18372	-0.18865	-0.19021	-0.18705	-0.18574	-0.18974	-0.19209
1521.23	-0.17664	-0.17484	-0.18237	-0.18199	-0.18684	-0.18154	-0.18301	-0.18674	-0.18972
1521.23	-0.17905	-0.18317	-0.17978	-0.18261	-0.18396	-0.18589	-0.18556	-0.18433	-0.18773
1521.24	-0.18195	-0.18607	-0.18727	-0.18468	-0.18924	-0.18929	-0.18972	-0.19289	-0.19108
1521.24	-0.17771	-0.17838	-0.18283	-0.18273	-0.18486	-0.18329	-0.1838	-0.18603	-0.19005
1521.25	-0.17687	-0.18087	-0.18167	-0.185	-0.18899	-0.18646	-0.18658	-0.1893	-0.18979
1521.26	-0.17656	-0.18287	-0.17727	-0.18186	-0.18584	-0.18492	-0.1852	-0.18393	-0.18821
1521.26	-0.18066	-0.18016	-0.18265	-0.18549	-0.18651	-0.18664	-0.18782	-0.18718	-0.18977
1521.27	-0.17571	-0.18007	-0.17975	-0.18229	-0.18497	-0.18513	-0.18568	-0.18916	-0.18881
1521.27	-0.17985	-0.17919	-0.18442	-0.18676	-0.18988	-0.18677	-0.18522	-0.18809	-0.19084
1521.28	-0.18055	-0.18153	-0.18407	-0.18434	-0.18738	-0.18631	-0.18497	-0.19053	-0.18947
1521.28	-0.18201	-0.18653	-0.18466	-0.18403	-0.18951	-0.18713	-0.18819	-0.18908	-0.19204
1521.29	-0.18406	-0.18013	-0.18668	-0.1864	-0.19002	-0.18623	-0.18908	-0.19081	-0.19341
1521.29	-0.17925	-0.18153	-0.18356	-0.18264	-0.18739	-0.18705	-0.18563	-0.18491	-0.19001
1521.3	-0.17893	-0.18183	-0.1827	-0.18346	-0.18509	-0.18499	-0.18367	-0.18563	-0.18651
1521.3	-0.17912	-0.18427	-0.18424	-0.18658	-0.18757	-0.18609	-0.18433	-0.19054	-0.19041
1521.31	-0.1815	-0.18376	-0.18274	-0.18463	-0.19114	-0.18761	-0.1875	-0.19037	-0.19153
1521.31	-0.18006	-0.18592	-0.18163	-0.18757	-0.18669	-0.18953	-0.18679	-0.18617	-0.19241
1521.32	-0.1771	-0.18529	-0.18304	-0.18558	-0.19237	-0.18708	-0.18725	-0.18585	-0.19061
1521.32	-0.18412	-0.18351	-0.18661	-0.18663	-0.19075	-0.19085	-0.19137	-0.19116	-0.19676
1521.33	-0.18016	-0.18633	-0.18243	-0.1829	-0.18457	-0.18629	-0.18722	-0.18715	-0.18856
1521.33	-0.18326	-0.18238	-0.18574	-0.18873	-0.18752	-0.19072	-0.18825	-0.19492	-0.19451
1521.34	-0.18405	-0.18444	-0.18441	-0.18544	-0.18937	-0.18943	-0.18611	-0.19367	-0.1912
1521.34	-0.17565	-0.18273	-0.17839	-0.18092	-0.18689	-0.18217	-0.18548	-0.1862	-0.19181
1521.35	-0.18003	-0.18246	-0.18633	-0.18668	-0.19239	-0.18979	-0.19023	-0.19249	-0.19437
1521.35	-0.18013	-0.1806	-0.18163	-0.18402	-0.18575	-0.18583	-0.18331	-0.18915	-0.18918
1521.36	-0.18101	-0.1794	-0.18253	-0.18468	-0.19097	-0.18904	-0.19079	-0.19247	-0.19289
1521.36	-0.17888	-0.18451	-0.17896	-0.18123	-0.18626	-0.18654	-0.18157	-0.18578	-0.18715
1521.37	-0.18278	-0.18556	-0.17947	-0.18224	-0.18763	-0.18779	-0.18828	-0.18817	-0.19388
1521.37	-0.18315	-0.18283	-0.18211	-0.18668	-0.19186	-0.19081	-0.18739	-0.18845	-0.19275
1521.38	-0.18221	-0.1813	-0.17927	-0.18493	-0.18852	-0.18686	-0.18604	-0.18698	-0.19293
1521.38	-0.18128	-0.17983	-0.18004	-0.18532	-0.18571	-0.18409	-0.1858	-0.18817	-0.19129
1521.38	-0.18015	-0.1797	-0.18247	-0.18426	-0.18624	-0.18764	-0.18726	-0.19041	-0.19045
1521.39	-0.17683	-0.18412	-0.17951	-0.18067	-0.18589	-0.18602	-0.18215	-0.18427	-0.18911
1521.39	-0.18508	-0.18551	-0.18335	-0.19084	-0.1922	-0.1891	-0.18855	-0.19303	-0.1952
1521.4	-0.18018	-0.18612	-0.18033	-0.18745	-0.18754	-0.18859	-0.18495	-0.19316	-0.19483
1521.4	-0.18362	-0.18062	-0.18611	-0.19034	-0.19035	-0.19043	-0.18949	-0.18678	-0.19457
1521.41	-0.18179	-0.18075	-0.18469	-0.187	-0.18564	-0.18843	-0.18678	-0.1899	-0.18903
1521.41	-0.18137	-0.18263	-0.1831	-0.18291	-0.18901	-0.18585	-0.18112	-0.1853	-0.19108
1521.42	-0.18186	-0.18301	-0.18083	-0.18645	-0.18756	-0.18935	-0.18496	-0.18823	-0.19034
1521.42	-0.17842	-0.18017	-0.18336	-0.18499	-0.188	-0.19004	-0.18429	-0.18778	-0.18916
1521.43	-0.18184	-0.18312	-0.18536	-0.18519	-0.18854	-0.18831	-0.18788	-0.18923	-0.19215
1521.43	-0.1798	-0.18403	-0.18499	-0.19196	-0.18695	-0.18894	-0.18499	-0.18932	-0.1927
1521.44	-0.18401	-0.18701	-0.18576	-0.18956	-0.18944	-0.19167	-0.18908	-0.19193	-0.19534
1521.44	-0.18247	-0.18333	-0.18478	-0.18709	-0.18817	-0.18962	-0.18601	-0.19228	-0.18796
1521.45	-0.18513	-0.18153	-0.18605	-0.18637	-0.19206	-0.18984	-0.18869	-0.19284	-0.19516
1521.45	-0.17962	-0.18629	-0.18098	-0.18396	-0.18598	-0.189	-0.18621	-0.18921	-0.19111
1521.46	-0.17861	-0.18286	-0.17944	-0.18394	-0.18874	-0.18366	-0.18271	-0.18443	-0.1891
1521.46	-0.18027	-0.18133	-0.18293	-0.18437	-0.18988	-0.18378	-0.18382	-0.18863	-0.19137
1521.47	-0.18033	-0.18276	-0.18606	-0.18634	-0.18716	-0.18719	-0.18699	-0.18924	-0.18852
1521.47	-0.18154	-0.18508	-0.185	-0.18921	-0.18882	-0.18686	-0.18894	-0.19154	-0.19156
1521.48	-0.18361	-0.18853	-0.18354	-0.18826	-0.19221	-0.19149	-0.19036	-0.19188	-0.19146
1521.48	-0.18434	-0.18041	-0.1862	-0.1895	-0.1929	-0.18862	-0.18994	-0.19225	-0.19165
1521.49	-0.17839	-0.18335	-0.18055	-0.18213	-0.18577	-0.18344	-0.18307	-0.18807	-0.18948
1521.49	-0.17577	-0.18605	-0.181	-0.18423	-0.18296	-0.18614	-0.18476	-0.18575	-0.18914
1521.5	-0.17928	-0.18189	-0.17966	-0.18664	-0.18636	-0.18732	-0.18453	-0.18726	-0.18935
1521.51	-0.17963	-0.17953	-0.18279	-0.183	-0.18581	-0.1865	-0.18284	-0.18682	-0.19084
1521.51	-0.18263	-0.18159	-0.18429	-0.1863	-0.18695	-0.18546	-0.18618	-0.18956	-0.19388
1521.52	-0.17945	-0.18126	-0.18197	-0.18199	-0.1885	-0.18623	-0.18677	-0.18816	-0.18994
1521.52	-0.17956	-0.18442	-0.182	-0.1869	-0.191	-0.18497	-0.18798	-0.19025	-0.19105
1521.53	-0.18402	-0.18524	-0.18604	-0.1894	-0.19285	-0.1924	-0.18917	-0.19096	-0.19486
1521.53	-0.18425	-0.18211	-0.18712	-0.1884	-0.19114	-0.18928	-0.19024	-0.19139	-0.196
1521.54	-0.18059	-0.18297	-0.18227	-0.18128	-0.18907	-0.18483	-0.18687	-0.18484	-0.19039
1521.54	-0.18575	-0.18589	-0.18714	-0.18605	-0.19297	-0.19128	-0.18993	-0.18905	-0.19583
1521.55	-0.18351	-0.17852	-0.18415	-0.18545	-0.19119	-0.18332	-0.18672	-0.18618	-0.19223
1521.55	-0.18153	-0.18896	-0.18077	-0.184	-0.18856	-0.18409	-0.18357	-0.18898	-0.19129
1521.56	-0.18299	-0.18429	-0.18425	-0.18947	-0.19074	-0.19033	-0.18913	-0.18978	-0.19394
1521.56	-0.18365	-0.1802	-0.1856	-0.18799	-0.18854	-0.19024	-0.1846	-0.19212	-0.19429
1521.57	-0.18078	-0.18261	-0.18817	-0.18301	-0.18682	-0.19199	-0.18662	-0.18625	-0.18944
1521.57	-0.1831	-0.18384	-0.18289	-0.18612	-0.18803	-0.19027	-0.19053	-0.19142	-0.19272
1521.58	-0.18268	-0.18662	-0.18446	-0.18871	-0.18979	-0.18979	-0.18921	-0.1934	-0.19331
1521.58	-0.18353	-0.18419	-0.18656	-0.18587	-0.18929	-0.18848	-0.18496	-0.18864	-0.1923
1521.59	-0.18387	-0.18661	-0.18496	-0.18746	-0.18877	-0.19252	-0.19045	-0.19259	-0.19164
1521.59	-0.18252	-0.18206	-0.18145	-0.18279	-0.18721	-0.18585	-0.18635	-0.18977	-0.19137
1521.6	-0.18324	-0.18358	-0.18296	-0.18904	-0.18692	-0.18963	-0.18815	-0.19197	-0.19187
1521.6	-0.18229	-0.1808	-0.18526	-0.18845	-0.1882	-0.18872	-0.1913	-0.1877	-0.1947
1521.61	-0.18227	-0.18472	-0.18027	-0.18358	-0.18767	-0.18544	-0.1857	-0.18437	-0.18972
1521.61	-0.18202	-0.18511	-0.18528	-0.18275	-0.19056	-0.19006	-0.18757	-0.18832	-0.18901
1521.62	-0.18175	-0.18314	-0.18259	-0.18821	-0.19109	-0.18815	-0.18871	-0.18936	-0.19218
1521.62	-0.18277	-0.1849	-0.18322	-0.18733	-0.18833	-0.18825	-0.18922	-0.18879	-0.1917
1521.62	-0.18827	-0.18424	-0.18909	-0.19087	-0.19151	-0.19248	-0.192	-0.19385	-0.19595
1521.63	-0.18415	-0.18662	-0.18736	-0.18799	-0.18967	-0.18976	-0.19048	-0.1915	-0.19229
1521.63	-0.18258	-0.18611	-0.18375	-0.18836	-0.18809	-0.18867	-0.18606	-0.18988	-0.19346
1521.64	-0.18658	-0.18531	-0.1885	-0.18959	-0.18966	-0.18918	-0.19106	-0.19339	-0.19616
1521.64	-0.18196	-0.18404	-0.18359	-0.18763	-0.18966	-0.18731	-0.18747	-0.18935	-0.18944
1521.65	-0.18189	-0.18785	-0.18576	-0.18965	-0.18852	-0.18795	-0.18965	-0.19046	-0.19129
1521.65	-0.17789	-0.18533	-0.18196	-0.18351	-0.18789	-0.1867	-0.18526	-0.18887	-0.1932
1521.66	-0.18209	-0.18478	-0.18022	-0.18572	-0.1875	-0.18626	-0.18712	-0.19036	-0.19108
1521.66	-0.18423	-0.18352	-0.18678	-0.1858	-0.18912	-0.19044	-0.19056	-0.19148	-0.1944
1521.67	-0.1816	-0.18443	-0.18492	-0.18811	-0.19068	-0.19092	-0.18765	-0.18923	-0.19439
1521.67	-0.18257	-0.17914	-0.18542	-0.18668	-0.19215	-0.18722	-0.1894	-0.19075	-0.19241
1521.68	-0.17954	-0.18515	-0.18276	-0.18572	-0.18942	-0.1864	-0.18327	-0.18504	-0.19268
1521.68	-0.1853	-0.18657	-0.18873	-0.18759	-0.19239	-0.19089	-0.18881	-0.19022	-0.19197
1521.69	-0.1825	-0.18286	-0.18792	-0.18777	-0.18972	-0.18953	-0.19019	-0.19338	-0.19472
1521.69	-0.18209	-0.18379	-0.18552	-0.18568	-0.18798	-0.18573	-0.18645	-0.18947	-0.19235
1521.7	-0.18652	-0.18063	-0.18999	-0.19205	-0.19149	-0.18837	-0.19026	-0.19259	-0.19659
1521.7	-0.18371	-0.18488	-0.18381	-0.184	-0.1889	-0.18605	-0.18612	-0.18687	-0.19049
1521.71	-0.18097	-0.18175	-0.18351	-0.18586	-0.18958	-0.18578	-0.18993	-0.18969	-0.19009
1521.71	-0.18227	-0.18166	-0.18872	-0.18884	-0.19254	-0.19015	-0.18975	-0.19026	-0.19386
1521.72	-0.18232	-0.18269	-0.18152	-0.18629	-0.18788	-0.18529	-0.18496	-0.18688	-0.19356
1521.72	-0.17867	-0.18399	-0.1813	-0.18729	-0.18445	-0.18776	-0.18521	-0.18835	-0.19031
1521.73	-0.17871	-0.18186	-0.18117	-0.18481	-0.18619	-0.18672	-0.18869	-0.18952	-0.19077
1521.73	-0.18427	-0.18374	-0.18177	-0.18549	-0.19072	-0.18975	-0.19039	-0.18815	-0.18974
1521.74	-0.18358	-0.18463	-0.18668	-0.1889	-0.18912	-0.19086	-0.19027	-0.1897	-0.19306
1521.74	-0.18435	-0.18623	-0.18345	-0.18755	-0.18932	-0.18831	-0.18646	-0.18934	-0.19272
1521.75	-0.18717	-0.19085	-0.18778	-0.19328	-0.19233	-0.18827	-0.18955	-0.1927	-0.19564
1521.76	-0.18534	-0.18708	-0.1868	-0.18901	-0.19257	-0.19197	-0.1924	-0.19093	-0.19588
1521.76	-0.18237	-0.18799	-0.18538	-0.18977	-0.18705	-0.19108	-0.19278	-0.18899	-0.1977
1521.77	-0.18282	-0.18542	-0.18692	-0.1856	-0.18916	-0.18684	-0.18788	-0.19008	-0.19091
1521.77	-0.18155	-0.18507	-0.18005	-0.18658	-0.19014	-0.18457	-0.18648	-0.18777	-0.19081
1521.78	-0.17989	-0.18417	-0.18039	-0.18532	-0.1887	-0.18482	-0.18773	-0.1857	-0.18948
1521.78	-0.18075	-0.18765	-0.18373	-0.18503	-0.18781	-0.18724	-0.18853	-0.18824	-0.1925
1521.79	-0.18439	-0.18437	-0.18562	-0.18988	-0.19225	-0.19031	-0.19131	-0.19323	-0.19763
1521.79	-0.18306	-0.18839	-0.18484	-0.18765	-0.19197	-0.1898	-0.18872	-0.19079	-0.19288
1521.8	-0.18594	-0.18532	-0.18827	-0.19046	-0.19149	-0.19366	-0.19166	-0.19225	-0.19327
1521.8	-0.18374	-0.18749	-0.18517	-0.18861	-0.18603	-0.19145	-0.18712	-0.19127	-0.19335
1521.81	-0.18697	-0.18633	-0.18638	-0.18959	-0.19198	-0.19215	-0.19021	-0.19506	-0.19237
1521.81	-0.18545	-0.18733	-0.18856	-0.18752	-0.19464	-0.19013	-0.19092	-0.19537	-0.19815
1521.82	-0.18561	-0.18704	-0.18779	-0.18982	-0.19288	-0.19069	-0.1892	-0.19212	-0.19347
1521.82	-0.18253	-0.18738	-0.18518	-0.1892	-0.19335	-0.18672	-0.18871	-0.191	-0.19263
1521.83	-0.18651	-0.19028	-0.18604	-0.19251	-0.19239	-0.19395	-0.18982	-0.19458	-0.19784
1521.83	-0.18582	-0.19093	-0.19129	-0.19459	-0.1953	-0.19477	-0.19225	-0.19353	-0.19719
1521.84	-0.18484	-0.18839	-0.18808	-0.18919	-0.19256	-0.18954	-0.19305	-0.19362	-0.19301
1521.84	-0.18379	-0.18602	-0.18453	-0.18708	-0.19006	-0.19153	-0.18963	-0.19287	-0.19496
1521.85	-0.18338	-0.18509	-0.18305	-0.18847	-0.19048	-0.18872	-0.18964	-0.18946	-0.19319
1521.85	-0.18548	-0.18952	-0.18635	-0.18851	-0.19311	-0.19039	-0.19135	-0.19057	-0.1933
1521.86	-0.18781	-0.18507	-0.19271	-0.19473	-0.19337	-0.19555	-0.19434	-0.19758	-0.19933
1521.86	-0.18363	-0.18709	-0.18679	-0.19272	-0.19188	-0.19169	-0.19192	-0.19354	-0.19392
1521.87	-0.18528	-0.18933	-0.18628	-0.18958	-0.19325	-0.19175	-0.1918	-0.19041	-0.19286
1521.87	-0.1886	-0.19028	-0.18843	-0.18935	-0.19125	-0.18893	-0.19229	-0.19049	-0.19547
1521.88	-0.18921	-0.18778	-0.19133	-0.19154	-0.19239	-0.19081	-0.19406	-0.1961	-0.19672
1521.88	-0.18804	-0.18909	-0.18739	-0.19245	-0.19182	-0.19082	-0.19108	-0.19271	-0.1954
1521.88	-0.18612	-0.18827	-0.18949	-0.19135	-0.19326	-0.19213	-0.19125	-0.19717	-0.19309
1521.89	-0.18242	-0.18646	-0.18779	-0.19174	-0.18995	-0.19306	-0.18874	-0.19369	-0.19545
1521.89	-0.18305	-0.18696	-0.18809	-0.19252	-0.1928	-0.19141	-0.18863	-0.19404	-0.19598
1521.9	-0.18203	-0.18729	-0.18801	-0.19154	-0.18744	-0.19046	-0.18703	-0.19307	-0.19418
1521.9	-0.17773	-0.18906	-0.18392	-0.18819	-0.1874	-0.18499	-0.18581	-0.18998	-0.18972
1521.91	-0.18533	-0.18725	-0.1872	-0.19074	-0.19074	-0.19003	-0.18983	-0.1918	-0.1945
1521.91	-0.18713	-0.18799	-0.18886	-0.19482	-0.19162	-0.19192	-0.19479	-0.19254	-0.19836
1521.92	-0.18701	-0.1853	-0.18577	-0.18941	-0.19111	-0.19152	-0.18806	-0.19476	-0.19552
1521.92	-0.18591	-0.19081	-0.18353	-0.18806	-0.1893	-0.18907	-0.19106	-0.18772	-0.19497
1521.93	-0.18443	-0.18961	-0.18444	-0.18854	-0.18996	-0.18838	-0.18862	-0.18938	-0.19244
1521.93	-0.18311	-0.18595	-0.18774	-0.1891	-0.19124	-0.19131	-0.18944	-0.19305	-0.19569
1521.94	-0.18404	-0.18816	-0.18313	-0.18692	-0.18995	-0.18527	-0.1882	-0.18845	-0.19264
1521.94	-0.18165	-0.18731	-0.18425	-0.19257	-0.19208	-0.1938	-0.19236	-0.1923	-0.19544
1521.95	-0.18427	-0.19006	-0.18457	-0.19051	-0.19059	-0.18992	-0.19217	-0.19206	-0.19374
1521.95	-0.18557	-0.19046	-0.18355	-0.19115	-0.18976	-0.19029	-0.19071	-0.19326	-0.19766
1521.96	-0.18808	-0.18438	-0.18799	-0.19238	-0.19371	-0.19284	-0.19092	-0.19311	-0.19442
1521.96	-0.18373	-0.18275	-0.1869	-0.18722	-0.19192	-0.19037	-0.18821	-0.19047	-0.19195
1521.97	-0.1855	-0.18858	-0.18904	-0.18792	-0.1912	-0.18992	-0.18672	-0.18981	-0.1927
1521.97	-0.18499	-0.18653	-0.18791	-0.18986	-0.19332	-0.19166	-0.18952	-0.19111	-0.19523
1521.98	-0.18223	-0.18829	-0.18709	-0.18929	-0.18817	-0.19003	-0.19182	-0.18968	-0.19813
1521.98	-0.18545	-0.18598	-0.18457	-0.18727	-0.19055	-0.19014	-0.19077	-0.19276	-0.19238
1521.99	-0.18667	-0.18817	-0.1874	-0.18941	-0.19143	-0.19163	-0.19118	-0.19328	-0.19574
1521.99	-0.18551	-0.18816	-0.18786	-0.19103	-0.18937	-0.19118	-0.19082	-0.19118	-0.19538
1522	-0.18342	-0.18653	-0.18668	-0.18986	-0.18994	-0.18829	-0.1904	-0.19083	-0.199
1522.01	-0.18697	-0.18483	-0.18767	-0.19161	-0.19169	-0.19084	-0.19341	-0.19251	-0.19623
1522.01	-0.18304	-0.18797	-0.18528	-0.1902	-0.19157	-0.19135	-0.18974	-0.19208	-0.1942
1522.02	-0.18505	-0.18963	-0.18574	-0.19047	-0.19144	-0.19041	-0.19153	-0.19193	-0.19476
1522.02	-0.1874	-0.18463	-0.18901	-0.19234	-0.19469	-0.18945	-0.19528	-0.19285	-0.19881
1522.03	-0.18252	-0.18574	-0.18462	-0.18793	-0.18999	-0.18899	-0.18904	-0.19398	-0.19202
1522.03	-0.1846	-0.18698	-0.18751	-0.19081	-0.19119	-0.19053	-0.19044	-0.19128	-0.19707
1522.04	-0.18833	-0.1883	-0.1877	-0.19194	-0.19037	-0.191	-0.19152	-0.19272	-0.19606
1522.04	-0.19014	-0.18549	-0.18668	-0.19216	-0.19417	-0.19399	-0.19121	-0.19475	-0.19305
1522.05	-0.18468	-0.18866	-0.18392	-0.19218	-0.18884	-0.19147	-0.19256	-0.19289	-0.19164
1522.05	-0.18548	-0.19118	-0.18495	-0.19116	-0.19197	-0.19336	-0.19215	-0.19241	-0.19377
1522.06	-0.18926	-0.1917	-0.1884	-0.19219	-0.19638	-0.19337	-0.19497	-0.19512	-0.19703
1522.06	-0.189	-0.18641	-0.18994	-0.19345	-0.1961	-0.19282	-0.19532	-0.19613	-0.19974
1522.07	-0.18537	-0.1907	-0.1853	-0.19129	-0.1919	-0.19271	-0.19136	-0.19398	-0.19533
1522.07	-0.1869	-0.1884	-0.18913	-0.19022	-0.18982	-0.19238	-0.1912	-0.19331	-0.19328
1522.08	-0.18801	-0.18638	-0.19141	-0.18919	-0.19221	-0.18972	-0.18937	-0.19385	-0.19465
1522.08	-0.18272	-0.18617	-0.18473	-0.18893	-0.19094	-0.19298	-0.18398	-0.19035	-0.18867
1522.09	-0.1874	-0.18972	-0.18623	-0.1927	-0.1915	-0.18704	-0.19265	-0.19198	-0.1954
1522.09	-0.18843	-0.19117	-0.18659	-0.19265	-0.19264	-0.19132	-0.19395	-0.19585	-0.19591
1522.1	-0.18877	-0.18625	-0.19007	-0.19349	-0.19477	-0.19372	-0.19661	-0.19768	-0.19299
1522.1	-0.18389	-0.18909	-0.18787	-0.18946	-0.19091	-0.19096	-0.19041	-0.19607	-0.19465
1522.11	-0.18757	-0.18969	-0.1903	-0.19442	-0.19685	-0.19515	-0.19348	-0.19371	-0.19564
1522.11	-0.18724	-0.19023	-0.19031	-0.1932	-0.19769	-0.19667	-0.19569	-0.19545	-0.19894
1522.12	-0.18359	-0.18789	-0.18555	-0.19277	-0.19193	-0.19026	-0.19026	-0.19132	-0.19682
1522.12	-0.18506	-0.1872	-0.1904	-0.19403	-0.19037	-0.19243	-0.19128	-0.19363	-0.19865
1522.12	-0.18565	-0.1882	-0.19365	-0.19413	-0.19391	-0.19451	-0.19067	-0.19231	-0.1972
1522.13	-0.18605	-0.18959	-0.18965	-0.19251	-0.19155	-0.19319	-0.19527	-0.19261	-0.19946
1522.13	-0.18777	-0.18784	-0.18917	-0.19151	-0.19066	-0.1922	-0.19292	-0.19302	-0.20024
1522.14	-0.1842	-0.18594	-0.18919	-0.19258	-0.191	-0.18983	-0.19019	-0.1919	-0.19673
1522.14	-0.18659	-0.18364	-0.19004	-0.19146	-0.19318	-0.19056	-0.19571	-0.19358	-0.1965
1522.15	-0.18675	-0.18753	-0.18515	-0.18982	-0.19112	-0.19063	-0.18988	-0.19077	-0.19419
1522.15	-0.18569	-0.18889	-0.18868	-0.19415	-0.19019	-0.19015	-0.19367	-0.19183	-0.19563
1522.16	-0.18884	-0.18794	-0.19035	-0.19251	-0.19231	-0.18883	-0.19522	-0.19508	-0.19678
1522.16	-0.1866	-0.18868	-0.18777	-0.19236	-0.1929	-0.18804	-0.19032	-0.19236	-0.19172
1522.17	-0.18206	-0.19263	-0.19	-0.19343	-0.19267	-0.19529	-0.19221	-0.19413	-0.19541
1522.17	-0.1873	-0.18659	-0.18861	-0.19315	-0.19376	-0.19272	-0.19589	-0.19652	-0.19431
1522.18	-0.18603	-0.18796	-0.19045	-0.19326	-0.19321	-0.19335	-0.1931	-0.19428	-0.19524
1522.18	-0.18426	-0.18607	-0.18943	-0.19311	-0.19225	-0.19377	-0.19235	-0.19183	-0.19421
1522.19	-0.18526	-0.18408	-0.18565	-0.19278	-0.19022	-0.19231	-0.19233	-0.19157	-0.19345
1522.19	-0.18412	-0.18843	-0.1849	-0.18966	-0.19454	-0.19015	-0.19091	-0.193	-0.19674
1522.2	-0.1811	-0.18547	-0.18642	-0.18883	-0.19435	-0.19374	-0.19245	-0.19365	-0.19627
1522.2	-0.18217	-0.18311	-0.18792	-0.19075	-0.18935	-0.19243	-0.18896	-0.19181	-0.19257
1522.21	-0.1846	-0.18576	-0.18926	-0.19188	-0.1937	-0.18995	-0.19302	-0.19323	-0.19607
1522.21	-0.18485	-0.18448	-0.18572	-0.18891	-0.19141	-0.18994	-0.19287	-0.19206	-0.19647
1522.22	-0.18575	-0.18843	-0.18718	-0.19067	-0.1929	-0.19399	-0.19111	-0.19201	-0.19527
1522.22	-0.18748	-0.18495	-0.18619	-0.19123	-0.19413	-0.19178	-0.19124	-0.19464	-0.19872
1522.23	-0.1845	-0.18317	-0.18662	-0.19253	-0.19223	-0.19265	-0.19167	-0.19372	-0.19409
1522.23	-0.18342	-0.18362	-0.18607	-0.18964	-0.18891	-0.18823	-0.19057	-0.18938	-0.19444
1522.24	-0.18513	-0.18485	-0.18742	-0.19199	-0.19384	-0.19336	-0.19402	-0.19185	-0.19441
1522.24	-0.18528	-0.18775	-0.18737	-0.19102	-0.19179	-0.19173	-0.19003	-0.19438	-0.19429
1522.25	-0.18743	-0.18754	-0.18452	-0.18745	-0.18775	-0.18831	-0.19143	-0.19497	-0.19507
1522.26	-0.1888	-0.18611	-0.184	-0.1916	-0.19332	-0.19146	-0.19111	-0.19553	-0.19817
1522.26	-0.18873	-0.18978	-0.19063	-0.1928	-0.19393	-0.19589	-0.19394	-0.19488	-0.19808
1522.27	-0.1854	-0.18876	-0.18776	-0.19377	-0.19281	-0.19321	-0.1911	-0.1933	-0.19843
1522.27	-0.1839	-0.18493	-0.18395	-0.19491	-0.19246	-0.18996	-0.19394	-0.197	-0.19815
1522.28	-0.18172	-0.18698	-0.18543	-0.18838	-0.18874	-0.19048	-0.19223	-0.19166	-0.19084
1522.28	-0.18679	-0.18844	-0.19217	-0.19219	-0.19401	-0.19437	-0.19376	-0.19611	-0.20193
1522.29	-0.18919	-0.18511	-0.19011	-0.19571	-0.19544	-0.19591	-0.19416	-0.19649	-0.19991
1522.29	-0.18708	-0.18917	-0.18898	-0.1906	-0.19393	-0.1933	-0.19112	-0.19341	-0.19358
1522.3	-0.19059	-0.1913	-0.18715	-0.19138	-0.1936	-0.19044	-0.19206	-0.19332	-0.19317
1522.3	-0.18717	-0.19189	-0.18516	-0.19224	-0.195	-0.1912	-0.19271	-0.19972	-0.19908
1522.31	-0.18845	-0.19022	-0.19073	-0.19826	-0.19799	-0.19411	-0.19342	-0.19687	-0.2001
1522.31	-0.18541	-0.18642	-0.18806	-0.19061	-0.19403	-0.19374	-0.19353	-0.19357	-0.19486
1522.32	-0.18244	-0.18703	-0.18485	-0.18875	-0.18899	-0.18877	-0.18584	-0.19211	-0.1911
1522.32	-0.18655	-0.18816	-0.18446	-0.1889	-0.19249	-0.18864	-0.18671	-0.19312	-0.19342
1522.33	-0.18323	-0.18871	-0.18698	-0.18924	-0.19389	-0.19064	-0.19019	-0.1932	-0.19461
1522.33	-0.18701	-0.18764	-0.18953	-0.19236	-0.19363	-0.19184	-0.19265	-0.19535	-0.19653
1522.34	-0.18779	-0.18341	-0.19054	-0.19304	-0.193	-0.19247	-0.19319	-0.19543	-0.19309
1522.34	-0.18488	-0.1853	-0.18845	-0.19357	-0.19204	-0.1923	-0.19172	-0.1951	-0.19509
1522.35	-0.18641	-0.18778	-0.18647	-0.19103	-0.18929	-0.19301	-0.19201	-0.19169	-0.19713
1522.35	-0.18563	-0.18501	-0.18763	-0.18941	-0.19387	-0.19254	-0.18969	-0.19167	-0.19741
1522.36	-0.18389	-0.18718	-0.18664	-0.18817	-0.18983	-0.18959	-0.19175	-0.19269	-0.19345
1522.36	-0.18544	-0.1866	-0.18873	-0.19101	-0.19338	-0.18836	-0.1934	-0.19644	-0.19719
1522.37	-0.18873	-0.18521	-0.19087	-0.19588	-0.19349	-0.19148	-0.19497	-0.19583	-0.19645
1522.37	-0.17871	-0.18666	-0.18293	-0.18585	-0.18759	-0.18742	-0.18755	-0.18966	-0.19034
1522.38	-0.1834	-0.18329	-0.1885	-0.18781	-0.18841	-0.18786	-0.18969	-0.19415	-0.19565
1522.38	-0.18214	-0.18393	-0.18299	-0.18724	-0.19197	-0.18923	-0.19091	-0.18974	-0.19224
1522.38	-0.18483	-0.18863	-0.18536	-0.18651	-0.18956	-0.18945	-0.1892	-0.19444	-0.19298
1522.39	-0.18842	-0.18578	-0.19193	-0.19552	-0.19481	-0.19802	-0.19578	-0.19605	-0.19953
1522.39	-0.18728	-0.18629	-0.1855	-0.18821	-0.1919	-0.19091	-0.19046	-0.19474	-0.19334
1522.4	-0.18208	-0.18563	-0.18906	-0.18783	-0.19171	-0.19227	-0.18859	-0.19331	-0.19748
1522.4	-0.18477	-0.18477	-0.18747	-0.1897	-0.19345	-0.19288	-0.19175	-0.19468	-0.19612
1522.41	-0.18434	-0.18991	-0.18683	-0.19013	-0.18891	-0.19113	-0.19358	-0.19293	-0.19404
1522.41	-0.18728	-0.18496	-0.18711	-0.19052	-0.1969	-0.19169	-0.19279	-0.19851	-0.19618
1522.42	-0.18421	-0.18912	-0.17877	-0.18864	-0.18994	-0.18939	-0.19086	-0.19263	-0.1939
1522.42	-0.18539	-0.18873	-0.18825	-0.19336	-0.19413	-0.19193	-0.1932	-0.19491	-0.20013
1522.43	-0.18259	-0.18697	-0.19	-0.19086	-0.19022	-0.19143	-0.19457	-0.19169	-0.19706
1522.43	-0.18045	-0.18269	-0.18539	-0.18839	-0.18621	-0.18849	-0.19269	-0.18981	-0.19215
1522.44	-0.18442	-0.18426	-0.18778	-0.19309	-0.1899	-0.18802	-0.19223	-0.19157	-0.19613
1522.44	-0.18232	-0.18541	-0.1845	-0.18871	-0.18968	-0.18726	-0.19402	-0.19281	-0.19294
1522.45	-0.18534	-0.19162	-0.18452	-0.19025	-0.18831	-0.1903	-0.18796	-0.19269	-0.19605
1522.45	-0.19006	-0.18537	-0.18748	-0.19117	-0.19427	-0.19355	-0.1951	-0.19487	-0.199
1522.46	-0.18488	-0.18296	-0.18695	-0.19135	-0.18922	-0.18976	-0.19495	-0.19032	-0.19796
1522.46	-0.18403	-0.1846	-0.18529	-0.19062	-0.18836	-0.18897	-0.191	-0.18976	-0.19608
1522.47	-0.18224	-0.1892	-0.18615	-0.19392	-0.19453	-0.19083	-0.19553	-0.19115	-0.19755
1522.47	-0.1898	-0.18566	-0.18816	-0.19441	-0.19591	-0.19034	-0.19547	-0.1942	-0.20024
1522.48	-0.18094	-0.18624	-0.18618	-0.19072	-0.18813	-0.18859	-0.19235	-0.19024	-0.19065
1522.48	-0.18358	-0.18316	-0.18697	-0.18877	-0.19151	-0.19123	-0.18918	-0.19	-0.1947
1522.49	-0.18073	-0.18585	-0.18821	-0.18695	-0.19179	-0.18899	-0.19015	-0.18957	-0.19409
1522.49	-0.18078	-0.18434	-0.18559	-0.189	-0.19105	-0.18993	-0.18988	-0.192	-0.19181
1522.5	-0.18538	-0.1841	-0.18449	-0.19089	-0.19273	-0.19157	-0.19089	-0.19234	-0.19551
1522.51	-0.18106	-0.18875	-0.18418	-0.19316	-0.1884	-0.19077	-0.18975	-0.19126	-0.19249
1522.51	-0.1871	-0.1841	-0.18906	-0.19223	-0.19585	-0.19331	-0.1959	-0.19563	-0.19935
1522.52	-0.18553	-0.18601	-0.18802	-0.19275	-0.19199	-0.1893	-0.1921	-0.19226	-0.19586
1522.52	-0.18681	-0.18788	-0.1882	-0.19057	-0.19444	-0.19019	-0.19498	-0.19545	-0.19895
1522.53	-0.18514	-0.18944	-0.18448	-0.18727	-0.19215	-0.18876	-0.19248	-0.1923	-0.19778
1522.53	-0.18235	-0.18697	-0.18321	-0.18872	-0.19178	-0.19161	-0.1896	-0.18981	-0.19624
1522.54	-0.18206	-0.18636	-0.18265	-0.1878	-0.19207	-0.18959	-0.1895	-0.19003	-0.19282
1522.54	-0.1864	-0.1838	-0.18558	-0.19496	-0.19184	-0.19041	-0.19256	-0.19468	-0.19886
1522.55	-0.17964	-0.18699	-0.18675	-0.19086	-0.18708	-0.19067	-0.19079	-0.19089	-0.19395
1522.55	-0.18554	-0.18688	-0.18758	-0.19209	-0.19063	-0.1952	-0.19207	-0.1953	-0.19826
1522.56	-0.18707	-0.18445	-0.18806	-0.19156	-0.19577	-0.19256	-0.19175	-0.19585	-0.1984
1522.56	-0.1825	-0.18519	-0.18144	-0.1888	-0.18754	-0.18779	-0.18857	-0.19049	-0.19463
1522.57	-0.18531	-0.18061	-0.18641	-0.19044	-0.19197	-0.19025	-0.19456	-0.19527	-0.20046
1522.57	-0.18527	-0.18682	-0.18402	-0.18909	-0.18951	-0.19156	-0.18851	-0.19043	-0.1962
1522.58	-0.18088	-0.1854	-0.18191	-0.18593	-0.189	-0.18593	-0.18907	-0.19032	-0.19295
1522.58	-0.18215	-0.18889	-0.1836	-0.18939	-0.19012	-0.18918	-0.19294	-0.19334	-0.19522
1522.59	-0.18426	-0.18437	-0.18655	-0.19033	-0.19446	-0.19126	-0.19275	-0.19331	-0.19502
1522.59	-0.18477	-0.18555	-0.18522	-0.1882	-0.1902	-0.19065	-0.18668	-0.18924	-0.19222
1522.6	-0.18501	-0.18632	-0.18528	-0.19245	-0.19254	-0.19206	-0.18778	-0.19396	-0.19688
1522.6	-0.18445	-0.18328	-0.18568	-0.1915	-0.19266	-0.19041	-0.19288	-0.19439	-0.19529
1522.61	-0.18204	-0.18685	-0.18062	-0.18842	-0.18957	-0.19134	-0.19004	-0.1893	-0.19271
1522.61	-0.18902	-0.1897	-0.18747	-0.19244	-0.19477	-0.19168	-0.19342	-0.19416	-0.19853
1522.62	-0.18487	-0.18589	-0.19072	-0.193	-0.19353	-0.19493	-0.19607	-0.19448	-0.19815
1522.62	-0.18574	-0.1824	-0.18847	-0.19318	-0.19172	-0.19236	-0.19252	-0.19416	-0.19746
1522.62	-0.18682	-0.18561	-0.18546	-0.19001	-0.18973	-0.19102	-0.19234	-0.19246	-0.19586
1522.63	-0.18237	-0.19145	-0.18852	-0.19103	-0.19425	-0.19419	-0.19381	-0.1954	-0.1993
1522.63	-0.18622	-0.18644	-0.19095	-0.19161	-0.19582	-0.19396	-0.19563	-0.19683	-0.19921
1522.64	-0.18309	-0.18614	-0.18644	-0.19068	-0.19182	-0.18927	-0.19073	-0.19169	-0.19444
1522.64	-0.1806	-0.18931	-0.18848	-0.18976	-0.19475	-0.19134	-0.19166	-0.19064	-0.19527
1522.65	-0.18564	-0.18714	-0.18857	-0.19189	-0.19283	-0.19861	-0.19276	-0.19633	-0.19654
1522.65	-0.1859	-0.18134	-0.18564	-0.19111	-0.18944	-0.19243	-0.19173	-0.19583	-0.19655
1522.66	-0.17729	-0.18883	-0.18282	-0.18682	-0.19041	-0.18894	-0.18941	-0.18956	-0.19008
1522.66	-0.18396	-0.18756	-0.18834	-0.19257	-0.1923	-0.1954	-0.19247	-0.19443	-0.19607
1522.67	-0.18417	-0.18521	-0.18768	-0.19245	-0.19217	-0.18962	-0.19024	-0.19662	-0.1946
1522.67	-0.1808	-0.18655	-0.18822	-0.19072	-0.18821	-0.19024	-0.19059	-0.19261	-0.1945
1522.68	-0.18424	-0.18574	-0.1862	-0.19067	-0.19411	-0.19243	-0.19068	-0.19421	-0.19298
1522.68	-0.18514	-0.19074	-0.18857	-0.19234	-0.19184	-0.19196	-0.1917	-0.1962	-0.19619
1522.69	-0.188	-0.18939	-0.19266	-0.1966	-0.19617	-0.19403	-0.19819	-0.19726	-0.19763
1522.69	-0.1855	-0.18664	-0.18995	-0.19028	-0.19382	-0.19393	-0.19274	-0.19282	-0.19609
1522.7	-0.18543	-0.18336	-0.18526	-0.18786	-0.19041	-0.19123	-0.19353	-0.19292	-0.19292
1522.7	-0.18359	-0.19072	-0.1846	-0.18851	-0.19153	-0.19108	-0.19295	-0.19058	-0.19498
1522.71	-0.17953	-0.18768	-0.1853	-0.18893	-0.19068	-0.18913	-0.19285	-0.1922	-0.19682
1522.71	-0.18817	-0.18565	-0.18755	-0.19163	-0.19515	-0.19358	-0.19409	-0.19499	-0.19753
1522.72	-0.1859	-0.18468	-0.18779	-0.19129	-0.19304	-0.19404	-0.19471	-0.19577	-0.19599
1522.72	-0.18394	-0.18808	-0.18719	-0.19098	-0.19272	-0.19387	-0.19339	-0.1935	-0.19877
1522.73	-0.18386	-0.18903	-0.19044	-0.19149	-0.18945	-0.19406	-0.19098	-0.19013	-0.1954
1522.73	-0.18704	-0.18878	-0.19	-0.19425	-0.19272	-0.19609	-0.19288	-0.19443	-0.19892
1522.74	-0.18665	-0.18988	-0.18746	-0.19486	-0.19228	-0.19368	-0.19499	-0.19326	-0.19741
1522.74	-0.18668	-0.18837	-0.19415	-0.19484	-0.19376	-0.19435	-0.19461	-0.19598	-0.19931
1522.75	-0.1862	-0.18476	-0.19076	-0.19172	-0.1934	-0.19211	-0.19467	-0.1961	-0.19728
1522.76	-0.1824	-0.18471	-0.1843	-0.18715	-0.19048	-0.19311	-0.1893	-0.19209	-0.19678
1522.76	-0.18371	-0.18384	-0.18541	-0.19292	-0.19267	-0.19381	-0.1911	-0.19277	-0.19675
1522.77	-0.18661	-0.18542	-0.18775	-0.19119	-0.19041	-0.19085	-0.19314	-0.19188	-0.19343
1522.77	-0.18376	-0.18442	-0.18712	-0.19138	-0.18847	-0.1874	-0.19096	-0.19303	-0.19495
1522.78	-0.18737	-0.18719	-0.18665	-0.19361	-0.19428	-0.19177	-0.19185	-0.19325	-0.197
1522.78	-0.18473	-0.18864	-0.18754	-0.1937	-0.19301	-0.19359	-0.19194	-0.19529	-0.1967
1522.79	-0.18834	-0.18621	-0.18865	-0.19427	-0.19912	-0.19175	-0.19552	-0.19532	-0.19994
1522.79	-0.18496	-0.18651	-0.18504	-0.19006	-0.19278	-0.19203	-0.19219	-0.19165	-0.19421
1522.8	-0.18618	-0.18925	-0.18631	-0.19116	-0.19239	-0.18914	-0.18935	-0.19274	-0.19546
1522.8	-0.1828	-0.19215	-0.18808	-0.19007	-0.19203	-0.19213	-0.18839	-0.19279	-0.20004
1522.81	-0.18579	-0.19176	-0.18939	-0.19467	-0.1955	-0.19598	-0.1944	-0.19592	-0.19736
1522.81	-0.18599	-0.18713	-0.18587	-0.19537	-0.19286	-0.19238	-0.19611	-0.19551	-0.19801
1522.82	-0.18348	-0.18919	-0.18921	-0.19511	-0.19521	-0.19571	-0.19535	-0.19552	-0.20067
1522.82	-0.18471	-0.18487	-0.18631	-0.18877	-0.19077	-0.19308	-0.19104	-0.19323	-0.19818
1522.83	-0.18597	-0.18933	-0.18831	-0.19215	-0.19453	-0.19344	-0.19374	-0.19447	-0.19964
1522.83	-0.18458	-0.191	-0.18722	-0.19073	-0.19481	-0.19518	-0.19176	-0.19234	-0.19795
1522.84	-0.18998	-0.19032	-0.18884	-0.1969	-0.19923	-0.19884	-0.19906	-0.19779	-0.19978
1522.84	-0.18661	-0.18549	-0.18724	-0.19365	-0.19367	-0.19477	-0.19641	-0.19613	-0.19722
1522.85	-0.18678	-0.18946	-0.19047	-0.19216	-0.19373	-0.19604	-0.19128	-0.19326	-0.19761
1522.85	-0.189	-0.19037	-0.19013	-0.19711	-0.19723	-0.19519	-0.19756	-0.20036	-0.20367
1522.86	-0.19042	-0.18839	-0.18996	-0.19542	-0.19731	-0.19549	-0.19357	-0.19693	-0.20072
1522.86	-0.1881	-0.18593	-0.19219	-0.19483	-0.19156	-0.19162	-0.19229	-0.1943	-0.19773
1522.87	-0.18602	-0.18889	-0.19407	-0.19439	-0.19326	-0.19242	-0.19271	-0.19306	-0.19623
1522.87	-0.18729	-0.18789	-0.19071	-0.19702	-0.19845	-0.19541	-0.19706	-0.19731	-0.19565
1522.88	-0.18114	-0.1916	-0.18826	-0.19029	-0.19697	-0.19317	-0.19249	-0.19337	-0.19857
1522.88	-0.18874	-0.19375	-0.19166	-0.19353	-0.19565	-0.19403	-0.19088	-0.19473	-0.1992
1522.88	-0.18613	-0.19251	-0.1871	-0.1915	-0.19303	-0.19206	-0.19392	-0.1913	-0.19528
1522.89	-0.19114	-0.18607	-0.19044	-0.19546	-0.19673	-0.1981	-0.19738	-0.19465	-0.19955
1522.89	-0.18488	-0.18805	-0.18735	-0.1901	-0.19013	-0.19121	-0.19136	-0.19179	-0.19547
1522.9	-0.18571	-0.18895	-0.18867	-0.19168	-0.19026	-0.19166	-0.192	-0.19268	-0.19194
1522.9	-0.19007	-0.18701	-0.18934	-0.19495	-0.19508	-0.19122	-0.19426	-0.19364	-0.19402
1522.91	-0.1822	-0.18831	-0.18587	-0.19169	-0.19255	-0.19182	-0.18975	-0.19658	-0.19215
1522.91	-0.18656	-0.18857	-0.19508	-0.19225	-0.19677	-0.19494	-0.19419	-0.19398	-0.19768
1522.92	-0.18602	-0.18888	-0.19001	-0.19274	-0.19329	-0.1936	-0.1945	-0.19037	-0.19776
1522.92	-0.18822	-0.18727	-0.18911	-0.19441	-0.19578	-0.19403	-0.19783	-0.19641	-0.19862
1522.93	-0.18255	-0.18742	-0.18854	-0.19142	-0.19153	-0.19316	-0.19127	-0.19072	-0.19574
1522.93	-0.18711	-0.19629	-0.18818	-0.19327	-0.19231	-0.19439	-0.19242	-0.19243	-0.19609
1522.94	-0.1925	-0.18808	-0.1958	-0.19981	-0.19977	-0.19913	-0.19884	-0.19871	-0.20108
1522.94	-0.19031	-0.18937	-0.19245	-0.1967	-0.1966	-0.19814	-0.19818	-0.19703	-0.20224
1522.95	-0.18747	-0.19045	-0.19121	-0.19039	-0.19422	-0.19203	-0.193	-0.1908	-0.19775
1522.95	-0.18833	-0.19128	-0.19179	-0.1951	-0.19593	-0.19391	-0.19724	-0.19444	-0.19924
1522.96	-0.19259	-0.18523	-0.19346	-0.19547	-0.19356	-0.19487	-0.19435	-0.19447	-0.20052
1522.96	-0.18882	-0.19025	-0.19014	-0.19292	-0.19445	-0.19324	-0.19545	-0.19172	-0.19649
1522.97	-0.18594	-0.19127	-0.18861	-0.19339	-0.19368	-0.19215	-0.19092	-0.192	-0.19666
1522.97	-0.18813	-0.19721	-0.19055	-0.19803	-0.19519	-0.19523	-0.19092	-0.19927	-0.19865
1522.98	-0.19188	-0.18956	-0.19424	-0.19756	-0.19487	-0.1953	-0.19485	-0.19875	-0.20362
1522.98	-0.18868	-0.19193	-0.18983	-0.19584	-0.19689	-0.19471	-0.19226	-0.1956	-0.20063
1522.99	-0.18631	-0.18935	-0.19368	-0.19489	-0.19466	-0.19693	-0.19425	-0.19811	-0.19893
1522.99	-0.1881	-0.19182	-0.19406	-0.19864	-0.19825	-0.19941	-0.19613	-0.20011	-0.19985
1523	-0.18818	-0.19222	-0.19644	-0.19848	-0.19772	-0.19688	-0.19418	-0.19889	-0.19894
1523.01	-0.18697	-0.19026	-0.19512	-0.19583	-0.19521	-0.19586	-0.19356	-0.19419	-0.1998
1523.01	-0.18498	-0.18901	-0.19057	-0.18966	-0.19392	-0.1925	-0.19181	-0.19283	-0.19673
1523.02	-0.18496	-0.18752	-0.1894	-0.19196	-0.19384	-0.1905	-0.19079	-0.19581	-0.1971
1523.02	-0.18542	-0.1887	-0.18927	-0.18879	-0.18621	-0.19122	-0.18979	-0.19095	-0.19624
1523.03	-0.18898	-0.18788	-0.19367	-0.19445	-0.19358	-0.19588	-0.19434	-0.19678	-0.20085
1523.03	-0.1839	-0.1919	-0.18707	-0.19018	-0.19397	-0.18668	-0.19316	-0.18971	-0.19748
1523.04	-0.18762	-0.19147	-0.18952	-0.19603	-0.19499	-0.19252	-0.19367	-0.19505	-0.19967
1523.04	-0.18808	-0.18836	-0.18915	-0.19238	-0.19212	-0.19137	-0.19316	-0.19086	-0.1957
1523.05	-0.18931	-0.1882	-0.19071	-0.19372	-0.19539	-0.19417	-0.19615	-0.1978	-0.19966
1523.05	-0.18688	-0.18971	-0.18895	-0.194	-0.1939	-0.19116	-0.19454	-0.19401	-0.19752
1523.06	-0.18834	-0.1954	-0.19095	-0.19279	-0.19614	-0.19519	-0.19457	-0.19208	-0.20169
1523.06	-0.1915	-0.19095	-0.19304	-0.19591	-0.19937	-0.19491	-0.19266	-0.19601	-0.19911
1523.07	-0.1884	-0.19094	-0.19213	-0.19554	-0.19902	-0.19306	-0.19787	-0.19274	-0.20185
1523.07	-0.18916	-0.18877	-0.19212	-0.19383	-0.19904	-0.19368	-0.19585	-0.19715	-0.19784
1523.08	-0.18883	-0.19037	-0.19103	-0.19747	-0.19818	-0.19411	-0.19448	-0.1952	-0.1946
1523.08	-0.18711	-0.1909	-0.18942	-0.19514	-0.19418	-0.19341	-0.19283	-0.1938	-0.19458
1523.09	-0.18906	-0.19028	-0.18788	-0.19053	-0.19587	-0.19303	-0.19368	-0.19433	-0.19806
1523.09	-0.19206	-0.19572	-0.18631	-0.19723	-0.19695	-0.19613	-0.1955	-0.19556	-0.20074
1523.1	-0.19111	-0.19223	-0.19096	-0.19534	-0.1958	-0.1977	-0.19566	-0.19793	-0.19908
1523.1	-0.18825	-0.19268	-0.19466	-0.19376	-0.19861	-0.19311	-0.19618	-0.19566	-0.20157
1523.11	-0.19075	-0.19163	-0.19079	-0.19574	-0.19826	-0.19821	-0.19573	-0.19731	-0.20179
1523.11	-0.1868	-0.19249	-0.19191	-0.19363	-0.19611	-0.19434	-0.19717	-0.19423	-0.2018
1523.12	-0.18919	-0.19293	-0.19213	-0.19642	-0.20003	-0.1967	-0.19189	-0.19667	-0.20116
1523.12	-0.1907	-0.19059	-0.19036	-0.19571	-0.19694	-0.19657	-0.19581	-0.19849	-0.19809
1523.12	-0.18909	-0.18891	-0.19349	-0.19603	-0.19661	-0.19724	-0.19536	-0.19714	-0.19812
1523.13	-0.18965	-0.19051	-0.19099	-0.19432	-0.19498	-0.19652	-0.19547	-0.19737	-0.195
1523.13	-0.18825	-0.18839	-0.19435	-0.19384	-0.19503	-0.19559	-0.19451	-0.19369	-0.19792
1523.14	-0.18763	-0.18904	-0.18927	-0.19302	-0.19433	-0.193	-0.19087	-0.19295	-0.19705
1523.14	-0.18554	-0.19044	-0.18806	-0.19044	-0.19496	-0.19303	-0.1912	-0.19302	-0.19579
1523.15	-0.19131	-0.19807	-0.19134	-0.19364	-0.19505	-0.19606	-0.19316	-0.19461	-0.19603
1523.15	-0.19275	-0.19464	-0.1979	-0.19726	-0.19668	-0.19868	-0.19956	-0.19675	-0.20463
1523.16	-0.19225	-0.19445	-0.19532	-0.19915	-0.20132	-0.19927	-0.1959	-0.20162	-0.202
1523.16	-0.19324	-0.19101	-0.19636	-0.19968	-0.2015	-0.20078	-0.19594	-0.19989	-0.20179
1523.17	-0.18725	-0.19446	-0.19307	-0.19311	-0.19219	-0.19256	-0.19335	-0.19488	-0.19668
1523.17	-0.19154	-0.19316	-0.19681	-0.19716	-0.19809	-0.19993	-0.19826	-0.19932	-0.20106
1523.18	-0.19427	-0.19373	-0.19155	-0.19666	-0.19672	-0.19742	-0.19447	-0.19822	-0.19953
1523.18	-0.1932	-0.19373	-0.19482	-0.19672	-0.20147	-0.20087	-0.1984	-0.19492	-0.20137
1523.19	-0.19143	-0.19607	-0.19305	-0.19519	-0.19575	-0.19649	-0.19556	-0.1957	-0.20003
1523.19	-0.19079	-0.19165	-0.19064	-0.19586	-0.19523	-0.19293	-0.1958	-0.19393	-0.19648
1523.2	-0.1912	-0.19319	-0.19248	-0.19747	-0.19677	-0.19853	-0.19667	-0.19572	-0.19801
1523.2	-0.18753	-0.19011	-0.18809	-0.1938	-0.19564	-0.1951	-0.1938	-0.19707	-0.1947
1523.21	-0.18629	-0.19058	-0.19062	-0.19193	-0.19573	-0.1937	-0.19228	-0.19437	-0.19475
1523.21	-0.19267	-0.19039	-0.19483	-0.19707	-0.19992	-0.19595	-0.19771	-0.19785	-0.20342
1523.22	-0.18883	-0.19603	-0.19179	-0.19448	-0.19654	-0.19651	-0.19424	-0.1963	-0.19938
1523.22	-0.19249	-0.19091	-0.19273	-0.19378	-0.19933	-0.19659	-0.19626	-0.19736	-0.19959
1523.23	-0.19468	-0.19097	-0.19373	-0.19549	-0.19905	-0.19479	-0.19854	-0.20001	-0.19849
1523.23	-0.18962	-0.19442	-0.19272	-0.19274	-0.19691	-0.19296	-0.19758	-0.19903	-0.19771
1523.24	-0.19131	-0.19759	-0.19225	-0.19819	-0.19949	-0.19908	-0.19517	-0.19718	-0.20179
1523.24	-0.18853	-0.1957	-0.19642	-0.19732	-0.19756	-0.1946	-0.19362	-0.19831	-0.20111
1523.25	-0.19467	-0.19369	-0.19745	-0.20014	-0.20151	-0.19709	-0.19845	-0.19779	-0.1982
1523.26	-0.18749	-0.19781	-0.18975	-0.19271	-0.19503	-0.19288	-0.19353	-0.19354	-0.19898
1523.26	-0.19286	-0.19109	-0.19529	-0.19641	-0.19787	-0.19407	-0.19637	-0.19511	-0.19938
1523.27	-0.18859	-0.19371	-0.19345	-0.19305	-0.19814	-0.19792	-0.19445	-0.19469	-0.19944
1523.27	-0.18917	-0.19113	-0.19263	-0.19646	-0.19949	-0.1951	-0.19613	-0.1977	-0.20061
1523.28	-0.18955	-0.19655	-0.19139	-0.20018	-0.20003	-0.1964	-0.1958	-0.19406	-0.19985
1523.28	-0.1945	-0.196	-0.19797	-0.19864	-0.20018	-0.19899	-0.19799	-0.19937	-0.20311
1523.29	-0.19294	-0.19418	-0.1956	-0.1979	-0.20103	-0.19767	-0.19895	-0.19711	-0.20307
1523.29	-0.19045	-0.19351	-0.19064	-0.19627	-0.20157	-0.19482	-0.19644	-0.19532	-0.2017
1523.3	-0.19253	-0.19256	-0.19637	-0.1987	-0.19841	-0.19535	-0.19684	-0.19788	-0.20153
1523.3	-0.19443	-0.18916	-0.19626	-0.20026	-0.20245	-0.20151	-0.19673	-0.20147	-0.20601
1523.31	-0.18976	-0.19158	-0.19501	-0.1909	-0.19682	-0.19605	-0.19132	-0.1946	-0.19787
1523.31	-0.18764	-0.19574	-0.19025	-0.19334	-0.19674	-0.19446	-0.19039	-0.19471	-0.19779
1523.32	-0.19057	-0.19399	-0.19392	-0.19836	-0.19682	-0.19397	-0.19892	-0.19998	-0.19936
1523.32	-0.19096	-0.19495	-0.19169	-0.19718	-0.19853	-0.20061	-0.19679	-0.20027	-0.19989
1523.33	-0.18937	-0.1949	-0.19346	-0.19823	-0.1934	-0.19581	-0.19865	-0.1945	-0.19928
1523.33	-0.19157	-0.18651	-0.19487	-0.20097	-0.19943	-0.19627	-0.19818	-0.1997	-0.20108
1523.34	-0.1851	-0.19398	-0.19005	-0.19222	-0.19756	-0.19136	-0.19114	-0.19193	-0.19968
1523.34	-0.19286	-0.19222	-0.19862	-0.20215	-0.19928	-0.19469	-0.19965	-0.19766	-0.19886
1523.35	-0.1918	-0.19112	-0.1944	-0.19686	-0.19801	-0.19515	-0.19613	-0.19852	-0.19832
1523.35	-0.19002	-0.18992	-0.19546	-0.19465	-0.20054	-0.1989	-0.19894	-0.19773	-0.20279
1523.36	-0.19113	-0.19619	-0.19502	-0.19666	-0.19781	-0.19544	-0.19612	-0.19674	-0.20268
1523.36	-0.19097	-0.19731	-0.19951	-0.19612	-0.20177	-0.19908	-0.19654	-0.19673	-0.20602
1523.37	-0.19167	-0.18862	-0.1954	-0.19652	-0.19953	-0.19908	-0.19792	-0.1981	-0.19844
1523.37	-0.18999	-0.19459	-0.19602	-0.19877	-0.20224	-0.19362	-0.19789	-0.19615	-0.2005
1523.38	-0.19116	-0.19715	-0.19524	-0.19757	-0.19665	-0.19547	-0.19782	-0.20066	-0.19938
1523.38	-0.19576	-0.19426	-0.19801	-0.1976	-0.20103	-0.19835	-0.19875	-0.19884	-0.2008
1523.38	-0.19145	-0.19529	-0.19354	-0.199	-0.20164	-0.19771	-0.19742	-0.19886	-0.19989
1523.39	-0.19347	-0.19494	-0.19751	-0.19919	-0.19961	-0.20071	-0.19902	-0.20315	-0.20145
1523.39	-0.19248	-0.1931	-0.19229	-0.19697	-0.19658	-0.19593	-0.19457	-0.19908	-0.19853
1523.4	-0.1936	-0.19171	-0.19262	-0.1976	-0.19816	-0.19899	-0.19752	-0.1992	-0.20116
1523.4	-0.18892	-0.1958	-0.19056	-0.1987	-0.19595	-0.18891	-0.19231	-0.19602	-0.19508
1523.41	-0.19569	-0.19332	-0.19413	-0.19836	-0.19858	-0.19693	-0.19271	-0.19805	-0.19942
1523.41	-0.19176	-0.19215	-0.19756	-0.20026	-0.19922	-0.19982	-0.19914	-0.19788	-0.20077
1523.42	-0.19295	-0.19408	-0.19477	-0.19841	-0.19897	-0.19486	-0.20036	-0.19766	-0.20335
1523.42	-0.19067	-0.19462	-0.19269	-0.19608	-0.19569	-0.19319	-0.19668	-0.20197	-0.2
1523.43	-0.18889	-0.19525	-0.19556	-0.19536	-0.19549	-0.1948	-0.1975	-0.19573	-0.19714
1523.43	-0.19738	-0.19372	-0.19557	-0.19848	-0.20005	-0.19956	-0.20118	-0.20017	-0.20416
1523.44	-0.19168	-0.19232	-0.19708	-0.19701	-0.20043	-0.20239	-0.19789	-0.19854	-0.19983
1523.44	-0.19193	-0.19386	-0.19646	-0.1971	-0.19642	-0.19649	-0.19723	-0.1978	-0.19821
1523.45	-0.19038	-0.19498	-0.19368	-0.19272	-0.19856	-0.19468	-0.19471	-0.19494	-0.19846
1523.45	-0.19428	-0.19513	-0.19542	-0.19997	-0.20038	-0.1994	-0.19913	-0.19904	-0.20227
1523.46	-0.19007	-0.19151	-0.19428	-0.19736	-0.19627	-0.19796	-0.19434	-0.19679	-0.19922
1523.46	-0.19188	-0.19654	-0.19552	-0.19891	-0.19878	-0.19918	-0.19494	-0.19662	-0.19881
1523.47	-0.19286	-0.19318	-0.19445	-0.19449	-0.19767	-0.20083	-0.19772	-0.19862	-0.20178
1523.47	-0.19595	-0.19138	-0.1981	-0.19727	-0.19984	-0.19814	-0.19897	-0.19898	-0.20195
1523.48	-0.18961	-0.18757	-0.19241	-0.19532	-0.1975	-0.19814	-0.19468	-0.19484	-0.19877
1523.48	-0.18896	-0.19536	-0.1934	-0.1948	-0.19858	-0.1948	-0.19426	-0.19743	-0.20106
1523.49	-0.18954	-0.19151	-0.19557	-0.19678	-0.20151	-0.19795	-0.19737	-0.2006	-0.19792
1523.49	-0.19281	-0.19675	-0.19438	-0.19727	-0.19944	-0.19546	-0.19311	-0.19643	-0.19581
1523.5	-0.18914	-0.19248	-0.1932	-0.19601	-0.19748	-0.19509	-0.19296	-0.19685	-0.19622
1523.51	-0.19044	-0.19567	-0.19159	-0.19739	-0.19771	-0.1974	-0.19378	-0.19584	-0.19639
1523.51	-0.19411	-0.19471	-0.19664	-0.19496	-0.19743	-0.19948	-0.19501	-0.19578	-0.20221
1523.52	-0.18787	-0.19489	-0.19322	-0.19269	-0.19681	-0.19382	-0.19452	-0.19512	-0.19928
1523.52	-0.18938	-0.1902	-0.19377	-0.19488	-0.19863	-0.19448	-0.19373	-0.20097	-0.1997
1523.53	-0.18703	-0.19279	-0.19294	-0.1913	-0.19441	-0.19277	-0.18974	-0.19288	-0.19499
1523.53	-0.18882	-0.19581	-0.19316	-0.19362	-0.1967	-0.192	-0.19329	-0.19591	-0.19586
1523.54	-0.1923	-0.19409	-0.19419	-0.19924	-0.20192	-0.19572	-0.19719	-0.19798	-0.2006
1523.54	-0.18862	-0.19194	-0.19161	-0.1993	-0.19674	-0.19732	-0.19442	-0.1982	-0.20023
1523.55	-0.1925	-0.19252	-0.19086	-0.19596	-0.20019	-0.19565	-0.19216	-0.19602	-0.19793
1523.55	-0.19063	-0.19094	-0.19391	-0.19556	-0.19909	-0.19699	-0.19266	-0.19848	-0.19685
1523.56	-0.19078	-0.19082	-0.19253	-0.18911	-0.19574	-0.19332	-0.19618	-0.19297	-0.19777
1523.56	-0.19176	-0.19651	-0.19355	-0.19549	-0.19701	-0.19581	-0.19628	-0.19642	-0.20127
1523.57	-0.18997	-0.19154	-0.19067	-0.19485	-0.19619	-0.19752	-0.19594	-0.19907	-0.19825
1523.57	-0.18562	-0.18964	-0.18718	-0.19096	-0.1961	-0.19295	-0.19344	-0.1931	-0.19626
1523.58	-0.19018	-0.19041	-0.19435	-0.19567	-0.19736	-0.1916	-0.19412	-0.19418	-0.19412
1523.58	-0.19313	-0.1903	-0.1949	-0.19888	-0.19879	-0.19449	-0.1943	-0.19623	-0.19929
1523.59	-0.18602	-0.1888	-0.18855	-0.19485	-0.19215	-0.18863	-0.19113	-0.19252	-0.19636
1523.59	-0.19003	-0.18822	-0.19223	-0.19644	-0.19547	-0.19266	-0.19592	-0.19583	-0.19881
1523.6	-0.18677	-0.18896	-0.19304	-0.19631	-0.19909	-0.19408	-0.19372	-0.19293	-0.19611
1523.6	-0.18958	-0.19104	-0.19067	-0.19328	-0.19792	-0.19474	-0.19607	-0.19462	-0.19664
1523.61	-0.19012	-0.1888	-0.19127	-0.19389	-0.19593	-0.19662	-0.19134	-0.19537	-0.19802
1523.61	-0.18962	-0.19048	-0.18951	-0.19445	-0.19644	-0.195	-0.1901	-0.19241	-0.19734
1523.62	-0.18704	-0.19088	-0.18935	-0.19607	-0.19505	-0.19251	-0.19052	-0.1954	-0.19882
1523.62	-0.18713	-0.19189	-0.18952	-0.19615	-0.19428	-0.19095	-0.19307	-0.19505	-0.19789
1523.62	-0.18581	-0.19104	-0.19187	-0.19339	-0.19641	-0.19396	-0.19338	-0.19672	-0.19961
1523.63	-0.18926	-0.19321	-0.18773	-0.19073	-0.19436	-0.19172	-0.19221	-0.18945	-0.19565
1523.63	-0.19086	-0.18616	-0.1915	-0.1968	-0.19735	-0.19459	-0.19164	-0.1954	-0.19603
1523.64	-0.18809	-0.19062	-0.19013	-0.19612	-0.1976	-0.19428	-0.19291	-0.19614	-0.19975
1523.64	-0.19211	-0.18954	-0.18724	-0.19334	-0.19326	-0.19124	-0.19318	-0.19528	-0.1978
1523.65	-0.18816	-0.18645	-0.19009	-0.19585	-0.19269	-0.1944	-0.19222	-0.19189	-0.19519
1523.65	-0.18751	-0.18788	-0.18888	-0.19419	-0.19207	-0.19366	-0.19389	-0.19302	-0.199
1523.66	-0.19002	-0.18642	-0.1919	-0.1953	-0.19427	-0.19444	-0.19357	-0.19428	-0.19592
1523.66	-0.18666	-0.19034	-0.18655	-0.18919	-0.19206	-0.18898	-0.18867	-0.18799	-0.19084
1523.67	-0.18576	-0.18806	-0.19081	-0.19319	-0.19697	-0.19261	-0.19155	-0.19323	-0.19621
1523.67	-0.18764	-0.18548	-0.18789	-0.19389	-0.19607	-0.19669	-0.19368	-0.1959	-0.19742
1523.68	-0.18367	-0.18769	-0.19016	-0.19158	-0.19017	-0.19066	-0.18979	-0.18895	-0.19605
1523.68	-0.18334	-0.18848	-0.18507	-0.18895	-0.1922	-0.18804	-0.19043	-0.18914	-0.19163
1523.69	-0.19143	-0.18944	-0.189	-0.19803	-0.19871	-0.19699	-0.19468	-0.1965	-0.20177
1523.69	-0.18783	-0.19029	-0.18873	-0.19273	-0.19409	-0.18965	-0.19085	-0.19346	-0.19749
1523.7	-0.18744	-0.18876	-0.19306	-0.1957	-0.19574	-0.19213	-0.1934	-0.1946	-0.19808
1523.7	-0.18643	-0.18973	-0.191	-0.19269	-0.19521	-0.1939	-0.19181	-0.19245	-0.19867
1523.71	-0.18508	-0.18926	-0.18984	-0.19292	-0.19592	-0.19341	-0.19405	-0.19543	-0.19351
1523.71	-0.18908	-0.1883	-0.19177	-0.19098	-0.19518	-0.19077	-0.19192	-0.19234	-0.19797
1523.72	-0.19163	-0.19248	-0.19409	-0.19659	-0.19563	-0.19705	-0.19336	-0.19802	-0.20021
1523.72	-0.1907	-0.19069	-0.19017	-0.19197	-0.19569	-0.19212	-0.1919	-0.1955	-0.19781
1523.73	-0.18776	-0.18737	-0.19218	-0.19622	-0.19956	-0.19614	-0.19493	-0.19668	-0.19865
1523.73	-0.19034	-0.18511	-0.18917	-0.19364	-0.19691	-0.19285	-0.19529	-0.19485	-0.19345
1523.74	-0.18414	-0.18768	-0.18629	-0.18801	-0.18958	-0.18719	-0.18938	-0.19065	-0.19374
1523.74	-0.18513	-0.19106	-0.18865	-0.19041	-0.19314	-0.19173	-0.19304	-0.193	-0.19575
1523.75	-0.19326	-0.19037	-0.19014	-0.19546	-0.19687	-0.19543	-0.19755	-0.19403	-0.19934
1523.76	-0.18916	-0.18683	-0.18987	-0.19172	-0.19444	-0.19245	-0.19475	-0.19238	-0.19694
1523.76	-0.18874	-0.18565	-0.18835	-0.19043	-0.1957	-0.18979	-0.192	-0.19148	-0.19626
1523.77	-0.18853	-0.19316	-0.18975	-0.18915	-0.1941	-0.19227	-0.19254	-0.1939	-0.19468
1523.77	-0.18734	-0.18969	-0.19052	-0.1932	-0.19484	-0.19397	-0.19205	-0.19157	-0.19707
1523.78	-0.18662	-0.1866	-0.1903	-0.19182	-0.19245	-0.19311	-0.1942	-0.19106	-0.19434
1523.78	-0.18581	-0.19047	-0.18989	-0.19562	-0.19421	-0.1917	-0.19151	-0.1933	-0.19384
1523.79	-0.18845	-0.18575	-0.19044	-0.19218	-0.19282	-0.19243	-0.18915	-0.19262	-0.19499
1523.79	-0.18797	-0.18855	-0.18915	-0.19621	-0.19603	-0.19421	-0.18909	-0.19823	-0.19831
1523.8	-0.18365	-0.18875	-0.18607	-0.19083	-0.19026	-0.1862	-0.19027	-0.19463	-0.19744
1523.8	-0.19235	-0.19035	-0.19058	-0.19812	-0.19658	-0.19476	-0.1947	-0.19664	-0.20104
1523.81	-0.18659	-0.18732	-0.18951	-0.19781	-0.19318	-0.19234	-0.19148	-0.19499	-0.19676
1523.81	-0.18265	-0.18635	-0.19049	-0.19318	-0.19091	-0.18943	-0.19257	-0.19294	-0.19447
1523.82	-0.18488	-0.1861	-0.18623	-0.1944	-0.19071	-0.19194	-0.18847	-0.18908	-0.19442
1523.82	-0.18567	-0.18898	-0.18926	-0.19267	-0.19273	-0.19153	-0.18987	-0.19155	-0.19488
1523.83	-0.18554	-0.18836	-0.18654	-0.1888	-0.19092	-0.18979	-0.18869	-0.1929	-0.19355
1523.83	-0.18698	-0.18847	-0.18693	-0.19412	-0.19425	-0.19295	-0.19176	-0.1947	-0.19677
1523.84	-0.18883	-0.19045	-0.18823	-0.1938	-0.19209	-0.19408	-0.19275	-0.19376	-0.19565
1523.84	-0.18489	-0.18598	-0.18796	-0.19042	-0.19027	-0.19346	-0.19277	-0.19296	-0.19353
1523.85	-0.1864	-0.18644	-0.19145	-0.19315	-0.19557	-0.19384	-0.19475	-0.19251	-0.1975
1523.85	-0.18522	-0.18401	-0.18598	-0.18854	-0.19529	-0.1909	-0.1942	-0.18946	-0.19353
1523.86	-0.1812	-0.18552	-0.18498	-0.18592	-0.19063	-0.18442	-0.18785	-0.18748	-0.19155
1523.86	-0.18482	-0.18887	-0.18829	-0.1915	-0.19383	-0.19413	-0.19019	-0.19239	-0.19435
1523.87	-0.18717	-0.18609	-0.19111	-0.19464	-0.19474	-0.19171	-0.1924	-0.19207	-0.19573
1523.87	-0.184	-0.18335	-0.18606	-0.18931	-0.19134	-0.18874	-0.18744	-0.19202	-0.19165
1523.88	-0.18491	-0.18766	-0.18888	-0.19102	-0.1921	-0.1878	-0.18812	-0.18744	-0.19392
1523.88	-0.18534	-0.18427	-0.1882	-0.19112	-0.19117	-0.19077	-0.19185	-0.18931	-0.19632
1523.88	-0.18194	-0.18741	-0.18504	-0.18953	-0.19093	-0.18819	-0.1869	-0.18857	-0.19282
1523.89	-0.18566	-0.18597	-0.18661	-0.19408	-0.19274	-0.18956	-0.18787	-0.19094	-0.1944
1523.89	-0.18221	-0.18596	-0.18209	-0.18799	-0.19028	-0.18585	-0.18483	-0.19025	-0.19271
1523.9	-0.18296	-0.18637	-0.18357	-0.18577	-0.18919	-0.18495	-0.19124	-0.18815	-0.19452
1523.9	-0.18383	-0.18814	-0.18599	-0.1851	-0.1887	-0.1868	-0.19084	-0.19092	-0.19366
1523.91	-0.18476	-0.18328	-0.1833	-0.1891	-0.19014	-0.18902	-0.19305	-0.19597	-0.1964
1523.91	-0.1838	-0.18993	-0.18872	-0.19096	-0.19257	-0.18858	-0.19112	-0.18952	-0.1945
1523.92	-0.18639	-0.18797	-0.18672	-0.19285	-0.19497	-0.19387	-0.19304	-0.1937	-0.19733
1523.92	-0.18554	-0.1875	-0.18548	-0.18921	-0.19575	-0.19336	-0.19258	-0.19336	-0.19695
1523.93	-0.1852	-0.18916	-0.18662	-0.19189	-0.19154	-0.19015	-0.18657	-0.19415	-0.19711
1523.93	-0.18681	-0.18857	-0.1906	-0.19333	-0.19308	-0.19199	-0.18869	-0.19503	-0.19382
1523.94	-0.18274	-0.18711	-0.18746	-0.19152	-0.18873	-0.18857	-0.18897	-0.19366	-0.19313
1523.94	-0.1827	-0.18814	-0.18749	-0.18814	-0.18893	-0.18941	-0.18934	-0.19024	-0.19299
1523.95	-0.18785	-0.18746	-0.18798	-0.19135	-0.19304	-0.1896	-0.19347	-0.19106	-0.19411
1523.95	-0.18489	-0.18382	-0.18843	-0.19234	-0.19353	-0.19217	-0.18945	-0.19034	-0.19149
1523.96	-0.18494	-0.18217	-0.18064	-0.18494	-0.18658	-0.18735	-0.18688	-0.18832	-0.19091
1523.96	-0.18207	-0.18409	-0.18133	-0.18544	-0.18893	-0.18769	-0.18522	-0.1887	-0.19035
1523.97	-0.18037	-0.18516	-0.18614	-0.18773	-0.18842	-0.18814	-0.18799	-0.19119	-0.1932
1523.97	-0.18134	-0.18645	-0.18372	-0.18877	-0.19015	-0.19298	-0.18808	-0.19373	-0.19247
1523.98	-0.18327	-0.18793	-0.19055	-0.18955	-0.19113	-0.19269	-0.18909	-0.19067	-0.19548
1523.98	-0.18593	-0.18384	-0.18832	-0.1916	-0.19088	-0.19485	-0.1891	-0.19142	-0.19535
1523.99	-0.18739	-0.18987	-0.18705	-0.1948	-0.19249	-0.19072	-0.1876	-0.19312	-0.19191
1523.99	-0.18139	-0.18511	-0.18451	-0.18932	-0.18861	-0.18566	-0.18692	-0.19058	-0.19276
1524	-0.18665	-0.19039	-0.18206	-0.18636	-0.19299	-0.18888	-0.18813	-0.18799	-0.19515
1524.01	-0.18704	-0.18636	-0.18588	-0.19201	-0.19459	-0.19149	-0.19139	-0.19185	-0.19354
1524.01	-0.1836	-0.18712	-0.18647	-0.19148	-0.19404	-0.19151	-0.18819	-0.18814	-0.1948
1524.02	-0.18435	-0.18608	-0.18524	-0.19038	-0.19317	-0.1874	-0.18875	-0.18762	-0.19326
1524.02	-0.1838	-0.18516	-0.1862	-0.18742	-0.19199	-0.18861	-0.1857	-0.19018	-0.18945
1524.03	-0.18181	-0.18537	-0.1826	-0.1887	-0.19124	-0.18697	-0.18637	-0.19254	-0.19283
1524.03	-0.1875	-0.18245	-0.18222	-0.19143	-0.19171	-0.19053	-0.18835	-0.19021	-0.19416
1524.04	-0.18342	-0.18678	-0.1813	-0.18674	-0.18919	-0.19093	-0.18515	-0.18845	-0.19206
1524.04	-0.18735	-0.18657	-0.18703	-0.18922	-0.18977	-0.19268	-0.18958	-0.1934	-0.19221
1524.05	-0.18827	-0.18334	-0.18807	-0.19346	-0.19046	-0.19137	-0.19318	-0.19218	-0.19624
1524.05	-0.18361	-0.18814	-0.18517	-0.18869	-0.19108	-0.19208	-0.1883	-0.18932	-0.18984
1524.06	-0.18701	-0.1846	-0.18795	-0.1912	-0.19232	-0.19262	-0.19246	-0.19348	-0.19377
1524.06	-0.18495	-0.18336	-0.18319	-0.18936	-0.18905	-0.1853	-0.18508	-0.18945	-0.19059
1524.07	-0.18419	-0.18678	-0.18063	-0.19004	-0.1914	-0.19291	-0.18701	-0.19303	-0.19268
1524.07	-0.18237	-0.18246	-0.18672	-0.18694	-0.19244	-0.1874	-0.18908	-0.19197	-0.19428
1524.08	-0.18279	-0.18639	-0.18921	-0.1912	-0.1941	-0.18751	-0.19142	-0.18978	-0.19417
1524.08	-0.18513	-0.18605	-0.18764	-0.18887	-0.19017	-0.18931	-0.18687	-0.18845	-0.18941
1524.09	-0.1821	-0.18235	-0.18563	-0.18826	-0.1914	-0.18886	-0.18704	-0.1923	-0.19365
1524.09	-0.18184	-0.18459	-0.18283	-0.18764	-0.18906	-0.18861	-0.19047	-0.18936	-0.19209
1524.1	-0.18249	-0.18528	-0.18323	-0.18862	-0.18763	-0.1906	-0.18793	-0.18855	-0.19357
1524.1	-0.18614	-0.18568	-0.18748	-0.19067	-0.19143	-0.19255	-0.19033	-0.19144	-0.19496
1524.11	-0.18421	-0.18448	-0.1858	-0.19412	-0.19146	-0.18927	-0.19056	-0.19236	-0.19394
1524.11	-0.18469	-0.18901	-0.18595	-0.1923	-0.19224	-0.18799	-0.1877	-0.18863	-0.19203
1524.12	-0.18404	-0.18581	-0.1879	-0.19396	-0.18859	-0.18848	-0.19253	-0.19193	-0.19333
1524.12	-0.18351	-0.1844	-0.18453	-0.19021	-0.18891	-0.18957	-0.1887	-0.19229	-0.18993
1524.12	-0.18299	-0.1863	-0.18421	-0.18342	-0.18585	-0.18754	-0.18703	-0.18839	-0.19129
1524.13	-0.18547	-0.18969	-0.18657	-0.19088	-0.18985	-0.18896	-0.18923	-0.18951	-0.19461
1524.13	-0.1894	-0.18602	-0.18898	-0.1942	-0.19002	-0.19243	-0.19136	-0.19771	-0.19907
1524.14	-0.1827	-0.18319	-0.18608	-0.18703	-0.18713	-0.18697	-0.18879	-0.19129	-0.19094
1524.14	-0.18574	-0.18863	-0.18409	-0.18991	-0.19461	-0.18889	-0.1879	-0.19298	-0.19548
1524.15	-0.18691	-0.18523	-0.18936	-0.19423	-0.19648	-0.19609	-0.19359	-0.1916	-0.19684
1524.15	-0.1848	-0.1855	-0.18392	-0.1928	-0.18999	-0.19032	-0.18923	-0.1886	-0.19214
1524.16	-0.18417	-0.18912	-0.18672	-0.19271	-0.19175	-0.18843	-0.18854	-0.18916	-0.19137
1524.16	-0.19045	-0.18838	-0.18829	-0.19199	-0.19478	-0.19401	-0.19344	-0.19161	-0.19913
1524.17	-0.1825	-0.18546	-0.18386	-0.19108	-0.1899	-0.19016	-0.18506	-0.1897	-0.19056
1524.17	-0.18038	-0.18399	-0.18488	-0.18994	-0.19143	-0.18912	-0.18984	-0.19096	-0.19404
1524.18	-0.17825	-0.18604	-0.18263	-0.18805	-0.18536	-0.18312	-0.18566	-0.18815	-0.19029
1524.18	-0.18623	-0.18348	-0.18896	-0.19789	-0.194	-0.1928	-0.19294	-0.19304	-0.19863
1524.19	-0.18664	-0.18923	-0.18933	-0.19236	-0.19291	-0.18914	-0.1872	-0.19284	-0.19419
1524.19	-0.18642	-0.18631	-0.19053	-0.1958	-0.19447	-0.19073	-0.19144	-0.19366	-0.19476
1524.2	-0.18818	-0.1826	-0.19101	-0.19313	-0.19188	-0.18887	-0.19022	-0.19525	-0.1939
1524.2	-0.18131	-0.18552	-0.18656	-0.18987	-0.18727	-0.18518	-0.18725	-0.18957	-0.19085
1524.21	-0.18695	-0.18472	-0.19015	-0.1912	-0.1912	-0.19086	-0.18697	-0.18951	-0.19422
1524.21	-0.18384	-0.1843	-0.18583	-0.18885	-0.19011	-0.18692	-0.18982	-0.1901	-0.18993
1524.22	-0.18672	-0.18592	-0.18722	-0.19341	-0.19218	-0.18744	-0.18945	-0.18922	-0.19485
1524.22	-0.18695	-0.18703	-0.1851	-0.19104	-0.19142	-0.18775	-0.19279	-0.18994	-0.19294
1524.23	-0.18844	-0.18615	-0.1856	-0.19239	-0.19294	-0.19202	-0.18753	-0.19216	-0.19638
1524.23	-0.18523	-0.18495	-0.1862	-0.19146	-0.18981	-0.18914	-0.18888	-0.18792	-0.19307
1524.24	-0.18708	-0.1894	-0.1863	-0.19058	-0.19062	-0.18559	-0.19073	-0.19203	-0.19265
1524.24	-0.18681	-0.18543	-0.18503	-0.18961	-0.18895	-0.18893	-0.18883	-0.18985	-0.19438
1524.25	-0.18401	-0.18406	-0.18628	-0.19244	-0.18743	-0.18628	-0.18894	-0.1878	-0.194
1524.26	-0.18053	-0.18974	-0.18681	-0.18934	-0.19068	-0.18958	-0.18801	-0.19056	-0.18837
1524.26	-0.18938	-0.18682	-0.18879	-0.19666	-0.19485	-0.19005	-0.19329	-0.19113	-0.19743
1524.27	-0.18737	-0.18493	-0.18433	-0.19271	-0.19266	-0.19034	-0.19124	-0.19091	-0.19396
1524.27	-0.18975	-0.18741	-0.19007	-0.19186	-0.19092	-0.19063	-0.19382	-0.19154	-0.19649
1524.28	-0.18673	-0.18827	-0.1878	-0.1928	-0.19121	-0.18908	-0.1907	-0.18841	-0.19431
1524.28	-0.18705	-0.18739	-0.18883	-0.19129	-0.19171	-0.19109	-0.18972	-0.19044	-0.19425
1524.29	-0.18505	-0.18829	-0.18896	-0.19515	-0.19151	-0.19168	-0.18642	-0.18943	-0.18764
1524.29	-0.18649	-0.18558	-0.18817	-0.19018	-0.18992	-0.18859	-0.18779	-0.18952	-0.19157
1524.3	-0.18822	-0.18448	-0.19013	-0.19464	-0.19388	-0.19374	-0.19176	-0.19676	-0.19338
1524.3	-0.18865	-0.18864	-0.18653	-0.19059	-0.19252	-0.19095	-0.18926	-0.19352	-0.19311
1524.31	-0.18623	-0.18944	-0.18398	-0.19429	-0.19239	-0.18897	-0.19056	-0.18873	-0.19346
1524.31	-0.18864	-0.18923	-0.19017	-0.19619	-0.19344	-0.1901	-0.1911	-0.19235	-0.19744
1524.32	-0.18945	-0.18854	-0.19043	-0.19293	-0.19445	-0.19313	-0.19361	-0.19332	-0.19667
1524.32	-0.18766	-0.18561	-0.19014	-0.1925	-0.19291	-0.19219	-0.1896	-0.19018	-0.19679
1524.33	-0.18911	-0.18503	-0.19027	-0.1901	-0.19325	-0.19361	-0.19134	-0.18951	-0.19382
1524.33	-0.18873	-0.18778	-0.18859	-0.19029	-0.19128	-0.18878	-0.18848	-0.18851	-0.18897
1524.34	-0.18735	-0.18944	-0.18727	-0.19597	-0.19354	-0.19071	-0.19424	-0.19313	-0.19662
1524.34	-0.18682	-0.19035	-0.18594	-0.19598	-0.19153	-0.19014	-0.19241	-0.1909	-0.19305
1524.35	-0.18542	-0.18825	-0.18979	-0.19412	-0.1926	-0.19162	-0.18984	-0.19033	-0.19645
1524.35	-0.18684	-0.18758	-0.18843	-0.19207	-0.18908	-0.19092	-0.18781	-0.19159	-0.19531
1524.36	-0.1879	-0.18599	-0.19053	-0.19563	-0.19052	-0.19026	-0.19298	-0.19137	-0.19426
1524.36	-0.18876	-0.19008	-0.18897	-0.19381	-0.19153	-0.19285	-0.19368	-0.19282	-0.19369
1524.37	-0.19075	-0.19039	-0.1915	-0.19758	-0.19569	-0.19483	-0.19362	-0.19374	-0.1969
1524.37	-0.18558	-0.19116	-0.18965	-0.1947	-0.19452	-0.19199	-0.19112	-0.19252	-0.19745
1524.38	-0.18751	-0.18826	-0.19236	-0.1965	-0.19357	-0.19638	-0.19195	-0.19235	-0.19875
1524.38	-0.18744	-0.18589	-0.19044	-0.19601	-0.19332	-0.19357	-0.19142	-0.19234	-0.19618
1524.38	-0.18558	-0.18657	-0.18422	-0.19066	-0.19144	-0.19038	-0.19014	-0.19171	-0.19033
1524.39	-0.19074	-0.18321	-0.1894	-0.19827	-0.19253	-0.19198	-0.19332	-0.19366	-0.19651
1524.39	-0.18561	-0.1871	-0.1834	-0.19315	-0.19219	-0.19026	-0.18761	-0.18949	-0.19433
1524.4	-0.18772	-0.18923	-0.18854	-0.19689	-0.1915	-0.19096	-0.18935	-0.19142	-0.19553
1524.4	-0.1904	-0.18946	-0.18951	-0.19781	-0.19361	-0.1922	-0.19292	-0.19479	-0.19638
1524.41	-0.1902	-0.18825	-0.18775	-0.19463	-0.19416	-0.19042	-0.19106	-0.19737	-0.1944
1524.41	-0.1884	-0.18835	-0.18828	-0.19654	-0.19336	-0.19318	-0.19009	-0.19392	-0.1981
1524.42	-0.19059	-0.18716	-0.19104	-0.19366	-0.19312	-0.19267	-0.18965	-0.19285	-0.198
1524.42	-0.18698	-0.19077	-0.19053	-0.19301	-0.19181	-0.1858	-0.1911	-0.18956	-0.19364
1524.43	-0.18566	-0.19248	-0.19108	-0.19236	-0.19336	-0.19022	-0.18957	-0.19121	-0.19656
1524.43	-0.19087	-0.18595	-0.18854	-0.19549	-0.19377	-0.19153	-0.19292	-0.19327	-0.19679
1524.44	-0.18809	-0.18858	-0.18874	-0.19598	-0.19606	-0.19517	-0.1926	-0.18989	-0.19732
1524.44	-0.18916	-0.18903	-0.19016	-0.19266	-0.19561	-0.1901	-0.19116	-0.19352	-0.19296
1524.45	-0.18781	-0.19069	-0.19641	-0.1964	-0.19363	-0.19234	-0.19347	-0.19486	-0.19549
1524.45	-0.18708	-0.18806	-0.18874	-0.19464	-0.19355	-0.19298	-0.18955	-0.1924	-0.19303
1524.46	-0.18573	-0.18819	-0.18669	-0.1909	-0.19122	-0.18907	-0.18814	-0.19162	-0.1906
1524.46	-0.18792	-0.18998	-0.18937	-0.19232	-0.19365	-0.19457	-0.19022	-0.19331	-0.19392
1524.47	-0.19005	-0.18972	-0.18688	-0.19285	-0.19223	-0.18966	-0.19057	-0.19274	-0.1944
1524.47	-0.18943	-0.1949	-0.19295	-0.19359	-0.19397	-0.19423	-0.19381	-0.19452	-0.19739
1524.48	-0.19199	-0.19301	-0.19287	-0.19456	-0.19678	-0.19223	-0.19087	-0.19521	-0.19437
1524.48	-0.18996	-0.1917	-0.18824	-0.19493	-0.19324	-0.19199	-0.19053	-0.19351	-0.19722
1524.49	-0.19283	-0.19462	-0.19323	-0.19633	-0.19468	-0.19533	-0.19596	-0.195	-0.19652
1524.49	-0.18963	-0.19444	-0.19135	-0.19682	-0.19193	-0.1936	-0.19489	-0.19657	-0.19843
1524.5	-0.19213	-0.18893	-0.19139	-0.19644	-0.19528	-0.19582	-0.19577	-0.19419	-0.19765
1524.51	-0.18631	-0.19026	-0.19065	-0.19346	-0.195	-0.19388	-0.1917	-0.1952	-0.19338
1524.51	-0.19012	-0.19241	-0.1916	-0.19763	-0.1968	-0.19171	-0.19407	-0.19531	-0.19922
1524.52	-0.19108	-0.19336	-0.19341	-0.1983	-0.19745	-0.19722	-0.1955	-0.19562	-0.19881
1524.52	-0.19306	-0.19326	-0.1919	-0.19879	-0.19662	-0.19503	-0.19444	-0.19407	-0.19586
1524.53	-0.19393	-0.1935	-0.19145	-0.19664	-0.19669	-0.19443	-0.19449	-0.1961	-0.19798
1524.53	-0.18994	-0.19617	-0.19274	-0.20005	-0.20095	-0.19292	-0.19319	-0.19391	-0.19847
1524.54	-0.1935	-0.18934	-0.19465	-0.202	-0.19997	-0.19652	-0.19653	-0.19603	-0.19999
1524.54	-0.19079	-0.19424	-0.19325	-0.19746	-0.19517	-0.19503	-0.19621	-0.19416	-0.19708
1524.55	-0.19283	-0.19518	-0.19591	-0.1943	-0.19422	-0.1912	-0.19438	-0.19517	-0.19812
1524.55	-0.19398	-0.19282	-0.19698	-0.20253	-0.19837	-0.19918	-0.19882	-0.20072	-0.2046
1524.56	-0.19609	-0.19554	-0.1939	-0.19794	-0.19574	-0.19419	-0.19456	-0.19384	-0.19644
1524.56	-0.19409	-0.19604	-0.1906	-0.19776	-0.19618	-0.19392	-0.1977	-0.19783	-0.19631
1524.57	-0.19335	-0.19182	-0.19404	-0.19967	-0.19603	-0.19416	-0.19806	-0.19643	-0.20068
1524.57	-0.19237	-0.19444	-0.19165	-0.19829	-0.19687	-0.19377	-0.19577	-0.19427	-0.19807
1524.58	-0.1927	-0.19596	-0.19476	-0.19806	-0.19558	-0.1967	-0.19722	-0.19646	-0.1981
1524.58	-0.19147	-0.19731	-0.19554	-0.19746	-0.19518	-0.19635	-0.19461	-0.19579	-0.19911
1524.59	-0.19193	-0.19175	-0.19906	-0.2004	-0.19924	-0.19777	-0.2008	-0.19974	-0.20027
1524.59	-0.19359	-0.194	-0.19438	-0.19962	-0.19735	-0.19462	-0.1965	-0.19104	-0.19721
1524.6	-0.19122	-0.19399	-0.19255	-0.19537	-0.19491	-0.19148	-0.19324	-0.19383	-0.1968
1524.6	-0.19438	-0.19611	-0.19431	-0.19702	-0.19524	-0.19845	-0.1988	-0.19843	-0.20001
1524.61	-0.19326	-0.19439	-0.19501	-0.19824	-0.20008	-0.19445	-0.19309	-0.19534	-0.19895
1524.61	-0.19422	-0.19386	-0.19534	-0.19857	-0.19924	-0.19705	-0.19733	-0.19872	-0.19671
1524.62	-0.19447	-0.19286	-0.19625	-0.20354	-0.19811	-0.19685	-0.19502	-0.19859	-0.20197
1524.62	-0.19006	-0.19504	-0.19096	-0.1983	-0.19406	-0.19425	-0.19245	-0.19335	-0.19848
1524.62	-0.19252	-0.19361	-0.19357	-0.20224	-0.19728	-0.19591	-0.19919	-0.19803	-0.19768
1524.63	-0.19431	-0.18977	-0.19183	-0.19712	-0.19751	-0.19489	-0.19661	-0.19641	-0.1979
1524.63	-0.19488	-0.19005	-0.19132	-0.19781	-0.19805	-0.19425	-0.19411	-0.19272	-0.19711
1524.64	-0.19131	-0.19462	-0.19358	-0.1961	-0.19747	-0.19955	-0.1963	-0.19411	-0.19853
1524.64	-0.1888	-0.19237	-0.19548	-0.19612	-0.19742	-0.19224	-0.19118	-0.19219	-0.19718
1524.65	-0.19251	-0.19346	-0.19501	-0.19964	-0.20005	-0.19218	-0.19508	-0.19267	-0.19764
1524.65	-0.19233	-0.19458	-0.19129	-0.19881	-0.1961	-0.19216	-0.19441	-0.19216	-0.19789
1524.66	-0.19224	-0.19316	-0.19567	-0.19607	-0.19718	-0.19701	-0.19434	-0.19941	-0.19719
1524.66	-0.19171	-0.1912	-0.19092	-0.19619	-0.19731	-0.19675	-0.19511	-0.19595	-0.19504
1524.67	-0.19267	-0.19255	-0.19172	-0.19765	-0.19484	-0.19411	-0.19221	-0.19486	-0.19601
1524.67	-0.18959	-0.19589	-0.19305	-0.19691	-0.19561	-0.19373	-0.19462	-0.19557	-0.19805
1524.68	-0.19521	-0.1917	-0.19684	-0.19933	-0.19816	-0.19654	-0.19741	-0.20034	-0.20216
1524.68	-0.19141	-0.19236	-0.19496	-0.19971	-0.19903	-0.19384	-0.19601	-0.19264	-0.19665
1524.69	-0.18718	-0.19337	-0.19171	-0.19559	-0.19225	-0.19328	-0.19102	-0.18994	-0.19819
1524.69	-0.19078	-0.19606	-0.19477	-0.1986	-0.19399	-0.19742	-0.19437	-0.19832	-0.19651
1524.7	-0.19344	-0.19279	-0.19287	-0.19746	-0.19367	-0.19281	-0.19664	-0.19392	-0.19693
1524.7	-0.1884	-0.19907	-0.19196	-0.19728	-0.19791	-0.19595	-0.19358	-0.19239	-0.1965
1524.71	-0.1922	-0.19589	-0.19755	-0.20026	-0.19668	-0.19825	-0.19678	-0.19428	-0.20027
1524.71	-0.19325	-0.19128	-0.19372	-0.20094	-0.19794	-0.19813	-0.19903	-0.19694	-0.19915
1524.72	-0.19057	-0.19362	-0.19196	-0.1996	-0.19668	-0.19327	-0.19171	-0.19765	-0.19694
1524.72	-0.19001	-0.19541	-0.19196	-0.19976	-0.19715	-0.19473	-0.19743	-0.19916	-0.20146
1524.73	-0.19321	-0.19701	-0.19106	-0.19734	-0.19646	-0.19507	-0.1939	-0.19279	-0.20159
1524.73	-0.19382	-0.19817	-0.19854	-0.20035	-0.19746	-0.19558	-0.19804	-0.20059	-0.20099
1524.74	-0.19408	-0.19323	-0.19457	-0.19923	-0.19753	-0.19551	-0.19469	-0.19703	-0.20078
1524.74	-0.19424	-0.19219	-0.19401	-0.20052	-0.19607	-0.19567	-0.1965	-0.19592	-0.2002
1524.75	-0.19096	-0.19454	-0.19134	-0.19588	-0.19654	-0.19507	-0.19492	-0.19504	-0.19876
1524.76	-0.18997	-0.19321	-0.19458	-0.19719	-0.19925	-0.19164	-0.19579	-0.1958	-0.19922
1524.76	-0.19201	-0.19406	-0.19119	-0.19712	-0.19457	-0.19263	-0.19558	-0.19114	-0.19648
1524.77	-0.19248	-0.19494	-0.19322	-0.19712	-0.2002	-0.19485	-0.19797	-0.19845	-0.19944
1524.77	-0.19389	-0.19239	-0.19317	-0.19812	-0.20185	-0.19302	-0.19726	-0.19596	-0.19998
1524.78	-0.19415	-0.19436	-0.19415	-0.19945	-0.19819	-0.19692	-0.1973	-0.19635	-0.19891
1524.78	-0.19068	-0.19648	-0.19744	-0.19972	-0.19794	-0.19634	-0.19668	-0.19749	-0.19614
1524.79	-0.19177	-0.19335	-0.19675	-0.20156	-0.20057	-0.19582	-0.19572	-0.2	-0.19732
1524.79	-0.19249	-0.19865	-0.19218	-0.19763	-0.1954	-0.1947	-0.19735	-0.19861	-0.19811
1524.8	-0.19069	-0.1987	-0.19361	-0.19663	-0.19984	-0.19556	-0.19761	-0.20019	-0.19901
1524.8	-0.19164	-0.1952	-0.19332	-0.20018	-0.19904	-0.19458	-0.19427	-0.19752	-0.20203
1524.81	-0.19475	-0.19297	-0.19183	-0.20197	-0.19849	-0.19891	-0.19945	-0.1959	-0.19587
1524.81	-0.19355	-0.19676	-0.19266	-0.19823	-0.19502	-0.1952	-0.19449	-0.19742	-0.19709
1524.82	-0.19162	-0.1951	-0.19259	-0.19829	-0.19547	-0.19255	-0.1916	-0.19168	-0.19824
1524.82	-0.19239	-0.19626	-0.19329	-0.20024	-0.19551	-0.19547	-0.19475	-0.19406	-0.19702
1524.83	-0.19609	-0.19562	-0.1977	-0.20241	-0.20084	-0.20101	-0.19787	-0.19854	-0.20169
1524.83	-0.19206	-0.19625	-0.19631	-0.20039	-0.20043	-0.19656	-0.19781	-0.19909	-0.19744
1524.84	-0.19302	-0.19141	-0.19384	-0.19803	-0.19685	-0.19523	-0.19479	-0.19458	-0.19994
1524.84	-0.19266	-0.19049	-0.19222	-0.19776	-0.1974	-0.19544	-0.19634	-0.19218	-0.1984
1524.85	-0.19145	-0.19396	-0.1909	-0.19458	-0.19695	-0.19305	-0.19381	-0.18954	-0.19721
1524.85	-0.19318	-0.19618	-0.19483	-0.20301	-0.20035	-0.19631	-0.19416	-0.19725	-0.20019
1524.86	-0.19473	-0.19251	-0.19498	-0.20026	-0.19848	-0.19878	-0.19395	-0.19514	-0.20091
1524.86	-0.18761	-0.19417	-0.19426	-0.19902	-0.1968	-0.19417	-0.19232	-0.19586	-0.19734
1524.87	-0.18984	-0.19723	-0.19216	-0.19697	-0.19506	-0.19403	-0.19494	-0.19489	-0.19735
1524.87	-0.19414	-0.19635	-0.19578	-0.2006	-0.20183	-0.19698	-0.19884	-0.19766	-0.20014
1524.88	-0.19444	-0.19402	-0.19556	-0.1996	-0.19762	-0.19517	-0.19859	-0.19716	-0.20304
1524.88	-0.19382	-0.19771	-0.19102	-0.19657	-0.19684	-0.19535	-0.19523	-0.197	-0.19892
1524.88	-0.19088	-0.19536	-0.19562	-0.19983	-0.19617	-0.1948	-0.19499	-0.19904	-0.20159
1524.89	-0.19559	-0.19656	-0.1963	-0.19893	-0.19958	-0.19919	-0.19727	-0.2008	-0.20199
1524.89	-0.19774	-0.19668	-0.19767	-0.20174	-0.20462	-0.20229	-0.20202	-0.19957	-0.20064
1524.9	-0.19602	-0.1934	-0.1943	-0.20035	-0.20006	-0.20068	-0.19688	-0.19732	-0.20043
1524.9	-0.19289	-0.19321	-0.19576	-0.20218	-0.19688	-0.19736	-0.19608	-0.19389	-0.19871
1524.91	-0.19038	-0.19288	-0.19126	-0.19946	-0.19458	-0.19636	-0.19423	-0.19447	-0.1972
1524.91	-0.19288	-0.19202	-0.18997	-0.1952	-0.19465	-0.19405	-0.19118	-0.19314	-0.19933
1524.92	-0.19209	-0.19252	-0.19459	-0.19852	-0.19444	-0.19703	-0.19444	-0.19504	-0.19845
1524.92	-0.18927	-0.19211	-0.19405	-0.20005	-0.19899	-0.1975	-0.195	-0.19494	-0.19932
1524.93	-0.19307	-0.19604	-0.19682	-0.20045	-0.19778	-0.19574	-0.19568	-0.19338	-0.19978
1524.93	-0.19599	-0.19367	-0.19706	-0.1985	-0.20146	-0.19816	-0.1993	-0.19705	-0.19809
1524.94	-0.19574	-0.19036	-0.19766	-0.19828	-0.19808	-0.19552	-0.19833	-0.19776	-0.20157
1524.94	-0.19098	-0.19494	-0.19118	-0.19459	-0.1975	-0.19346	-0.19592	-0.19557	-0.19917
1524.95	-0.19094	-0.19374	-0.19547	-0.19948	-0.1964	-0.19642	-0.19591	-0.19477	-0.20179
1524.95	-0.19105	-0.19177	-0.19635	-0.1979	-0.19462	-0.1954	-0.19667	-0.19928	-0.1998
1524.96	-0.19209	-0.19084	-0.19459	-0.19797	-0.19503	-0.19547	-0.19464	-0.19675	-0.19737
1524.96	-0.18818	-0.19001	-0.19377	-0.19737	-0.19639	-0.19575	-0.20009	-0.19457	-0.1985
1524.97	-0.186	-0.19797	-0.19079	-0.19331	-0.19298	-0.1899	-0.19351	-0.1943	-0.19643
1524.97	-0.19049	-0.19863	-0.19499	-0.19746	-0.19938	-0.1979	-0.19526	-0.19573	-0.19794
1524.98	-0.19237	-0.19159	-0.20076	-0.20298	-0.20269	-0.2005	-0.19928	-0.19871	-0.20145
[truncated: 18,004 more rows]

## Sheet: Supplementary Fig. S4c
Fig.S4c
Thermal calibration of electrolyte
Time (hours)	Wavelength shift from core mode (nm)-Temperature	Wavelength shift from cladding mode (nm)-refractive index
0	1588.99	1559.76
0.01667	1588.99	1559.76
0.03333	1588.99	1559.76
0.05	1588.99	1559.76
0.06667	1588.99	1559.76
0.08333	1588.99	1559.76
0.1	1588.99	1559.76
0.11667	1588.99	1559.77
0.13333	1588.99	1559.77
0.15	1588.98	1559.77
0.16667	1588.98	1559.77
0.18333	1588.98	1559.77
0.2	1588.98	1559.77
0.21694	1588.98	1559.78
0.23333	1588.98	1559.78
0.25028	1588.98	1559.78
0.26694	1588.97	1559.78
0.28361	1588.97	1559.78
0.30028	1588.97	1559.78
0.31694	1588.97	1559.79
0.33361	1588.97	1559.79
0.35028	1588.97	1559.79
0.36694	1588.97	1559.79
0.38361	1588.97	1559.79
0.40028	1588.97	1559.79
0.41694	1588.97	1559.8
0.43361	1588.96	1559.8
0.45028	1588.96	1559.8
0.46722	1588.96	1559.8
0.48389	1588.96	1559.8
0.50056	1588.96	1559.8
0.51722	1588.96	1559.8
0.53389	1588.96	1559.8
0.55056	1588.96	1559.81
0.56722	1588.96	1559.81
0.58389	1588.96	1559.81
0.60056	1588.96	1559.81
0.61722	1588.96	1559.81
0.63389	1588.96	1559.81
0.65056	1588.96	1559.81
0.66722	1588.96	1559.81
0.68389	1588.95	1559.82
0.70083	1588.95	1559.81
0.7175	1588.95	1559.82
0.73417	1588.95	1559.82
0.75083	1588.95	1559.82
0.7675	1588.95	1559.82
0.78417	1588.95	1559.82
0.80083	1588.95	1559.82
0.8175	1588.95	1559.82
0.83417	1588.95	1559.82
0.85083	1588.95	1559.82
0.8675	1588.95	1559.82
0.88417	1588.95	1559.82
0.90111	1588.95	1559.82
0.91778	1588.95	1559.82
0.93444	1588.95	1559.82
0.95111	1588.95	1559.82
0.96778	1588.95	1559.83
0.98444	1588.95	1559.82
1.00111	1588.95	1559.83
1.01778	1588.95	1559.83
1.03444	1588.95	1559.83
1.05111	1588.95	1559.83
1.06778	1588.95	1559.83
1.08444	1588.95	1559.83
1.10111	1588.95	1559.83
1.11806	1588.95	1559.83
1.13472	1588.95	1559.83
1.15139	1588.95	1559.83
1.16806	1588.95	1559.83
1.18472	1588.95	1559.83
1.20139	1588.95	1559.83
1.21806	1588.95	1559.83
1.23472	1588.95	1559.83
1.25139	1588.95	1559.83
1.26806	1588.95	1559.83
1.28472	1588.95	1559.83
1.30139	1588.95	1559.83
1.31806	1588.95	1559.83
1.33472	1588.95	1559.83
1.35167	1588.95	1559.83
1.36833	1588.95	1559.83
1.385	1588.95	1559.83
1.40167	1588.95	1559.83
1.41833	1588.95	1559.83
1.435	1588.95	1559.83
1.45167	1588.94	1559.83
1.46833	1588.95	1559.83
1.485	1588.95	1559.83
1.50167	1588.94	1559.83
1.51833	1588.95	1559.83
1.53528	1588.95	1559.83
1.55194	1588.95	1559.83
1.56833	1588.94	1559.83
1.58528	1588.95	1559.83
1.60194	1588.95	1559.83
1.61861	1588.94	1559.83
1.63528	1588.94	1559.83
1.65194	1588.94	1559.83
1.66861	1588.94	1559.83
1.68528	1588.94	1559.83
1.70194	1588.94	1559.83
1.71861	1588.94	1559.83
1.73528	1588.94	1559.83
1.75194	1588.94	1559.83
1.76889	1588.94	1559.83
1.78556	1588.94	1559.83
1.80222	1588.94	1559.83
1.81889	1588.94	1559.83
1.83556	1588.94	1559.83
1.85222	1588.94	1559.83
1.86889	1588.94	1559.83
1.88556	1588.94	1559.83
1.90222	1588.94	1559.83
1.91889	1588.94	1559.83
1.93556	1588.94	1559.83
1.95222	1588.94	1559.83
1.96889	1588.94	1559.83
1.98583	1588.94	1559.83
2.0025	1588.94	1559.83
2.01917	1588.94	1559.83
2.03583	1588.94	1559.83
2.0525	1588.94	1559.83
2.06917	1588.94	1559.83
2.08583	1588.94	1559.83
2.1025	1588.94	1559.83
2.11917	1588.94	1559.83
2.13583	1588.94	1559.83
2.1525	1588.94	1559.83
2.16917	1588.94	1559.83
2.18583	1588.94	1559.83
2.20278	1588.94	1559.83
2.21917	1588.94	1559.83
2.23611	1588.94	1559.83
2.25278	1588.94	1559.83
2.26944	1588.94	1559.83
2.28611	1588.94	1559.83
2.30278	1588.94	1559.83
2.31944	1588.94	1559.83
2.33611	1588.94	1559.84
2.35278	1588.94	1559.83
2.36972	1588.94	1559.83
2.38611	1588.94	1559.83
2.40306	1588.94	1559.84
2.41972	1588.94	1559.83
2.43639	1588.94	1559.83
2.45306	1588.94	1559.83
2.46972	1588.94	1559.83
2.48639	1588.94	1559.83
2.50306	1588.94	1559.84
2.51972	1588.94	1559.83
2.53639	1588.94	1559.83
2.55306	1588.94	1559.83
2.56972	1588.94	1559.83
2.58639	1588.94	1559.83
2.60306	1588.94	1559.84
2.61972	1588.94	1559.83
2.63667	1588.94	1559.83
2.65333	1588.94	1559.84
2.67	1588.94	1559.83
2.68667	1588.94	1559.83
2.70333	1588.94	1559.83
2.72	1588.94	1559.83
2.73667	1588.94	1559.83
2.75333	1588.94	1559.83
2.77	1588.94	1559.84
2.78667	1588.94	1559.84
2.80333	1588.94	1559.83
2.82028	1588.94	1559.84
2.83694	1588.94	1559.84
2.85361	1588.94	1559.84
2.87028	1588.94	1559.83
2.88694	1588.94	1559.84
2.90361	1588.94	1559.83
2.92028	1588.94	1559.84
2.93694	1588.94	1559.84
2.95361	1588.94	1559.83
2.97028	1588.94	1559.84
2.98694	1588.94	1559.84
3.00361	1588.94	1559.84
3.02028	1588.94	1559.84
3.03722	1588.94	1559.84
3.05389	1588.94	1559.84
3.07056	1588.94	1559.84
3.08722	1588.94	1559.84
3.10389	1588.94	1559.84
3.12056	1588.94	1559.84
3.13722	1588.94	1559.83
3.15389	1588.94	1559.84
3.17056	1588.94	1559.84
3.18722	1588.94	1559.84
3.20389	1588.94	1559.84
3.22056	1588.94	1559.83
3.23722	1588.94	1559.84
3.25389	1588.94	1559.84
3.27083	1588.95	1559.84
3.28722	1588.94	1559.83
3.30417	1588.94	1559.84
3.32083	1588.94	1559.84
3.3375	1588.94	1559.83
3.35417	1588.94	1559.83
3.37083	1588.94	1559.84
3.3875	1588.94	1559.84
3.40417	1588.94	1559.84
3.42083	1588.94	1559.83
3.4375	1588.95	1559.83
3.45417	1588.94	1559.84
3.47083	1588.94	1559.84
3.4875	1588.95	1559.84
3.50417	1588.94	1559.84
3.52083	1588.94	1559.84
3.53778	1588.95	1559.84
3.55444	1588.95	1559.84
3.57111	1588.94	1559.84
3.58778	1588.94	1559.84
3.60444	1588.94	1559.84
3.62111	1588.95	1559.84
3.63778	1588.95	1559.84
3.65444	1588.94	1559.84
3.67111	1588.94	1559.84
3.68778	1588.95	1559.84
3.70444	1588.94	1559.84
3.72139	1588.94	1559.84
3.73806	1588.95	1559.83
3.75472	1588.95	1559.84
3.77139	1588.94	1559.84
3.78806	1588.94	1559.84
3.80472	1588.94	1559.84
3.82139	1588.95	1559.84
3.83806	1588.95	1559.83
3.85472	1588.95	1559.84
3.87139	1588.95	1559.83
3.88806	1588.95	1559.84
3.90472	1588.95	1559.83
3.92139	1588.95	1559.84
3.93806	1588.95	1559.84
3.95472	1588.95	1559.84
3.97139	1588.95	1559.84
3.98806	1588.94	1559.84
4.005	1588.95	1559.84
4.02167	1588.95	1559.83
4.03833	1588.95	1559.83
4.055	1588.95	1559.83
4.07167	1588.95	1559.83
4.08833	1588.96	1559.83
4.105	1588.96	1559.82
4.12167	1588.96	1559.82
4.13833	1588.96	1559.82
4.155	1588.96	1559.81
4.17167	1588.96	1559.81
4.18833	1588.97	1559.81
4.205	1588.97	1559.81
4.22194	1588.97	1559.81
4.23861	1588.97	1559.8
4.25528	1588.97	1559.8
4.27194	1588.97	1559.8
4.28861	1588.97	1559.8
4.30528	1588.98	1559.8
4.32194	1588.98	1559.79
4.33861	1588.98	1559.79
4.35528	1588.98	1559.79
4.37194	1588.98	1559.79
4.38861	1588.98	1559.79
4.40528	1588.98	1559.79
4.42194	1588.98	1559.79
4.43889	1588.98	1559.79
4.45556	1588.98	1559.79
4.47222	1588.98	1559.78
4.48889	1588.99	1559.78
4.50556	1588.99	1559.78
4.52222	1588.99	1559.78
4.53889	1588.99	1559.78
4.55556	1588.99	1559.78
4.57222	1588.99	1559.78
4.58889	1588.99	1559.78
4.60556	1588.99	1559.78
4.62222	1588.99	1559.78
4.63889	1588.99	1559.78
4.65583	1588.99	1559.78
4.6725	1588.99	1559.78
4.68917	1588.99	1559.78
4.70583	1588.99	1559.78
4.7225	1588.99	1559.78
4.73917	1588.99	1559.78
4.75583	1588.99	1559.78
4.7725	1588.99	1559.78
4.78917	1588.99	1559.78
4.80583	1589	1559.78
4.82278	1589	1559.77
4.83944	1589	1559.78
4.85611	1589	1559.77
4.8725	1589	1559.77
4.88944	1589	1559.77
4.90611	1589	1559.77
4.92278	1589	1559.77
4.93944	1589	1559.77
4.95611	1589	1559.77
4.97278	1589	1559.77
4.98944	1589	1559.77
5.00611	1589	1559.77
5.02278	1589	1559.77
5.03944	1589	1559.77
5.05611	1589	1559.77
5.07306	1589	1559.77
5.08972	1589	1559.77
5.10639	1589	1559.77
5.12306	1589	1559.77
5.13972	1589	1559.77
5.15639	1589	1559.77
5.17306	1589	1559.77
5.18972	1589	1559.77
5.20639	1589	1559.77
5.22306	1589	1559.77
5.23972	1589	1559.77
5.25667	1589	1559.77
5.27333	1589	1559.77
5.29	1589	1559.77
5.30667	1589	1559.77
5.32333	1589	1559.77
5.34	1589	1559.77
5.35667	1589	1559.77
5.37333	1589	1559.77
5.39	1589	1559.77
5.40667	1589	1559.77
5.42333	1589	1559.77
5.44	1589	1559.77
5.45667	1589	1559.77
5.47333	1589	1559.77
5.49	1589.01	1559.77
5.50694	1589	1559.77
5.52361	1589.01	1559.77
5.54028	1589.01	1559.77
5.55694	1589.01	1559.77
5.57361	1589.01	1559.77
5.59028	1589.01	1559.77
5.60694	1589.01	1559.77
5.62361	1589.01	1559.77
5.64028	1589.01	1559.77
5.65694	1589.01	1559.77
5.67361	1589.01	1559.77
5.69028	1589.01	1559.77
5.70694	1589.01	1559.77
5.72361	1589.01	1559.77
5.74056	1589.01	1559.77
5.75722	1589.01	1559.77
5.77389	1589.01	1559.77
5.79056	1589.01	1559.77
5.80722	1589.01	1559.77
5.82389	1589.01	1559.77
5.84056	1589.01	1559.77
5.85722	1589.01	1559.77
5.87389	1589.01	1559.77
5.89056	1589.01	1559.77
5.90722	1589.01	1559.77
5.92389	1589.01	1559.77
5.94056	1589.01	1559.77
5.9575	1589.01	1559.77
5.97417	1589.01	1559.77
5.99083	1589.01	1559.77
6.0075	1589.01	1559.77
6.02417	1589.01	1559.77
6.04083	1589.01	1559.77
6.0575	1589.01	1559.77
6.07417	1589.01	1559.77
6.09083	1589.01	1559.77
6.1075	1589.01	1559.77
6.12417	1589.01	1559.77
6.14083	1589.01	1559.77
6.15778	1589.01	1559.77
6.17444	1589.01	1559.77
6.19111	1589.01	1559.77
6.20778	1589.01	1559.77
6.22444	1589.01	1559.77
6.24111	1589.01	1559.77
6.25778	1589.01	1559.77
6.27444	1589.01	1559.77
6.29111	1589.01	1559.77
6.30778	1589.01	1559.77
6.32444	1589.01	1559.77
6.34111	1589.01	1559.77
6.35778	1589.01	1559.77
6.37444	1589.01	1559.76
6.39139	1589.01	1559.77
6.40806	1589.01	1559.77
6.42472	1589.01	1559.77
6.44139	1589.01	1559.77
6.45806	1589.01	1559.77
6.47472	1589.01	1559.77
6.49139	1589.01	1559.77
6.50806	1589.01	1559.77
6.52472	1589.01	1559.77
6.54139	1589.01	1559.77
6.55806	1589.01	1559.77
6.57472	1589.01	1559.77
6.59139	1589.01	1559.77
6.60806	1589.01	1559.77
6.62472	1589.01	1559.76
6.64167	1589.01	1559.77
6.65833	1589.01	1559.76
6.675	1589.01	1559.76
6.69167	1589.01	1559.76
6.70833	1589.01	1559.77
6.725	1589.01	1559.76
6.74167	1589.01	1559.77
6.75833	1589.01	1559.76
6.775	1589.01	1559.76
6.79167	1589.01	1559.77
6.80833	1589.01	1559.76
6.825	1589.01	1559.77
6.84167	1589.01	1559.77
6.85861	1589.01	1559.77
6.87528	1589.01	1559.76
6.89194	1589.01	1559.77
6.90861	1589.01	1559.76
6.92528	1589.01	1559.76
6.94194	1589.01	1559.76
6.95861	1589.01	1559.76
6.97528	1589.01	1559.77
6.99194	1589.01	1559.77
7.00861	1589.01	1559.77
7.02528	1589.01	1559.76
7.04194	1589.01	1559.76
7.05861	1589.01	1559.76
7.07556	1589.01	1559.77
7.09222	1589.01	1559.76
7.10889	1589.01	1559.76
7.12556	1589.01	1559.76
7.14222	1589.01	1559.76
7.15889	1589.01	1559.76
7.17556	1589.01	1559.76
7.19222	1589.01	1559.77
7.20889	1589.01	1559.77
7.22556	1589.01	1559.76
7.2425	1589.01	1559.77
7.25889	1589.01	1559.76
7.27556	1589.01	1559.77
7.29222	1589.01	1559.77
7.30917	1589.01	1559.76
7.32583	1589.01	1559.76
7.3425	1589.01	1559.76
7.35917	1589.01	1559.76
7.37583	1589.01	1559.76
7.3925	1589.01	1559.76
7.40917	1589.01	1559.76
7.42583	1589.01	1559.77
7.4425	1589.01	1559.77
7.45917	1589.01	1559.76
7.47583	1589.01	1559.76
7.4925	1589.01	1559.76
7.50944	1589.01	1559.76
7.52611	1589.01	1559.77
7.54278	1589.01	1559.76
7.55944	1589.01	1559.76
7.57611	1589.01	1559.76
7.59278	1589.01	1559.76
7.60944	1589.01	1559.76
7.62611	1589.01	1559.77
7.64278	1589.01	1559.76
7.65944	1589.01	1559.76
7.67611	1589.01	1559.76
7.69278	1589.01	1559.76
7.70944	1589.01	1559.76
7.72639	1589.01	1559.76
7.74306	1589.01	1559.76
7.75972	1589.01	1559.76
7.77639	1589.01	1559.77
7.79306	1589.01	1559.76
7.80972	1589.01	1559.76
7.82639	1589.01	1559.76
7.84306	1589.01	1559.76
7.85972	1589.02	1559.76
7.87639	1589.01	1559.77
7.89306	1589.01	1559.76
7.90972	1589.01	1559.77
7.92639	1589.01	1559.77
7.94306	1589.01	1559.76
7.96	1589.01	1559.76
7.97667	1589.01	1559.76
7.99333	1589.02	1559.76
8.01	1589.02	1559.76
8.02667	1589.02	1559.76
8.04333	1589.02	1559.76
8.06	1589.02	1559.76
8.07667	1589.03	1559.76
8.09333	1589.03	1559.75
8.11	1589.03	1559.75
8.12667	1589.03	1559.75
8.14333	1589.03	1559.75
8.16028	1589.04	1559.75
8.17694	1589.04	1559.74
8.19361	1589.04	1559.74
8.21028	1589.04	1559.74
8.22694	1589.04	1559.74
8.24361	1589.04	1559.74
8.26028	1589.04	1559.74
8.27694	1589.04	1559.74
8.29361	1589.04	1559.74
8.31028	1589.05	1559.73
8.32694	1589.05	1559.73
8.34361	1589.05	1559.73
8.36028	1589.05	1559.73
8.37694	1589.05	1559.73
8.39389	1589.05	1559.73
8.41056	1589.05	1559.73
8.42722	1589.05	1559.73
8.44389	1589.05	1559.73
8.46056	1589.05	1559.73
8.47722	1589.05	1559.73
8.49389	1589.05	1559.72
8.51056	1589.06	1559.73
8.52722	1589.06	1559.72
8.54389	1589.06	1559.72
8.56056	1589.06	1559.72
8.57722	1589.06	1559.72
8.59389	1589.06	1559.72
8.61083	1589.06	1559.72
8.6275	1589.06	1559.72
8.64417	1589.06	1559.72
8.66083	1589.06	1559.72
8.6775	1589.06	1559.72
8.69417	1589.06	1559.72
8.71083	1589.06	1559.72
8.7275	1589.06	1559.72
8.74417	1589.06	1559.72
8.76083	1589.06	1559.72
8.7775	1589.06	1559.72
8.79417	1589.06	1559.72
8.81083	1589.06	1559.72
8.8275	1589.06	1559.72
8.84417	1589.06	1559.72
8.86083	1589.06	1559.72
8.87778	1589.06	1559.72
8.89444	1589.06	1559.72
8.91111	1589.06	1559.72
8.92778	1589.06	1559.72
8.94444	1589.06	1559.72
8.96111	1589.06	1559.72
8.97778	1589.06	1559.72
8.99444	1589.06	1559.72
9.01111	1589.06	1559.72
9.02778	1589.06	1559.72
9.04444	1589.06	1559.72
9.06111	1589.06	1559.72
9.07778	1589.07	1559.72
9.09472	1589.06	1559.72
9.11139	1589.06	1559.72
9.12806	1589.07	1559.72
9.14472	1589.07	1559.72
9.16139	1589.07	1559.72
9.17806	1589.06	1559.72
9.19472	1589.06	1559.72
9.21139	1589.06	1559.72
9.22806	1589.07	1559.72
9.24472	1589.07	1559.72
9.26139	1589.07	1559.72
9.27806	1589.07	1559.72
9.295	1589.06	1559.72
9.31167	1589.07	1559.72
9.32833	1589.07	1559.71
9.345	1589.07	1559.72
9.36167	1589.07	1559.71
9.37833	1589.07	1559.71
9.395	1589.06	1559.71
9.41167	1589.07	1559.71
9.42833	1589.06	1559.72
9.445	1589.07	1559.72
9.46167	1589.07	1559.71
9.47833	1589.07	1559.72
9.495	1589.07	1559.72
9.51194	1589.07	1559.71
9.52861	1589.07	1559.71
9.54528	1589.07	1559.71
9.56194	1589.06	1559.71
9.57861	1589.07	1559.71
9.59528	1589.07	1559.72
9.61194	1589.07	1559.72
9.62861	1589.06	1559.71
9.64528	1589.07	1559.72
9.66194	1589.07	1559.71
9.67861	1589.07	1559.72
9.69528	1589.07	1559.71
9.71194	1589.07	1559.71
9.72861	1589.07	1559.71
9.74556	1589.07	1559.71
9.76222	1589.07	1559.71
9.77889	1589.07	1559.71
9.79556	1589.07	1559.71
9.81222	1589.06	1559.72
9.82889	1589.07	1559.71
9.84556	1589.07	1559.71
9.86222	1589.07	1559.72
9.87889	1589.07	1559.72
9.89556	1589.07	1559.71
9.91222	1589.07	1559.71
9.92889	1589.07	1559.71
9.94556	1589.07	1559.71
9.9625	1589.07	1559.71
9.97889	1589.07	1559.71
9.99583	1589.06	1559.71
10.0125	1589.07	1559.71
10.0292	1589.07	1559.71
10.0458	1589.06	1559.71
10.0625	1589.07	1559.71
10.0792	1589.07	1559.71
10.0958	1589.07	1559.71
10.1125	1589.07	1559.71
10.1292	1589.06	1559.71
10.1461	1589.07	1559.71
10.1625	1589.07	1559.71
10.1794	1589.06	1559.71
10.1961	1589.06	1559.71
10.2128	1589.06	1559.72
10.2294	1589.06	1559.71
10.2461	1589.06	1559.71
10.2628	1589.06	1559.71
10.2794	1589.06	1559.71
10.2961	1589.07	1559.71
10.3128	1589.07	1559.71
10.3294	1589.07	1559.71
10.3461	1589.06	1559.71
10.3628	1589.06	1559.71
10.3794	1589.07	1559.71
10.3964	1589.06	1559.71
10.4131	1589.07	1559.71
10.4297	1589.07	1559.71
10.4464	1589.07	1559.71
10.4631	1589.06	1559.71
10.4797	1589.06	1559.71
10.4964	1589.07	1559.71
10.5131	1589.06	1559.71
10.5297	1589.06	1559.71
10.5464	1589.06	1559.71
10.5631	1589.06	1559.71
10.5797	1589.06	1559.71
10.5967	1589.06	1559.71
10.6133	1589.06	1559.71
10.63	1589.06	1559.71
10.6467	1589.06	1559.71
10.6633	1589.07	1559.71
10.68	1589.06	1559.71
10.6967	1589.06	1559.71
10.7133	1589.06	1559.72
10.73	1589.06	1559.71
10.7467	1589.07	1559.71
10.7633	1589.06	1559.71
10.7803	1589.06	1559.71
10.7969	1589.06	1559.71
10.8136	1589.06	1559.71
10.8303	1589.06	1559.71
10.8469	1589.06	1559.71
10.8636	1589.06	1559.71
10.8803	1589.06	1559.72
10.8969	1589.06	1559.72
10.9136	1589.07	1559.71
10.9303	1589.06	1559.71
10.9469	1589.06	1559.72
10.9636	1589.06	1559.71
10.9803	1589.06	1559.71
10.9969	1589.06	1559.71
11.0139	1589.07	1559.71
11.0306	1589.06	1559.71
11.0472	1589.07	1559.71
11.0639	1589.06	1559.72
11.0806	1589.06	1559.71
11.0972	1589.06	1559.71
11.1139	1589.06	1559.72
11.1306	1589.07	1559.71
11.1472	1589.07	1559.71
11.1639	1589.07	1559.71
11.1808	1589.06	1559.71
11.1975	1589.07	1559.71
11.2142	1589.07	1559.71
11.2308	1589.07	1559.71
11.2475	1589.07	1559.71
11.2642	1589.07	1559.71
11.2808	1589.07	1559.71
11.2975	1589.07	1559.71
11.3142	1589.07	1559.71
11.3308	1589.07	1559.71
11.3475	1589.07	1559.71
11.3642	1589.07	1559.71
11.3808	1589.07	1559.71
11.3975	1589.07	1559.71
11.4144	1589.07	1559.71
11.4308	1589.07	1559.71
11.4478	1589.07	1559.71
11.4644	1589.07	1559.71
11.4811	1589.07	1559.71
11.4978	1589.07	1559.71
11.5144	1589.07	1559.71
11.5311	1589.07	1559.71
11.5478	1589.07	1559.71
11.5644	1589.07	1559.71
11.5811	1589.07	1559.71
11.5978	1589.07	1559.71
11.6144	1589.07	1559.71
11.6311	1589.07	1559.72
11.6478	1589.07	1559.72
11.6647	1589.07	1559.71
11.6814	1589.07	1559.71
11.6981	1589.07	1559.71
11.7147	1589.07	1559.71
11.7314	1589.07	1559.72
11.7481	1589.07	1559.71
11.7647	1589.07	1559.71
11.7814	1589.07	1559.72
11.7981	1589.07	1559.71
11.8147	1589.07	1559.71
11.8314	1589.07	1559.71
11.8481	1589.07	1559.71
11.8647	1589.07	1559.71
11.8814	1589.07	1559.71
11.8983	1589.07	1559.72
11.915	1589.07	1559.71
11.9317	1589.07	1559.71
11.9483	1589.07	1559.72
11.965	1589.07	1559.71
11.9817	1589.07	1559.71
11.9983	1589.07	1559.71
12.015	1589.07	1559.71
12.0317	1589.07	1559.71
12.0483	1589.08	1559.71
12.065	1589.08	1559.71
12.0817	1589.08	1559.71
12.0983	1589.08	1559.71
12.1153	1589.08	1559.7
12.1319	1589.09	1559.7
12.1486	1589.09	1559.7
12.1653	1589.09	1559.7
12.1819	1589.09	1559.7
12.1986	1589.09	1559.7
12.2153	1589.1	1559.7
12.2319	1589.1	1559.7
12.2486	1589.1	1559.69
12.2653	1589.1	1559.69
12.2819	1589.1	1559.69
12.2986	1589.1	1559.69
12.3156	1589.1	1559.69
12.3322	1589.11	1559.69
12.3489	1589.11	1559.69
12.3656	1589.11	1559.69
12.3822	1589.11	1559.69
12.3989	1589.11	1559.69
12.4156	1589.11	1559.69
12.4322	1589.11	1559.69
12.4489	1589.11	1559.69
12.4656	1589.11	1559.69
12.4822	1589.11	1559.68
12.4989	1589.11	1559.68
12.5156	1589.12	1559.68
12.5322	1589.12	1559.68
12.5489	1589.12	1559.68
12.5658	1589.12	1559.68
12.5825	1589.12	1559.68
12.5992	1589.12	1559.68
12.6158	1589.12	1559.68
12.6325	1589.12	1559.68
12.6492	1589.12	1559.68
12.6658	1589.12	1559.68
12.6825	1589.12	1559.68
12.6992	1589.12	1559.68
12.7158	1589.12	1559.68
12.7325	1589.12	1559.68
12.7492	1589.12	1559.68
12.7661	1589.12	1559.68
12.7828	1589.12	1559.68
12.7994	1589.12	1559.68
12.8161	1589.12	1559.68
12.8328	1589.12	1559.68
12.8494	1589.12	1559.68
12.8661	1589.12	1559.68
12.8828	1589.12	1559.68
12.8994	1589.12	1559.68
12.9161	1589.12	1559.68
12.9328	1589.12	1559.68
12.9497	1589.12	1559.68
12.9664	1589.12	1559.68
12.9831	1589.12	1559.68
12.9997	1589.12	1559.68
13.0164	1589.12	1559.68
13.0331	1589.12	1559.68
13.0497	1589.12	1559.68
13.0664	1589.12	1559.68
13.0831	1589.12	1559.68
13.0997	1589.12	1559.68
13.1164	1589.12	1559.68
13.1331	1589.12	1559.68
13.1497	1589.12	1559.68
13.1664	1589.12	1559.68
13.1831	1589.12	1559.68
13.2	1589.12	1559.68
13.2167	1589.12	1559.68
13.2333	1589.12	1559.68
13.25	1589.12	1559.68
13.2667	1589.12	1559.68
13.2833	1589.12	1559.68
13.3	1589.12	1559.68
13.3167	1589.12	1559.68
13.3333	1589.12	1559.68
13.35	1589.12	1559.68
13.3667	1589.12	1559.68
13.3833	1589.12	1559.68
13.4	1589.12	1559.68
13.4167	1589.12	1559.68
13.4336	1589.12	1559.68
13.4503	1589.12	1559.68
13.4669	1589.12	1559.68
13.4836	1589.12	1559.68
13.5003	1589.12	1559.68
13.5169	1589.12	1559.68
13.5336	1589.12	1559.68
13.5503	1589.12	1559.68
13.5669	1589.12	1559.68
13.5836	1589.12	1559.68
13.6006	1589.12	1559.68
13.6169	1589.12	1559.68
13.6336	1589.12	1559.68
13.6506	1589.12	1559.68
13.6672	1589.12	1559.68
13.6839	1589.12	1559.68
13.7006	1589.12	1559.68
13.7172	1589.12	1559.68
13.7339	1589.12	1559.68
13.7506	1589.12	1559.68
13.7672	1589.12	1559.68
13.7839	1589.12	1559.68
13.8006	1589.12	1559.68
13.8172	1589.12	1559.68
13.8339	1589.12	1559.68
13.8506	1589.12	1559.68
13.8675	1589.12	1559.68
13.8842	1589.12	1559.67
13.9008	1589.12	1559.68
13.9175	1589.12	1559.68
13.9342	1589.12	1559.68
13.9508	1589.12	1559.68
13.9675	1589.12	1559.68
13.9842	1589.12	1559.68
14.0008	1589.12	1559.68
14.0175	1589.12	1559.68
14.0342	1589.12	1559.68
14.0511	1589.12	1559.68
14.0678	1589.12	1559.68
14.0844	1589.12	1559.68
14.1011	1589.12	1559.68
14.1178	1589.12	1559.68
14.1344	1589.12	1559.68
14.1511	1589.12	1559.68
14.1678	1589.12	1559.68
14.1844	1589.12	1559.68
14.2011	1589.12	1559.67
14.2178	1589.12	1559.67
14.2344	1589.12	1559.67
14.2511	1589.12	1559.68
14.2678	1589.12	1559.68
14.2844	1589.12	1559.68
14.3011	1589.12	1559.67
14.3181	1589.12	1559.67
14.3347	1589.12	1559.68
14.3514	1589.12	1559.68
14.3681	1589.12	1559.67
14.3847	1589.12	1559.68
14.4014	1589.12	1559.68
14.4181	1589.12	1559.67
14.4347	1589.12	1559.68
14.4514	1589.12	1559.68
14.4681	1589.12	1559.68
14.4847	1589.12	1559.68
14.5014	1589.12	1559.68
14.5183	1589.12	1559.68
14.535	1589.12	1559.68
14.5517	1589.12	1559.68
14.5683	1589.12	1559.68
14.585	1589.12	1559.68
14.6017	1589.12	1559.68
14.6183	1589.12	1559.68
14.635	1589.12	1559.68
14.6517	1589.12	1559.68
14.6683	1589.12	1559.68
14.685	1589.12	1559.68
14.7017	1589.12	1559.68
14.7183	1589.12	1559.68
14.735	1589.12	1559.68
14.7519	1589.12	1559.68
14.7686	1589.12	1559.68
14.7853	1589.12	1559.68
14.8019	1589.12	1559.68
14.8186	1589.12	1559.68
14.8353	1589.12	1559.68
14.8519	1589.12	1559.68
14.8686	1589.12	1559.67
14.8853	1589.12	1559.68
14.9019	1589.12	1559.67
14.9186	1589.12	1559.68
14.9353	1589.12	1559.68
14.9522	1589.12	1559.68
14.9689	1589.12	1559.68
14.9856	1589.12	1559.68
15.0022	1589.12	1559.67
15.0189	1589.12	1559.67
15.0356	1589.12	1559.68
15.0522	1589.12	1559.67
15.0689	1589.12	1559.68
15.0856	1589.12	1559.67
15.1022	1589.12	1559.68
15.1189	1589.12	1559.68
15.1356	1589.12	1559.68
15.1522	1589.12	1559.68
15.1692	1589.12	1559.67
15.1858	1589.12	1559.68
15.2025	1589.12	1559.68
15.2192	1589.12	1559.67
15.2358	1589.12	1559.67
15.2525	1589.12	1559.68
15.2692	1589.12	1559.68
15.2858	1589.12	1559.68
15.3025	1589.12	1559.68
15.3192	1589.12	1559.68
15.3358	1589.12	1559.68
15.3525	1589.12	1559.68
15.3692	1589.12	1559.68
15.3861	1589.12	1559.68
15.4028	1589.12	1559.68
15.4194	1589.12	1559.68
15.4361	1589.12	1559.68
15.4528	1589.12	1559.68
15.4694	1589.12	1559.68
15.4861	1589.12	1559.68
15.5028	1589.12	1559.68
15.5194	1589.12	1559.68
15.5361	1589.12	1559.68
15.5528	1589.12	1559.68
15.5694	1589.12	1559.68
15.5861	1589.12	1559.68
15.6028	1589.12	1559.67
15.6197	1589.12	1559.68
15.6364	1589.12	1559.68
15.6531	1589.12	1559.67
15.6697	1589.12	1559.68
15.6864	1589.12	1559.67
15.7031	1589.12	1559.68
15.7197	1589.12	1559.67
15.7364	1589.12	1559.68
15.7531	1589.12	1559.67
15.7697	1589.12	1559.67
15.7864	1589.12	1559.68
15.8031	1589.12	1559.68
15.8197	1589.12	1559.68
15.8367	1589.12	1559.68
15.8533	1589.12	1559.68
15.87	1589.12	1559.68
15.8867	1589.12	1559.68
15.9033	1589.12	1559.68
15.92	1589.12	1559.68
15.9367	1589.12	1559.68
15.9533	1589.12	1559.68
15.97	1589.12	1559.68
15.9867	1589.12	1559.67
16.0033	1589.12	1559.68
16.02	1589.13	1559.67
16.0369	1589.13	1559.67
16.0536	1589.13	1559.67
16.0703	1589.14	1559.67
16.0869	1589.14	1559.67
16.1036	1589.14	1559.67
16.1203	1589.14	1559.67
16.1369	1589.14	1559.67
16.1536	1589.15	1559.66
16.1703	1589.15	1559.66
16.1869	1589.15	1559.66
16.2036	1589.15	1559.66
16.2206	1589.15	1559.66
16.2372	1589.15	1559.66
16.2539	1589.16	1559.66
16.2706	1589.16	1559.66
16.2872	1589.16	1559.66
16.3039	1589.16	1559.66
16.3206	1589.16	1559.66
16.3372	1589.16	1559.66
16.3539	1589.16	1559.66
16.3706	1589.16	1559.65
16.3872	1589.16	1559.65
16.4039	1589.17	1559.65
16.4206	1589.17	1559.65
16.4375	1589.17	1559.65
16.4542	1589.17	1559.65
16.4708	1589.17	1559.65
16.4875	1589.17	1559.65
16.5042	1589.17	1559.65
16.5208	1589.17	1559.65
16.5375	1589.17	1559.65
16.5542	1589.17	1559.65
16.5708	1589.17	1559.65
16.5875	1589.17	1559.65
16.6042	1589.17	1559.65
16.6208	1589.17	1559.65
16.6375	1589.17	1559.65
16.6542	1589.17	1559.65
16.6711	1589.18	1559.65
16.6878	1589.18	1559.65
16.7044	1589.18	1559.65
16.7211	1589.18	1559.65
16.7378	1589.18	1559.65
16.7544	1589.18	1559.65
16.7711	1589.18	1559.65
16.7878	1589.18	1559.65
16.8044	1589.18	1559.65
16.8211	1589.18	1559.65
16.8378	1589.18	1559.65
16.8547	1589.18	1559.64
16.8714	1589.18	1559.65
16.8881	1589.18	1559.64
16.9047	1589.18	1559.64
16.9214	1589.18	1559.64
16.9381	1589.18	1559.64
16.9547	1589.18	1559.64
16.9714	1589.18	1559.64
16.9881	1589.18	1559.64
17.0047	1589.18	1559.64
17.0214	1589.18	1559.64
17.0381	1589.18	1559.64
17.0547	1589.18	1559.64
17.0714	1589.18	1559.64
17.0883	1589.18	1559.64
17.105	1589.18	1559.64
17.1217	1589.18	1559.64
17.1383	1589.18	1559.64
17.155	1589.18	1559.64
17.1717	1589.18	1559.64
17.1883	1589.18	1559.64
17.205	1589.18	1559.64
17.2217	1589.18	1559.64
17.2383	1589.18	1559.64
17.255	1589.18	1559.64
17.2717	1589.18	1559.64
17.2883	1589.18	1559.64
17.3053	1589.18	1559.64
17.3219	1589.18	1559.64
17.3386	1589.18	1559.64
17.3553	1589.18	1559.64
17.3719	1589.18	1559.64
17.3886	1589.18	1559.64
17.4053	1589.18	1559.64
17.4219	1589.18	1559.64
17.4386	1589.18	1559.64
17.4553	1589.18	1559.64
17.4719	1589.18	1559.64
17.4886	1589.18	1559.64
17.5056	1589.18	1559.64
17.5222	1589.18	1559.64
17.5389	1589.18	1559.64
17.5556	1589.18	1559.64
17.5722	1589.18	1559.64
17.5889	1589.18	1559.64
17.6056	1589.18	1559.64
17.6222	1589.18	1559.64
17.6389	1589.18	1559.64
17.6556	1589.18	1559.64
17.6722	1589.18	1559.64
17.6889	1589.18	1559.64
17.7056	1589.18	1559.64
17.7222	1589.18	1559.64
17.7392	1589.18	1559.64
17.7558	1589.18	1559.64
17.7725	1589.18	1559.64
17.7892	1589.18	1559.64
17.8058	1589.18	1559.64
17.8225	1589.18	1559.64
17.8392	1589.18	1559.64
17.8558	1589.18	1559.64
17.8725	1589.18	1559.64
17.8892	1589.18	1559.64
17.9058	1589.18	1559.64
17.9225	1589.18	1559.64
17.9392	1589.18	1559.64
17.9558	1589.18	1559.64
17.9728	1589.18	1559.64
17.9894	1589.18	1559.64
18.0061	1589.18	1559.64
18.0228	1589.18	1559.64
18.0394	1589.18	1559.64
18.0561	1589.18	1559.64
18.0728	1589.18	1559.64
18.0894	1589.18	1559.64
18.1061	1589.18	1559.64
18.1228	1589.18	1559.64
18.1394	1589.18	1559.64
18.1564	1589.18	1559.64
18.1728	1589.18	1559.64
18.1897	1589.17	1559.64
18.2064	1589.17	1559.64
18.2231	1589.17	1559.64
18.2397	1589.17	1559.64
18.2564	1589.17	1559.64
18.2731	1589.17	1559.64
18.2897	1589.17	1559.64
18.3064	1589.17	1559.64
18.3231	1589.17	1559.64
18.3397	1589.17	1559.64
18.3564	1589.17	1559.64
18.3731	1589.17	1559.64
18.39	1589.17	1559.64
18.4067	1589.17	1559.64
18.4233	1589.17	1559.64
18.44	1589.17	1559.64
18.4567	1589.17	1559.64
18.4733	1589.17	1559.64
18.49	1589.17	1559.64
18.5067	1589.17	1559.64
18.5233	1589.17	1559.64
18.54	1589.17	1559.64
18.5567	1589.17	1559.64
18.5733	1589.17	1559.64
18.59	1589.17	1559.64
18.6069	1589.17	1559.64
18.6236	1589.17	1559.64
18.6403	1589.17	1559.64
18.6569	1589.17	1559.64
18.6736	1589.17	1559.64
18.6903	1589.17	1559.64
18.7069	1589.17	1559.64
18.7236	1589.17	1559.64
18.7403	1589.17	1559.64
18.7569	1589.17	1559.64
18.7736	1589.17	1559.64
18.7903	1589.17	1559.64
18.8069	1589.17	1559.64
18.8239	1589.17	1559.64
18.8406	1589.17	1559.64
18.8569	1589.17	1559.64
18.8739	1589.17	1559.64
18.8906	1589.17	1559.64
18.9072	1589.17	1559.64
18.9239	1589.17	1559.64
18.9406	1589.17	1559.64
18.9572	1589.17	1559.64
18.9739	1589.17	1559.64
18.9906	1589.17	1559.64
19.0072	1589.17	1559.64
19.0239	1589.17	1559.64
19.0406	1589.17	1559.64
19.0575	1589.17	1559.64
19.0742	1589.17	1559.64
19.0908	1589.17	1559.64
19.1075	1589.17	1559.64
19.1242	1589.17	1559.64
19.1408	1589.17	1559.64
19.1575	1589.17	1559.64
19.1742	1589.17	1559.64
19.1908	1589.17	1559.64
19.2075	1589.17	1559.64
19.2242	1589.17	1559.64
19.2408	1589.17	1559.64
19.2575	1589.17	1559.64
19.2742	1589.17	1559.64
19.2908	1589.17	1559.64
19.3078	1589.17	1559.64
19.3244	1589.17	1559.64
19.3411	1589.17	1559.64
19.3578	1589.17	1559.64
19.3744	1589.17	1559.64
19.3911	1589.17	1559.64
19.4078	1589.17	1559.64
19.4244	1589.17	1559.64
19.4411	1589.17	1559.64
19.4578	1589.17	1559.64
19.4744	1589.17	1559.64
19.4911	1589.17	1559.64
19.5078	1589.17	1559.64
19.5247	1589.17	1559.64
19.5414	1589.17	1559.64
19.5581	1589.17	1559.64
19.5747	1589.17	1559.64
19.5914	1589.17	1559.64
19.6081	1589.17	1559.64
19.6247	1589.17	1559.64
19.6414	1589.17	1559.64
19.6581	1589.17	1559.64
19.6747	1589.17	1559.64
19.6914	1589.17	1559.64
19.7081	1589.17	1559.64
19.7247	1589.17	1559.64
19.7414	1589.17	1559.64
19.7583	1589.17	1559.64
19.775	1589.17	1559.64
19.7917	1589.17	1559.64
19.8083	1589.17	1559.64
19.825	1589.17	1559.64
19.8417	1589.17	1559.64
19.8583	1589.17	1559.64
19.875	1589.17	1559.64
19.8917	1589.17	1559.64
19.9083	1589.17	1559.64
19.925	1589.17	1559.64
19.9417	1589.17	1559.64
19.9583	1589.17	1559.64
19.975	1589.17	1559.64
19.9919	1589.17	1559.64
20.0086	1589.18	1559.64
20.0253	1589.18	1559.64
20.0419	1589.18	1559.64
20.0586	1589.18	1559.64
20.0753	1589.19	1559.64
20.0919	1589.19	1559.64
20.1086	1589.19	1559.64
20.1253	1589.19	1559.63
20.1419	1589.2	1559.63
20.1586	1589.2	1559.63
20.1753	1589.2	1559.63
20.1922	1589.2	1559.63
20.2089	1589.2	1559.63
20.2256	1589.2	1559.63
20.2422	1589.21	1559.63
20.2589	1589.21	1559.63
20.2756	1589.21	1559.63
20.2922	1589.21	1559.63
20.3089	1589.21	1559.63
20.3256	1589.21	1559.63
20.3422	1589.21	1559.63
20.3589	1589.21	1559.62
20.3756	1589.22	1559.62
20.3922	1589.22	1559.62
20.4089	1589.22	1559.62
20.4258	1589.22	1559.62
20.4425	1589.22	1559.62
20.4592	1589.22	1559.62
20.4758	1589.22	1559.62
20.4925	1589.22	1559.62
20.5092	1589.22	1559.62
20.5258	1589.22	1559.62
20.5425	1589.22	1559.62
20.5592	1589.22	1559.62
20.5758	1589.22	1559.62
20.5925	1589.22	1559.62
20.6092	1589.22	1559.62
20.6258	1589.22	1559.62
20.6425	1589.23	1559.62
20.6594	1589.23	1559.62
20.6761	1589.23	1559.62
20.6928	1589.23	1559.62
20.7094	1589.23	1559.62
20.7261	1589.23	1559.62
20.7428	1589.23	1559.62
20.7594	1589.23	1559.62
20.7761	1589.23	1559.62
20.7928	1589.23	1559.62
20.8094	1589.23	1559.62
20.8261	1589.23	1559.62
20.8431	1589.23	1559.62
20.8597	1589.23	1559.62
20.8764	1589.23	1559.62
20.8931	1589.23	1559.62
20.9097	1589.23	1559.62
20.9264	1589.23	1559.62
20.9431	1589.23	1559.62
20.9597	1589.23	1559.62
20.9764	1589.23	1559.62
20.9931	1589.23	1559.62
21.0097	1589.23	1559.62
21.0264	1589.23	1559.62
21.0433	1589.23	1559.62
21.06	1589.23	1559.62
21.0767	1589.23	1559.62
21.0933	1589.23	1559.62
21.11	1589.23	1559.62
21.1267	1589.23	1559.62
21.1433	1589.23	1559.62
21.16	1589.23	1559.62
21.1767	1589.23	1559.61
21.1933	1589.23	1559.62
21.21	1589.23	1559.62
21.2267	1589.23	1559.62
21.2433	1589.23	1559.62
21.26	1589.23	1559.62
21.2769	1589.23	1559.62
21.2936	1589.23	1559.62
21.3103	1589.23	1559.62
21.3269	1589.23	1559.62
21.3436	1589.23	1559.62
21.3603	1589.23	1559.62
21.3769	1589.23	1559.62
21.3936	1589.23	1559.62
21.4103	1589.23	1559.62
21.4269	1589.23	1559.62
21.4436	1589.23	1559.62
21.4603	1589.23	1559.61
21.4769	1589.23	1559.61
21.4936	1589.23	1559.62
21.5106	1589.23	1559.62
21.5272	1589.23	1559.62
21.5439	1589.23	1559.62
21.5606	1589.23	1559.61
21.5772	1589.23	1559.61
21.5939	1589.23	1559.62
21.6106	1589.23	1559.62
21.6272	1589.23	1559.61
21.6439	1589.23	1559.62
21.6606	1589.23	1559.62
21.6772	1589.23	1559.62
21.6942	1589.23	1559.61
21.7108	1589.23	1559.62
21.7275	1589.23	1559.62
21.7442	1589.23	1559.62
21.7608	1589.23	1559.62
21.7775	1589.23	1559.62
21.7942	1589.23	1559.62
21.8108	1589.23	1559.62
21.8275	1589.23	1559.62
21.8442	1589.23	1559.62
21.8608	1589.23	1559.62
21.8775	1589.23	1559.61
21.8942	1589.23	1559.62
21.9108	1589.23	1559.62
21.9275	1589.23	1559.62
21.9444	1589.23	1559.62
21.9611	1589.23	1559.62
21.9778	1589.23	1559.61
21.9944	1589.23	1559.62
22.0111	1589.23	1559.62
22.0278	1589.23	1559.62
22.0444	1589.23	1559.62
22.0611	1589.22	1559.62
22.0778	1589.22	1559.62
22.0944	1589.22	1559.62
22.1111	1589.22	1559.62
22.1281	1589.22	1559.62
22.1447	1589.22	1559.62
22.1614	1589.22	1559.62
22.1781	1589.22	1559.62
22.1947	1589.22	1559.62
22.2114	1589.22	1559.62
22.2281	1589.22	1559.62
22.2447	1589.22	1559.62
22.2614	1589.22	1559.62
22.2781	1589.22	1559.62
22.2947	1589.22	1559.62
22.3114	1589.22	1559.62
22.3281	1589.22	1559.61
22.345	1589.22	1559.62
22.3614	1589.22	1559.62
22.3783	1589.22	1559.62
22.395	1589.22	1559.62
22.4117	1589.22	1559.62
22.4283	1589.22	1559.62
22.445	1589.22	1559.62
22.4617	1589.22	1559.62
22.4783	1589.22	1559.62
22.495	1589.22	1559.62
22.5117	1589.22	1559.62
22.5283	1589.22	1559.62
22.545	1589.22	1559.61
22.5617	1589.22	1559.62
22.5786	1589.22	1559.62
22.595	1589.22	1559.62
22.6117	1589.22	1559.62
22.6286	1589.22	1559.62
22.6453	1589.22	1559.62
22.6619	1589.22	1559.62
22.6786	1589.22	1559.62
22.6953	1589.22	1559.62
22.7119	1589.22	1559.62
22.7286	1589.22	1559.62
22.7453	1589.22	1559.62
22.7619	1589.22	1559.62
22.7786	1589.22	1559.62
22.7953	1589.22	1559.62
22.8119	1589.22	1559.62
22.8289	1589.22	1559.62
22.8456	1589.22	1559.62
22.8622	1589.22	1559.62
22.8789	1589.22	1559.62
22.8956	1589.22	1559.62
22.9122	1589.22	1559.62
22.9289	1589.22	1559.62
22.9456	1589.22	1559.62
22.9622	1589.22	1559.62
22.9789	1589.22	1559.61
22.9956	1589.22	1559.62
23.0122	1589.22	1559.62
23.0292	1589.22	1559.62
23.0458	1589.22	1559.62
23.0625	1589.22	1559.62
23.0792	1589.22	1559.61
23.0958	1589.22	1559.62
23.1125	1589.22	1559.62
23.1292	1589.22	1559.61
23.1458	1589.22	1559.62
23.1625	1589.22	1559.62
23.1792	1589.22	1559.62
23.1958	1589.22	1559.62
23.2125	1589.22	1559.62
23.2294	1589.22	1559.61
23.2458	1589.22	1559.62
23.2628	1589.22	1559.62
23.2794	1589.22	1559.61
23.2961	1589.22	1559.62
23.3128	1589.22	1559.62
23.3294	1589.22	1559.62
23.3461	1589.22	1559.62
23.3628	1589.22	1559.61
23.3794	1589.22	1559.62
23.3961	1589.22	1559.61
23.4128	1589.22	1559.61
23.4294	1589.22	1559.62
23.4464	1589.22	1559.62
23.4631	1589.22	1559.62
23.4797	1589.22	1559.61
23.4964	1589.22	1559.62
23.5131	1589.22	1559.62
23.5297	1589.22	1559.61
23.5464	1589.22	1559.62
23.5631	1589.22	1559.61
23.5797	1589.22	1559.62
23.5964	1589.22	1559.62
23.6131	1589.22	1559.62
23.6297	1589.22	1559.62
23.6464	1589.22	1559.62
23.6631	1589.22	1559.62
23.6797	1589.22	1559.61
23.6967	1589.22	1559.62
23.7133	1589.22	1559.62
23.73	1589.22	1559.62
23.7467	1589.22	1559.62
23.7633	1589.22	1559.62
23.78	1589.22	1559.62
23.7967	1589.22	1559.62
23.8133	1589.22	1559.62
23.83	1589.22	1559.61
23.8467	1589.22	1559.61
23.8633	1589.22	1559.62
23.88	1589.22	1559.62
23.8967	1589.22	1559.62
23.9136	1589.22	1559.62
23.9303	1589.22	1559.62
23.9469	1589.22	1559.62
23.9636	1589.22	1559.62
23.9803	1589.22	1559.61
23.9969	1589.22	1559.62
24.0136	1589.22	1559.61
24.0303	1589.22	1559.61
24.0469	1589.22	1559.62
24.0636	1589.22	1559.61
24.0803	1589.22	1559.62
24.0969	1589.22	1559.62
24.1136	1589.22	1559.62
24.1303	1589.22	1559.62
24.1472	1589.22	1559.62
24.1639	1589.21	1559.62
24.1806	1589.21	1559.62
24.1972	1589.21	1559.62
24.2139	1589.21	1559.62
24.2306	1589.21	1559.62
24.2472	1589.21	1559.62
24.2639	1589.21	1559.62
24.2806	1589.21	1559.62
24.2972	1589.21	1559.62
24.3139	1589.21	1559.62
24.3306	1589.21	1559.62
24.3472	1589.21	1559.62
24.3642	1589.21	1559.62
24.3808	1589.21	1559.62
24.3975	1589.2	1559.62
24.4142	1589.2	1559.62
24.4308	1589.2	1559.62
24.4475	1589.2	1559.62
24.4642	1589.2	1559.62
24.4808	1589.2	1559.62
24.4975	1589.2	1559.62
24.5142	1589.2	1559.62
24.5308	1589.2	1559.62
24.5475	1589.2	1559.62
24.5644	1589.2	1559.62
24.5811	1589.19	1559.62
24.5978	1589.19	1559.63
24.6144	1589.19	1559.63
24.6311	1589.19	1559.63
24.6478	1589.19	1559.63
24.6644	1589.19	1559.63
24.6811	1589.19	1559.63
24.6978	1589.19	1559.63
24.7144	1589.19	1559.63
24.7311	1589.18	1559.63
24.7481	1589.18	1559.63
24.7647	1589.18	1559.63
24.7814	1589.18	1559.63
24.7981	1589.18	1559.63
24.8147	1589.18	1559.63
24.8314	1589.18	1559.63
24.8481	1589.18	1559.63
24.8647	1589.18	1559.63
24.8814	1589.17	1559.63
24.8981	1589.17	1559.63
24.9147	1589.17	1559.63
24.9314	1589.17	1559.63
24.9481	1589.17	1559.64
24.9647	1589.17	1559.64
24.9817	1589.17	1559.64
24.9983	1589.17	1559.64
25.015	1589.17	1559.64
25.0317	1589.16	1559.64
25.0483	1589.16	1559.64
25.065	1589.16	1559.64

## Sheet: Supplementary Fig. S5
Fig.S5a					Fig.S5b
Sulfur cathode					LFP cathode
Electrochemistry		Operando sensing			Electrochemistry		Operando sensing
Time (hour)	Voltage (V)	Time (hour)	Sulfur concentration (mM)		Time (hour)	Voltage (V)	Time (hour)	Sulfur concentration (mM)
0	2.71016	0	0.000181116		0.00223	3.42468	0.0025	21.6981
0.00278	2.44705	0.01667	0.000181116		0.00501	3.42472	0.01944	16.8323
0.00556	2.41035	0.03333	0.000181116		0.00779	3.42461	0.03611	22.2388
0.00833	2.40047	0.05	0.000181116		0.01057	3.42461	0.05278	22.419
0.01111	2.39504	0.06667	0.000181116		0.01334	3.42465	0.06944	21.5179
0.01389	2.39141	0.08333	0.000181116		0.01612	3.4248	0.08611	21.3377
0.01667	2.38866	0.1	0.000181116		0.0189	3.42476	0.10278	22.0586
0.01944	2.38637	0.11667	0.000181116		0.02168	3.42472	0.11944	16.8323
0.02222	2.3846	0.13333	0.000181116		0.02445	3.42468	0.13611	21.6981
0.025	2.38318	0.15	0.000181116		0.02723	3.42472	0.15278	22.0586
0.02778	2.38189	0.16667	0.000181116		0.03001	3.42465	0.16944	22.9597
0.03056	2.38055	0.18333	0.000181116		0.03279	3.42445	0.18611	21.1575
0.03333	2.37964	0.2	0.000181116		0.03557	3.42465	0.20278	22.2388
0.03611	2.37866	0.21667	0.000181116		0.03834	3.42476	0.21972	22.5992
0.03889	2.37775	0.23333	0.000181116		0.04112	3.42461	0.23639	17.5532
0.04167	2.37712	0.25	0.000181116		0.0439	3.42449	0.25306	17.7334
0.04444	2.37633	0.26667	0.000181116		0.04668	3.42449	0.26972	17.5532
0.04722	2.37562	0.28389	0.000181116		0.04945	3.42457	0.28639	17.0125
0.05	2.37495	0.30056	1.44191		0.05223	3.42457	0.30306	17.1927
0.05278	2.37444	0.31722	1.80234		0.05501	3.42472	0.31972	16.6521
0.05556	2.37389	0.33389	3.42429		0.05779	3.42468	0.33639	21.8784
0.05833	2.37334	0.35056	5.7671		0.06056	3.42468	0.35306	21.8784
0.06111	2.37287	0.36722	5.7671		0.06334	3.42461	0.36972	23.1399
0.06389	2.37251	0.38389	7.56926		0.06612	3.42468	0.38639	17.5532
0.06667	2.37208	0.40056	8.83078		0.0689	3.42461	0.40306	18.274
0.06944	2.37169	0.41722	10.6329		0.07168	3.42461	0.41972	17.3729
0.07222	2.37129	0.43389	13.3362		0.07445	3.42465	0.43639	22.9597
0.075	2.37086	0.45056	13.3362		0.07723	3.42449	0.45333	17.7334
0.07778	2.37062	0.46722	15.8592		0.08001	3.42457	0.47	18.9949
0.08056	2.37015	0.48389	17.1207		0.08279	3.42465	0.48667	17.1927
0.08333	2.36984	0.50056	18.5624		0.08557	3.42461	0.50333	17.3729
0.08611	2.36952	0.51722	20.3646		0.08834	3.42468	0.52	18.274
0.08889	2.36921	0.53389	20.3646		0.09112	3.42457	0.53667	18.0938
0.09167	2.36885	0.55056	23.2481		0.0939	3.42465	0.55333	17.9136
0.09444	2.36869	0.56722	24.87		0.09668	3.42465	0.57	18.274
0.09722	2.36842	0.58389	25.0502		0.09945	3.42465	0.58667	17.9136
0.1	2.36814	0.60056	23.6085		0.10223	3.42461	0.60333	17.9136
0.10278	2.36799	0.61778	23.4283		0.10501	3.42468	0.62	18.0938
0.10556	2.36779	0.63389	31.8985		0.10779	3.42465	0.63667	18.6345
0.10833	2.36736	0.65056	28.2941		0.11056	3.42465	0.65333	17.9136
0.11111	2.3672	0.66722	30.0963		0.11334	3.42468	0.67	17.7334
0.11389	2.367	0.68389	31.538		0.11612	3.42468	0.68694	18.6345
0.11667	2.36688	0.70056	34.0611		0.1189	3.42468	0.70361	17.9136
0.11944	2.36645	0.71722	41.4499		0.12168	3.42465	0.72028	18.9949
0.12222	2.36637	0.73389	37.8456		0.12445	3.42465	0.73694	18.4542
0.125	2.36621	0.75056	42.1708		0.12723	3.42461	0.75361	17.7334
0.12778	2.36602	0.76722	45.0542		0.13001	3.42472	0.77028	18.274
0.13056	2.36578	0.78444	41.0895		0.13279	3.42461	0.78694	19.1751
0.13333	2.36558	0.80111	43.0719		0.13557	3.4248	0.80361	17.5532
0.13611	2.36535	0.81778	50.1003		0.13834	3.42465	0.82028	18.0938
0.13889	2.36527	0.83444	45.5949		0.14112	3.42461	0.83694	18.4542
0.14167	2.36491	0.85111	52.8035		0.1439	3.42465	0.85361	19.3553
0.14444	2.36495	0.86778	53.164		0.14668	3.42465	0.87028	18.9949
0.14722	2.36468	0.88444	51.3618		0.14945	3.42465	0.88694	17.7334
0.15	2.36448	0.90111	50.2805		0.15223	3.42457	0.90361	18.274
0.15278	2.36428	0.91778	53.3442		0.15501	3.42457	0.92028	18.274
0.15556	2.36409	0.93444	60.5528		0.15779	3.42468	0.93722	18.4542
0.15833	2.36413	0.95111	60.733		0.16057	3.42461	0.95389	18.6345
0.16111	2.36381	0.96778	63.4363		0.16334	3.42472	0.97056	18.9949
0.16389	2.36373	0.98444	58.5705		0.16612	3.42457	0.98722	19.7158
0.16667	2.36365	1.00111	65.9593		0.1689	3.42453	1.00389	17.9136
0.16944	2.36342	1.01778	67.7615		0.17168	3.42472	1.02056	19.3553
0.17222	2.3633	1.03444	63.7967		0.17445	3.42468	1.03722	20.2564
0.175	2.36322	1.05111	64.878		0.17723	3.42472	1.05389	19.5356
0.17778	2.36306	1.06778	72.2669		0.18001	3.42472	1.07056	18.9949
0.18056	2.36283	1.08444	73.168		0.18279	3.42465	1.08722	18.9949
0.18333	2.36279	1.10111	69.2032		0.18556	3.42461	1.10389	19.5356
0.18611	2.36255	1.11778	70.4647		0.18834	3.42445	1.12056	19.1751
0.18889	2.36251	1.13444	77.6734		0.19112	3.42468	1.13722	20.0762
0.19167	2.36224	1.15167	74.7899		0.1939	3.42461	1.15389	18.9949
0.19444	2.3622	1.16833	81.4579		0.19668	3.42465	1.17083	19.7158
0.19722	2.36216	1.185	83.2601		0.19945	3.42449	1.1875	18.9949
0.2	2.36192	1.20167	85.2425		0.20223	3.42468	1.20417	19.7158
0.20278	2.36176	1.21833	85.7831		0.20501	3.42472	1.22083	19.7158
0.20556	2.36172	1.235	89.3874		0.20779	3.42453	1.2375	19.1751
0.20833	2.36169	1.25167	85.4227		0.21057	3.42449	1.25417	18.8147
0.21111	2.36137	1.26833	92.8115		0.21334	3.4248	1.27083	20.0762
0.21389	2.36129	1.285	94.7939		0.21612	3.42453	1.2875	19.1751
0.21667	2.36125	1.30167	96.9565		0.2189	3.42468	1.30417	20.2564
0.21944	2.36117	1.31833	97.8576		0.22168	3.42472	1.32083	19.896
0.22222	2.36106	1.335	100.02		0.22445	3.42461	1.3375	20.7971
0.225	2.3609	1.35167	100.02		0.22723	3.42457	1.35417	19.5356
0.22778	2.36078	1.36833	103.084		0.23001	3.42461	1.37083	20.2564
0.23056	2.3607	1.385	104.886		0.23279	3.42472	1.3875	19.896
0.23333	2.36058	1.40167	102.003		0.23556	3.42453	1.40444	20.6168
0.23611	2.36039	1.41833	103.444		0.23834	3.42468	1.42111	20.2564
0.23889	2.36031	1.435	110.293		0.24112	3.42468	1.43778	19.7158
0.24167	2.36019	1.45167	111.734		0.2439	3.42465	1.45444	20.9773
0.24444	2.36011	1.46833	111.734		0.24668	3.42453	1.47111	20.0762
0.24722	2.36007	1.485	116.059		0.24945	3.42457	1.48778	20.0762
0.25	2.35995	1.50167	113.536		0.25223	3.42468	1.50444	20.7971
0.25278	2.35987	1.51833	115.519		0.25501	3.42484	1.52111	20.2564
0.25556	2.3598	1.535	123.268		0.25779	3.42468	1.53778	20.6168
0.25833	2.35964	1.55167	123.809		0.26057	3.42461	1.55444	20.6168
0.26111	2.35952	1.56833	125.611		0.26334	3.42457	1.57111	21.6981
0.26389	2.35944	1.585	122.367		0.26612	3.42457	1.58806	20.7971
0.26667	2.35936	1.60167	129.756		0.2689	3.42453	1.60472	21.5179
0.26944	2.35924	1.61889	132.639		0.27168	3.42472	1.62139	21.1575
0.27222	2.35917	1.63556	129.215		0.27445	3.42465	1.63806	21.3377
0.275	2.35909	1.65222	135.523		0.27723	3.42472	1.65472	21.5179
0.27778	2.35897	1.66889	137.866		0.28001	3.42457	1.67139	21.6981
0.28056	2.35889	1.68556	139.668		0.28279	3.42468	1.68806	20.7971
0.28333	2.35881	1.70222	136.965		0.28557	3.42472	1.70472	21.1575
0.28611	2.35873	1.71889	142.912		0.28834	3.42465	1.72139	20.9773
0.28889	2.35861	1.73556	145.795		0.29112	3.42465	1.73806	20.2564
0.29167	2.35861	1.75222	147.057		0.2939	3.42461	1.75472	21.3377
0.29444	2.35842	1.76889	143.452		0.29668	3.42453	1.77139	20.6168
0.29722	2.35834	1.78556	145.615		0.29945	3.42461	1.78806	21.3377
0.3	2.3583	1.80222	147.777		0.30223	3.42465	1.80472	20.7971
0.30278	2.35826	1.81889	155.166		0.30501	3.42453	1.82139	20.9773
0.30556	2.35818	1.83556	156.969		0.30779	3.42472	1.83833	20.6168
0.30833	2.35806	1.85222	158.951		0.31056	3.42461	1.855	21.5179
0.31111	2.35791	1.86889	161.294		0.31334	3.42468	1.87167	20.6168
0.31389	2.35802	1.88556	158.59		0.31612	3.42461	1.88833	21.6981
0.31667	2.35787	1.90222	163.637		0.3189	3.42449	1.905	20.7971
0.31944	2.35775	1.91889	165.979		0.32168	3.42472	1.92167	21.8784
0.32222	2.35763	1.93556	169.043		0.32445	3.42472	1.93833	20.9773
0.325	2.35771	1.95222	169.944		0.32723	3.42465	1.955	21.6981
0.32778	2.35751	1.96889	172.647		0.33001	3.42472	1.97167	21.5179
0.33056	2.35739	1.98556	175.531		0.33279	3.42468	1.98833	21.1575
0.33333	2.35739	2.00222	177.333		0.33557	3.42461	2.005	21.3377
0.33611	2.35728	2.01889	178.054		0.33834	3.42468	2.02167	21.5179
0.33889	2.35724	2.03556	175.891		0.34112	3.42476	2.03861	20.9773
0.34167	2.35708	2.05222	182.739		0.3439	3.42468	2.05528	21.6981
0.34444	2.35704	2.06889	179.676		0.34668	3.42457	2.07194	20.7971
0.34722	2.35708	2.08556	185.623		0.34945	3.42461	2.08861	21.6981
0.35	2.35692	2.10278	189.047		0.35223	3.42453	2.10528	22.2388
0.35278	2.35696	2.11944	190.489		0.35501	3.42465	2.12194	21.6981
0.35556	2.3568	2.13611	192.111		0.35779	3.42457	2.13861	22.0586
0.35833	2.35684	2.15278	192.832		0.36056	3.42461	2.15528	22.2388
0.36111	2.3568	2.16944	190.849		0.36334	3.42468	2.17194	22.0586
0.36389	2.35657	2.18611	197.878		0.36612	3.42468	2.18861	21.1575
0.36667	2.35641	2.20278	199.68		0.3689	3.42472	2.20528	21.8784
0.36944	2.35645	2.21944	196.256		0.37168	3.42465	2.22194	21.6981
0.37222	2.35653	2.23611	202.924		0.37445	3.42468	2.23861	22.419
0.375	2.35645	2.25278	205.627		0.37723	3.42468	2.25528	21.5179
0.37778	2.35621	2.26944	206.168		0.38001	3.42468	2.27222	22.419
0.38056	2.35621	2.28611	207.97		0.38279	3.42461	2.28889	21.6981
0.38333	2.35613	2.30278	209.952		0.38557	3.42449	2.30556	22.419
0.38611	2.35605	2.31944	211.214		0.38834	3.42461	2.32222	21.8784
0.38889	2.35582	2.33611	209.411		0.39112	3.42472	2.33889	21.8784
0.39167	2.35598	2.35278	216.079		0.3939	3.42461	2.35556	22.2388
0.39444	2.35586	2.36944	217.161		0.39668	3.42461	2.37222	22.7794
0.39722	2.35582	2.38611	218.242		0.39945	3.42468	2.38889	22.419
0.4	2.35574	2.40278	219.143		0.40223	3.42461	2.40556	22.7794
0.40278	2.35582	2.41944	220.585		0.40501	3.42465	2.42222	22.419
0.40556	2.3557	2.43611	221.666		0.40779	3.42457	2.43889	22.0586
0.40833	2.35558	2.45278	224.189		0.41057	3.42468	2.45556	22.0586
0.41111	2.35546	2.46944	225.09		0.41334	3.42472	2.47222	21.6981
0.41389	2.3555	2.48611	229.055		0.41612	3.42461	2.48889	22.0586
0.41667	2.35539	2.50333	229.415		0.4189	3.42461	2.50556	20.4366
0.41944	2.35539	2.52	229.415		0.42168	3.42476	2.5225	20.2564
0.42222	2.35531	2.53667	233.38		0.42445	3.42472	2.53917	21.6981
0.425	2.35527	2.55333	233.56		0.42723	3.42468	2.55583	20.7971
0.42778	2.35527	2.57	234.281		0.43001	3.42468	2.5725	20.7971
0.43056	2.35507	2.58667	238.066		0.43279	3.42457	2.58917	19.5356
0.43333	2.35507	2.60333	237.886		0.43556	3.42468	2.60583	20.7971
0.43611	2.35487	2.62	240.409		0.43834	3.42461	2.6225	20.6168
0.43889	2.35495	2.63667	240.949		0.44112	3.42457	2.63917	15.751
0.44167	2.35487	2.65333	242.211		0.4439	3.42465	2.65583	20.7971
0.44444	2.35483	2.67	245.094		0.44668	3.42461	2.6725	21.5179
0.44722	2.35472	2.68667	247.978		0.44945	3.42453	2.68917	21.6981
0.45	2.35476	2.70333	247.797		0.45223	3.42461	2.70583	22.2388
0.45278	2.35468	2.72	249.96		0.45501	3.42468	2.7225	22.5992
0.45556	2.3546	2.73667	251.942		0.45779	3.42468	2.73944	22.419
0.45833	2.35456	2.75333	253.384		0.46057	3.42465	2.75611	22.419
0.46111	2.35444	2.77	255.186		0.46334	3.42461	2.77278	23.3201
0.46389	2.35452	2.78667	256.628		0.46612	3.42465	2.78944	23.1399
0.46667	2.3544	2.80333	260.773		0.4689	3.42476	2.80611	17.7334
0.46944	2.35432	2.82	260.052		0.47168	3.42457	2.82278	17.9136
0.47222	2.35428	2.83667	264.197		0.47445	3.42465	2.83944	24.5816
0.475	2.35428	2.85333	265.278		0.47723	3.42476	2.85611	19.3553
0.47778	2.35416	2.87	266.18		0.48001	3.42465	2.87278	19.1751
0.48056	2.35428	2.88667	267.982		0.48279	3.42465	2.88944	19.3553
0.48333	2.35405	2.90333	272.487		0.48556	3.42465	2.90611	19.7158
0.48611	2.35405	2.92	274.109		0.48834	3.42461	2.92278	19.5356
0.48889	2.35401	2.93667	275.911		0.49112	3.42457	2.93944	19.3553
0.49167	2.35385	2.95333	280.236		0.4939	3.42461	2.95639	25.1223
0.49444	2.35389	2.97	282.039		0.49668	3.42465	2.97306	20.2564
0.49722	2.35385	2.98667	283.841		0.49945	3.42457	2.98972	20.9773
0.5	2.35381	3.00389	284.922		0.50223	3.42461	3.00639	20.9773
0.50278	2.35365	3.02056	287.265		0.50501	3.42468	3.02306	21.5179
0.50556	2.35365	3.03722	290.329		0.50779	3.42465	3.03972	22.5992
0.50833	2.35361	3.05389	293.032		0.51057	3.42472	3.05639	21.8784
0.51111	2.35357	3.07056	293.572		0.51334	3.42445	3.07306	21.8784
0.51389	2.35353	3.08722	297.717		0.51612	3.42468	3.08972	21.5179
0.51667	2.35361	3.10389	296.276		0.5189	3.42461	3.10639	22.419
0.51944	2.3535	3.12056	300.421		0.52168	3.42465	3.12306	22.9597
0.52222	2.35342	3.13722	301.862		0.52445	3.42468	3.13972	22.7794
0.525	2.35338	3.15389	304.926		0.52723	3.42472	3.15639	22.419
0.52778	2.35338	3.17056	306.368		0.53001	3.42453	3.17306	22.9597
0.53056	2.35326	3.18722	309.071		0.53279	3.42468	3.19	22.7794
0.53333	2.35318	3.20389	311.053		0.53557	3.42453	3.20639	23.6805
0.53611	2.35318	3.22056	314.838		0.53834	3.42461	3.22333	24.2212
0.53889	2.35318	3.23722	315.739		0.54112	3.42457	3.24	24.4014
0.54167	2.35318	3.25389	319.163		0.5439	3.42468	3.25667	24.942
0.54444	2.35302	3.27056	321.145		0.54668	3.42453	3.27333	23.8607
0.54722	2.35306	3.28722	321.866		0.54945	3.42468	3.29	24.2212
0.55	2.35294	3.30389	326.192		0.55223	3.42465	3.30667	25.1223
0.55278	2.35298	3.32056	326.192		0.55501	3.42465	3.32333	25.1223
0.55556	2.35283	3.33722	329.435		0.55779	3.42465	3.34	25.3025
0.55833	2.35287	3.35389	331.238		0.56056	3.42461	3.35667	25.1223
0.56111	2.35275	3.37056	335.022		0.56334	3.42468	3.37333	24.942
0.56389	2.35279	3.38722	337.545		0.56612	3.42457	3.39	25.3025
0.56667	2.35267	3.40389	338.987		0.5689	3.42484	3.40694	24.4014
0.56944	2.35271	3.42111	340.068		0.57168	3.42461	3.42361	25.1223
0.57222	2.35271	3.43778	343.492		0.57445	3.42472	3.44028	25.3025
0.575	2.35255	3.45444	345.835		0.57723	3.42465	3.45694	25.6629
0.57778	2.35255	3.47111	347.277		0.58001	3.42468	3.47361	26.3838
0.58056	2.35247	3.48778	349.079		0.58279	3.42465	3.49028	26.564
0.58333	2.35239	3.50444	351.061		0.58557	3.42461	3.50694	26.0233
0.58611	2.35243	3.52111	352.683		0.58834	3.42476	3.52361	26.3838
0.58889	2.35231	3.53778	355.747		0.59112	3.42453	3.54028	26.3838
0.59167	2.35239	3.55444	357.549		0.5939	3.42465	3.55694	26.2035
0.59444	2.35224	3.57111	360.072		0.59668	3.42457	3.57361	26.0233
0.59722	2.35227	3.58778	361.874		0.59945	3.42468	3.59028	26.564
0.6	2.35224	3.60444	364.578		0.60223	3.42465	3.60694	26.2035
0.60278	2.35227	3.62111	364.938		0.60501	3.42472	3.62389	26.564
0.60556	2.35208	3.63778	367.821		0.60779	3.42472	3.64056	27.1046
0.60833	2.35208	3.65444	368.182		0.61056	3.42468	3.65722	26.9244
0.61111	2.35204	3.67111	372.687		0.61334	3.42461	3.67389	27.2848
0.61389	2.352	3.68778	372.507		0.61612	3.42465	3.69056	26.9244
0.61667	2.352	3.70444	374.85		0.6189	3.42468	3.70722	26.9244
0.61944	2.3518	3.72111	377.193		0.62168	3.42472	3.72389	27.4651
0.62222	2.35196	3.73778	377.733		0.62445	3.42453	3.74056	27.2848
0.625	2.35184	3.75444	382.419		0.62723	3.42465	3.75722	27.6453
0.62778	2.35188	3.77167	382.239		0.63001	3.42461	3.77389	26.564
0.63056	2.35172	3.78778	385.302		0.63279	3.42465	3.79056	27.2848
0.63333	2.35172	3.80444	386.564		0.63557	3.42453	3.80722	27.8255
0.63611	2.35176	3.82167	388.006		0.63834	3.42465	3.82389	28.1859
0.63889	2.35168	3.83833	388.546		0.64112	3.42461	3.84056	27.4651
0.64167	2.35172	3.855	389.988		0.6439	3.42461	3.85722	28.0057
0.64444	2.35157	3.87167	393.592		0.64668	3.42468	3.87417	28.3661
0.64722	2.35145	3.88833	393.232		0.64945	3.42476	3.89083	28.1859
0.65	2.35149	3.905	394.493		0.65223	3.42468	3.9075	27.4651
0.65278	2.35153	3.92167	394.493		0.65501	3.42468	3.92417	27.4651
0.65556	2.35129	3.93833	397.377		0.65779	3.42476	3.94083	27.8255
0.65833	2.35141	3.955	398.098		0.66057	3.42465	3.9575	27.8255
0.66111	2.35129	3.97167	399.359		0.66334	3.42461	3.97417	28.1859
0.66389	2.35117	3.98833	400.441		0.66612	3.42465	3.99083	27.8255
0.66667	2.35129	4.005	402.423		0.6689	3.42468	4.0075	27.8255
0.66944	2.35117	4.02167	404.766		0.67168	3.42476	4.02417	28.1859
0.67222	2.35117	4.03833	404.045		0.67445	3.42468	4.04083	28.1859
0.675	2.35101	4.055	404.946		0.67723	3.42453	4.0575	28.0057
0.67778	2.35109	4.07167	404.405		0.68001	3.42465	4.07417	27.4651
0.68056	2.35109	4.08833	406.928		0.68279	3.42445	4.09083	28.5464
0.68333	2.35105	4.105	407.829		0.68556	3.42468	4.10778	28.3661
0.68611	2.35101	4.12167	406.568		0.68834	3.4248	4.12444	28.0057
0.68889	2.35094	4.13833	409.451		0.69112	3.42468	4.14111	28.3661
0.69167	2.3509	4.155	409.451		0.6939	3.42472	4.15778	28.5464
0.69444	2.35086	4.17167	408.55		0.69668	3.42457	4.17444	28.7266
0.69722	2.3509	4.18833	409.451		0.69945	3.42457	4.19111	28.0057
0.7	2.35078	4.205	410.353		0.70223	3.42457	4.20778	28.1859
0.70278	2.35074	4.22167	409.992		0.70501	3.42457	4.22444	28.5464
0.70556	2.35074	4.23833	410.713		0.70779	3.42453	4.24111	27.8255
0.70833	2.3507	4.255	409.812		0.71057	3.42476	4.25778	28.1859
0.71111	2.3507	4.27222	412.155		0.71334	3.42472	4.27444	28.5464
0.71389	2.35058	4.28889	416.66		0.71612	3.42457	4.29111	28.7266
0.71667	2.35062	4.30556	410.893		0.7189	3.42457	4.30806	28.7266
0.71944	2.35062	4.32222	411.974		0.72168	3.42472	4.32472	28.0057
0.72222	2.35046	4.33889	411.794		0.72445	3.42461	4.34139	28.1859
0.725	2.35054	4.35556	412.515		0.72723	3.42468	4.35806	28.1859
0.72778	2.3505	4.37222	412.335		0.73001	3.42468	4.37472	28.5464
0.73056	2.3505	4.38889	413.236		0.73279	3.42472	4.39139	28.9068
0.73333	2.35042	4.40556	412.695		0.73556	3.42484	4.40806	28.3661
0.73611	2.35038	4.42222	412.335		0.73834	3.42468	4.42472	28.3661
0.73889	2.35038	4.43889	411.434		0.74112	3.42472	4.44139	28.1859
0.74167	2.35027	4.45556	412.155		0.7439	3.42445	4.45806	28.0057
0.74444	2.35042	4.47222	411.974		0.74668	3.42457	4.47472	28.7266
0.74722	2.35027	4.48889	410.172		0.74945	3.42457	4.49139	28.0057
0.75	2.35023	4.50556	411.434		0.75223	3.42472	4.50806	28.3661
0.75278	2.35011	4.52222	409.451		0.75501	3.42461	4.525	28.3661
0.75556	2.35023	4.53889	408.37		0.75779	3.42441	4.54167	23.8607
0.75833	2.35023	4.55556	410.353		0.76057	3.42461	4.55833	28.5464
0.76111	2.35011	4.57222	411.434		0.76334	3.42465	4.575	29.087
0.76389	2.35011	4.58889	410.172		0.76612	3.42457	4.59167	28.7266
0.76667	2.35003	4.60556	409.632		0.7689	3.42476	4.60833	22.7794
0.76944	2.35007	4.62222	408.01		0.77168	3.42465	4.625	23.5003
0.77222	2.35003	4.63889	408.19		0.77445	3.42453	4.64167	27.6453
0.775	2.34995	4.65556	407.649		0.77723	3.42468	4.65833	28.7266
0.77778	2.34999	4.67222	408.911		0.78001	3.42468	4.675	28.0057
0.78056	2.34983	4.68944	407.649		0.78279	3.42465	4.69167	28.0057
0.78333	2.34979	4.70611	407.469		0.78557	3.42465	4.70833	23.8607
0.78611	2.34979	4.72278	409.091		0.78834	3.42457	4.72528	28.3661
0.78889	2.34983	4.73944	407.469		0.79112	3.42465	4.74194	28.3661
0.79167	2.34972	4.75611	405.487		0.7939	3.42457	4.75861	23.5003
0.79444	2.34975	4.77278	407.109		0.79668	3.42457	4.77528	28.5464
0.79722	2.3496	4.78944	406.027		0.79945	3.42468	4.79194	22.5992
0.8	2.34948	4.80611	404.946		0.80223	3.42461	4.80861	22.5992
0.80278	2.34964	4.82278	405.487		0.80501	3.42468	4.82528	28.0057
0.80556	2.34956	4.83944	404.405		0.80779	3.42465	4.84194	28.1859
0.80833	2.3496	4.85611	407.829		0.81056	3.42453	4.85861	23.1399
0.81111	2.34952	4.87278	404.405		0.81334	3.42461	4.87528	27.8255
0.81389	2.34956	4.88944	404.586		0.81612	3.42461	4.89194	28.5464
0.81667	2.34956	4.90611	403.504		0.8189	3.42472	4.90861	27.6453
0.81944	2.3494	4.92278	403.685		0.82168	3.42457	4.92528	23.6805
0.82222	2.34948	4.93944	403.504		0.82445	3.42472	4.94194	27.6453
0.825	2.34932	4.95611	402.063		0.82723	3.42472	4.95861	22.5992
0.82778	2.3494	4.97278	402.603		0.83001	3.42461	4.97556	27.8255
0.83056	2.34936	4.98944	403.685		0.83279	3.42465	4.99222	22.9597
0.83333	2.34928	5.00611	402.063		0.83557	3.42468	5.00861	27.8255
0.83611	2.34936	5.02278	402.423		0.83834	3.42472	5.02556	22.0586
0.83889	2.34932	5.03944	401.702		0.84112	3.42476	5.04222	22.2388
0.84167	2.3492	5.05611	402.423		0.8439	3.42457	5.05889	22.5992
0.84444	2.34912	5.07278	401.522		0.84668	3.42468	5.07556	23.1399
0.84722	2.34916	5.08944	401.882		0.84945	3.42465	5.09222	22.419
0.85	2.34905	5.10667	402.783		0.85223	3.42461	5.10889	22.0586
0.85278	2.34901	5.12333	400.621		0.85501	3.42465	5.12556	28.0057
0.85556	2.34908	5.14	401.342		0.85779	3.42457	5.14222	23.1399
0.85833	2.34905	5.15667	400.08		0.86056	3.42457	5.15889	23.1399
0.86111	2.34885	5.17333	399.359		0.86334	3.42445	5.17556	22.419
0.86389	2.34897	5.19	400.981		0.86612	3.42461	5.19222	23.1399
0.86667	2.34889	5.20667	400.26		0.8689	3.42449	5.20917	22.419
0.86944	2.34881	5.22333	400.441		0.87168	3.42461	5.22583	21.8784
0.87222	2.34881	5.24	400.26		0.87445	3.42465	5.2425	21.8784
0.875	2.34873	5.25667	399.179		0.87723	3.42472	5.25889	21.6981
0.87778	2.34877	5.27333	398.278		0.88001	3.42468	5.27583	22.419
0.88056	2.34885	5.29	401.161		0.88279	3.42465	5.2925	22.5992
0.88333	2.34865	5.30667	399.359		0.88557	3.42468	5.30917	23.5003
0.88611	2.34869	5.32333	399.359		0.88834	3.42457	5.32583	22.0586
0.88889	2.34877	5.34	398.819		0.89112	3.42468	5.3425	21.8784
0.89167	2.34857	5.35667	399.54		0.8939	3.42457	5.35917	22.2388
0.89444	2.34853	5.37333	399.54		0.89668	3.42468	5.37583	22.5992
0.89722	2.34849	5.39	397.737		0.89945	3.42468	5.3925	21.6981
0.9	2.34857	5.40667	398.819		0.90223	3.42465	5.40917	20.7971
0.90278	2.34853	5.42333	396.476		0.90501	3.42465	5.42583	21.8784
0.90556	2.34853	5.44	398.098		0.90779	3.42457	5.4425	22.0586
0.90833	2.34846	5.45667	397.918		0.91057	3.42465	5.45944	21.6981
0.91111	2.34849	5.47333	397.377		0.91334	3.42472	5.47611	21.1575
0.91389	2.34842	5.49	395.935		0.91612	3.42453	5.49278	22.2388
0.91667	2.34842	5.50667	394.674		0.9189	3.4248	5.50944	22.0586
0.91944	2.34842	5.52389	396.656		0.92168	3.42476	5.52611	21.8784
0.92222	2.34838	5.54056	395.755		0.92445	3.42472	5.54278	21.3377
0.925	2.34849	5.55722	396.115		0.92723	3.42465	5.55944	21.6981
0.92778	2.34822	5.57389	393.773		0.93001	3.42457	5.57611	21.3377
0.93056	2.34822	5.59056	394.674		0.93279	3.42468	5.59278	21.8784
0.93333	2.3483	5.60722	395.935		0.93556	3.42476	5.60944	22.0586
0.93611	2.34822	5.62389	394.854		0.93834	3.42484	5.62611	20.9773
0.93889	2.34826	5.64056	395.755		0.94112	3.42461	5.64278	21.1575
0.94167	2.34814	5.65722	393.773		0.9439	3.42433	5.65972	21.5179
0.94444	2.34806	5.67389	393.592		0.94668	3.42472	5.67639	21.6981
0.94722	2.3481	5.69056	394.674		0.94945	3.42457	5.69306	21.1575
0.95	2.3481	5.70722	393.412		0.95223	3.42449	5.70944	21.6981
0.95278	2.34798	5.72389	392.511		0.95501	3.42472	5.72639	22.2388
0.95556	2.34798	5.74056	392.872		0.95779	3.42472	5.74306	21.5179
0.95833	2.34798	5.75722	393.232		0.96057	3.42461	5.75972	22.0586
0.96111	2.34794	5.77389	392.331		0.96334	3.42461	5.77639	20.9773
0.96389	2.34798	5.79056	392.872		0.96612	3.42468	5.79306	20.6168
0.96667	2.34794	5.80722	392.691		0.9689	3.42484	5.80972	21.8784
0.96944	2.3479	5.82389	392.511		0.97168	3.42472	5.82639	21.6981
0.97222	2.34782	5.84056	391.43		0.97445	3.42461	5.84306	20.9773
0.975	2.34771	5.85722	390.529		0.97723	3.42465	5.85972	21.8784
0.97778	2.34782	5.87389	390.709		0.98001	3.42468	5.87667	20.4366
0.98056	2.34782	5.89056	391.79		0.98279	3.42453	5.89306	19.896
0.98333	2.34759	5.90722	390.529		0.98556	3.42465	5.90972	20.9773
0.98611	2.34779	5.92389	390.349		0.98834	3.42472	5.92667	21.1575
0.98889	2.34763	5.94111	389.447		0.99112	3.42465	5.94333	20.9773
0.99167	2.34767	5.95778	389.447		0.9939	3.42465	5.96	20.4366
0.99444	2.34759	5.97444	387.825		0.99668	3.42461	5.97667	20.9773
0.99722	2.34755	5.99111	391.069		0.99945	3.42465	5.99333	20.9773
1	2.34759	6.00778	389.267		1.00223	3.42465	6.01	20.7971
1.00278	2.34751	6.02444	388.366		1.00501	3.42472	6.02667	20.4366
1.00556	2.34755	6.04111	386.384		1.00779	3.42465	6.04333	20.0762
1.00833	2.34755	6.05778	388.366		1.01057	3.42461	6.06	21.1575
1.01111	2.34751	6.07444	387.825		1.01334	3.42465	6.07667	21.1575
1.01389	2.34747	6.09111	385.483		1.01612	3.42468	6.09333	19.896
1.01667	2.34751	6.10778	387.465		1.0189	3.42461	6.11	21.1575
1.01944	2.34747	6.12444	386.384		1.02168	3.42465	6.12667	20.6168
1.02222	2.34735	6.14111	386.564		1.02445	3.42457	6.14361	20.4366
1.025	2.34735	6.15778	386.204		1.02723	3.42465	6.16028	20.9773
1.02778	2.34739	6.17444	384.582		1.03001	3.42472	6.17694	20.0762
1.03056	2.34735	6.19111	385.663		1.03279	3.42468	6.19361	20.7971
1.03333	2.34727	6.20778	384.401		1.03557	3.42468	6.21028	20.7971
1.03611	2.34727	6.22444	383.14		1.03834	3.42461	6.22694	20.4366
1.03889	2.34727	6.24111	384.762		1.04112	3.42461	6.24361	20.2564
1.04167	2.34719	6.25778	382.059		1.0439	3.42468	6.26028	20.2564
1.04444	2.34723	6.27444	382.779		1.04668	3.42468	6.27694	19.7158
1.04722	2.34716	6.29111	382.419		1.04945	3.42457	6.29361	20.7971
1.05	2.34712	6.30778	383.32		1.05223	3.42461	6.31028	19.5356
1.05278	2.34716	6.32444	383.14		1.05501	3.42465	6.32694	20.2564
1.05556	2.34712	6.34111	381.878		1.05779	3.42476	6.34389	19.7158
1.05833	2.34704	6.35778	382.779		1.06056	3.42465	6.36056	20.4366
1.06111	2.34708	6.37444	382.96		1.06334	3.42468	6.37722	20.0762
1.06389	2.34696	6.39167	380.797		1.06612	3.4248	6.39389	20.4366
1.06667	2.34708	6.40833	380.256		1.0689	3.42453	6.41056	20.7971
1.06944	2.34692	6.425	381.338		1.07168	3.42465	6.42722	19.896
1.07222	2.34692	6.44167	381.338		1.07445	3.42465	6.44389	19.896
1.075	2.34696	6.45833	379.896		1.07723	3.42465	6.46056	21.1575
1.07778	2.34688	6.475	378.995		1.08001	3.42465	6.47722	19.896
1.08056	2.34688	6.49167	378.094		1.08279	3.42468	6.49389	20.0762
1.08333	2.34688	6.50833	378.634		1.08557	3.42461	6.51056	19.896
1.08611	2.34676	6.525	380.076		1.08834	3.42457	6.52722	20.2564
1.08889	2.34684	6.54167	379.716		1.09112	3.42465	6.54389	14.8499
1.09167	2.34676	6.55833	378.274		1.0939	3.42457	6.56056	19.7158
1.09444	2.34676	6.575	376.832		1.09668	3.42468	6.57722	18.8147
1.09722	2.34672	6.59167	376.292		1.09945	3.42476	6.59417	19.896
1.1	2.34668	6.60833	377.914		1.10223	3.42468	6.61083	19.896
1.10278	2.34668	6.625	376.652		1.10501	3.42468	6.6275	19.5356
1.10556	2.34664	6.64167	376.292		1.10779	3.42461	6.64417	18.4542
1.10833	2.34664	6.65889	376.652		1.11056	3.42465	6.66083	19.3553
1.11111	2.34657	6.675	375.751		1.11334	3.42472	6.6775	20.0762
1.11389	2.34649	6.69167	374.489		1.11612	3.42472	6.69417	19.7158
1.11667	2.34645	6.70833	377.373		1.1189	3.42453	6.71083	15.0301
1.11944	2.34653	6.725	374.85		1.12168	3.42461	6.7275	19.7158
1.12222	2.34649	6.74167	375.21		1.12445	3.42457	6.74417	18.4542
1.125	2.34641	6.75833	374.489		1.12723	3.42468	6.76111	19.7158
1.12778	2.34637	6.775	372.868		1.13001	3.42453	6.77778	15.2104
1.13056	2.34633	8.44889	324.209		1.13279	3.42468	6.79444	20.0762
1.13333	2.34641	8.46556	322.587		1.13557	3.42453	6.81111	20.0762
1.13611	2.34629	8.48222	322.948		1.13834	3.42468	6.82778	14.4895
1.13889	2.34625	8.49889	322.407		1.14112	3.42465	6.84444	19.1751
1.14167	2.34633	8.51556	321.866		1.1439	3.42468	6.86111	19.7158
1.14444	2.34629	8.53222	317.361		1.14668	3.42457	6.87778	15.3906
1.14722	2.34621	8.54889	322.407		1.14945	3.42468	6.89444	19.5356
1.15	2.34625	8.56556	319.343		1.15223	3.42449	6.91111	19.3553
1.15278	2.34617	8.58222	314.838		1.15501	3.42468	6.92778	13.7686
1.15556	2.34621	8.59889	321.145		1.15779	3.42465	6.94444	14.3093
1.15833	2.34617	8.61556	321.145		1.16057	3.42472	6.96111	20.2564
1.16111	2.34625	8.63222	319.163		1.16334	3.42465	6.97778	13.9488
1.16389	2.34613	8.64889	320.064		1.16612	3.42472	6.99472	14.3093
1.16667	2.34613	8.66556	319.524		1.1689	3.42461	7.01139	20.2564
1.16944	2.34605	8.68222	317.001		1.17168	3.42465	7.02806	14.4895
1.17222	2.34605	8.69889	317.361		1.17445	3.42468	7.04472	14.4895
1.175	2.34605	8.71611	313.757		1.17723	3.42461	7.06139	14.8499
1.17778	2.34601	8.73278	311.774		1.18001	3.42468	7.07806	18.9949
1.18056	2.34597	8.74944	316.46		1.18279	3.42472	7.09472	15.2104
1.18333	2.34582	8.76611	312.856		1.18556	3.42468	7.11139	14.1291
1.18611	2.34601	8.78278	315.018		1.18834	3.42461	7.12806	14.3093
1.18889	2.34593	8.79944	314.658		1.19112	3.42461	7.14472	13.4082
1.19167	2.34582	8.81611	314.297		1.1939	3.42461	7.16139	14.4895
1.19444	2.34582	8.83278	315.379		1.19668	3.42472	7.17806	14.4895
1.19722	2.34586	8.84944	314.117		1.19945	3.42457	7.19472	14.4895
1.2	2.3457	8.86611	311.414		1.20223	3.42465	7.21167	14.8499
1.20278	2.34586	8.88278	306.368		1.20501	3.42468	7.22806	14.1291
1.20556	2.34586	8.89944	311.594		1.20779	3.42476	7.245	15.0301
1.20833	2.34578	8.91611	306.908		1.21057	3.42468	7.26167	13.9488
1.21111	2.3457	8.93278	311.774		1.21334	3.42457	7.27833	13.4082
1.21389	2.34562	8.94944	311.774		1.21612	3.42461	7.295	13.9488
1.21667	2.34574	8.96611	312.495		1.2189	3.42468	7.31167	14.8499
1.21944	2.34558	8.98278	311.414		1.22168	3.42465	7.32833	14.6697
1.22222	2.34558	8.99944	309.972		1.22445	3.42457	7.345	14.4895
1.225	2.34558	9.01611	309.251		1.22723	3.42468	7.36167	14.8499
1.22778	2.34566	9.03278	309.071		1.23001	3.42457	7.37833	14.3093
1.23056	2.34554	9.04944	308.891		1.23279	3.42461	7.395	14.4895
1.23333	2.3455	9.06611	307.809		1.23556	3.42472	7.41167	13.9488
1.23611	2.3455	9.08278	302.763		1.23834	3.42449	7.42833	13.7686
1.23889	2.34542	9.09944	307.809		1.24112	3.42468	7.44528	13.7686
1.24167	2.34542	9.11611	301.502		1.2439	3.42461	7.46194	14.6697
1.24444	2.34546	9.13278	302.223		1.24668	3.42476	7.47861	13.0478
1.24722	2.34534	9.14944	305.286		1.24945	3.42453	7.49528	13.5884
1.25	2.34546	9.16611	300.961		1.25223	3.42468	7.51194	14.1291
1.25278	2.34538	9.18333	301.502		1.25501	3.42465	7.52861	13.5884
1.25556	2.34538	9.2	299.88		1.25779	3.42461	7.54528	14.6697
1.25833	2.34538	9.21667	305.467		1.26057	3.42476	7.56194	14.8499
1.26111	2.34534	9.23333	305.106		1.26334	3.42461	7.57861	13.0478
1.26389	2.34527	9.25	304.926		1.26612	3.42476	7.59528	15.0301
1.26667	2.34527	9.26667	304.926		1.2689	3.42457	7.61194	13.9488
1.26944	2.34519	9.28333	297.537		1.27168	3.42472	7.62889	13.9488
1.27222	2.34515	9.3	301.502		1.27445	3.42465	7.64556	13.4082
1.275	2.34507	9.31667	295.915		1.27723	3.42461	7.66194	13.5884
1.27778	2.34507	9.33333	301.502		1.28001	3.42465	7.67861	13.9488
1.28056	2.34511	9.35	299.7		1.28279	3.42472	7.69556	13.9488
1.28333	2.34507	9.36667	299.159		1.28557	3.42461	7.71222	14.8499
1.28611	2.34511	9.38333	295.555		1.28834	3.4248	7.72889	14.4895
1.28889	2.34499	9.4	298.438		1.29112	3.42461	7.74556	14.3093
1.29167	2.34523	9.41667	298.618		1.2939	3.42484	7.76222	13.5884
1.29444	2.34507	9.43333	296.456		1.29668	3.42461	7.77889	14.3093
1.29722	2.34503	9.45	296.636		1.29945	3.42468	7.79556	14.3093
1.3	2.34503	9.46667	296.816		1.30223	3.42476	7.81222	14.8499
1.30278	2.34495	9.48333	295.735		1.30501	3.42461	7.82889	14.4895
1.30556	2.34483	9.5	292.311		1.30779	3.42465	7.84556	14.4895
1.30833	2.34491	9.51667	295.915		1.31056	3.42472	7.86222	14.3093
1.31111	2.34483	9.53333	293.753		1.31334	3.42468	7.87917	13.5884
1.31389	2.34487	9.55	292.491		1.31612	3.42468	7.89583	13.5884
1.31667	2.34483	9.56667	293.933		1.3189	3.42449	7.9125	14.6697
1.31944	2.34467	9.58333	293.753		1.32168	3.42461	7.92917	14.8499
1.32222	2.34475	9.6	291.59		1.32445	3.42461	7.94583	14.4895
1.325	2.34471	9.61667	291.59		1.32723	3.42472	7.9625	14.3093
1.32778	2.34464	9.63333	291.41		1.33001	3.42468	7.97917	14.1291
1.33056	2.34475	9.65056	289.788		1.33279	3.42465	7.99583	14.8499
1.33333	2.34464	9.66667	291.41		1.33557	3.42472	8.0125	15.0301
1.33611	2.34456	9.68389	290.329		1.33834	3.42457	8.02917	14.4895
1.33889	2.3446	9.69	290.329		1.34112	3.42457	8.04583	13.9488
1.34167	2.34464	9.70667	289.788		1.3439	3.42461	8.0625	13.9488
1.34444	2.34456	9.72333	288.526		1.34668	3.42472	8.07917	14.4895
1.34722	2.34452	9.74	288.346		1.34945	3.42461	8.09583	14.8499
1.35	2.34452	9.75667	287.085		1.35223	3.42465	8.11278	15.0301
1.35278	2.34452	9.77333	288.346		1.35501	3.42465	8.12944	14.3093
1.35556	2.34448	9.79	286.184		1.35779	3.42457	8.14583	15.0301
1.35833	2.3444	9.80667	288.707		1.36056	3.42472	8.16278	14.8499
1.36111	2.34436	9.82333	286.544		1.36334	3.42461	8.17944	14.8499
1.36389	2.34444	9.84	285.463		1.36612	3.42468	8.19611	14.8499
1.36667	2.34436	9.85667	284.201		1.3689	3.42468	8.21278	15.2104
1.36944	2.34432	9.87333	284.201		1.37168	3.42468	8.22944	15.9312
1.37222	2.34432	9.89	284.201		1.37445	3.42457	8.24611	14.1291
1.375	2.34428	9.90667	284.562		1.37723	3.42468	8.26278	14.8499
1.37778	2.34432	9.92333	284.562		1.38001	3.42453	8.27944	13.9488
1.38056	2.34428	9.94	282.399		1.38279	3.42457	8.29611	15.2104
1.38333	2.34424	9.95722	281.678		1.38557	3.42457	8.31306	15.5708
1.38611	2.3442	9.97333	280.957		1.38834	3.42465	8.32944	15.3906
1.38889	2.34408	9.99	281.318		1.39112	3.42476	8.34639	14.3093
1.39167	2.3442	10.0067	281.678		1.3939	3.42468	8.36306	15.2104
1.39444	2.34412	10.0233	280.957		1.39668	3.42461	8.37972	15.0301
1.39722	2.34416	10.04	280.236		1.39945	3.42468	8.39639	14.8499
1.4	2.34404	10.0567	279.876		1.40223	3.42465	8.41306	15.2104
1.40278	2.34404	10.0739	280.957		1.40501	3.42472	8.42972	14.6697
1.40556	2.34408	10.09	279.335		1.40779	3.42465	8.44639	13.9488
1.40833	2.34404	10.1072	277.353		1.41057	3.42472	8.46306	15.2104
1.41111	2.34401	10.1239	278.254		1.41334	3.42453	8.47972	15.2104
1.41389	2.34401	10.1406	276.452		1.41612	3.42457	8.49639	15.0301
1.41667	2.34393	10.1572	273.568		1.4189	3.42472	8.51306	15.0301
1.41944	2.34389	10.1739	275.731		1.42168	3.42461	8.52972	14.3093
1.42222	2.34381	10.1906	274.289		1.42445	3.42453	8.54667	14.6697
1.425	2.34385	10.2072	275.19		1.42723	3.4248	8.56333	14.3093
1.42778	2.34377	10.2239	273.568		1.43001	3.42465	8.58	14.4895
1.43056	2.34385	10.2406	273.749		1.43279	3.42461	8.59667	14.1291
1.43333	2.34377	10.2572	273.028		1.43556	3.42476	8.61333	14.3093
1.43611	2.34385	10.2739	268.162		1.43834	3.42457	8.63	15.0301
1.43889	2.34377	10.2906	271.766		1.44112	3.42472	8.64667	14.6697
1.44167	2.34373	10.3078	270.685		1.4439	3.42449	8.66333	15.2104
1.44444	2.34377	10.3239	269.964		1.44668	3.42461	8.68	14.6697
1.44722	2.34369	10.3406	265.999		1.44945	3.42468	8.69667	14.4895
1.45	2.34365	10.3572	270.505		1.45223	3.42457	8.71333	14.3093
1.45278	2.34365	10.3739	269.423		1.45501	3.42461	8.73	14.4895
1.45556	2.34361	10.3906	268.522		1.45779	3.42468	8.74694	15.3906
1.45833	2.34357	10.4072	269.604		1.46057	3.42461	8.76361	13.7686
1.46111	2.34365	10.4239	267.621		1.46334	3.42465	8.78028	15.3906
1.46389	2.34365	10.4406	267.261		1.46612	3.42457	8.79694	15.0301
1.46667	2.34361	10.4572	267.261		1.4689	3.42465	8.81361	15.0301
1.46944	2.34345	10.4739	267.441		1.47168	3.42461	8.83028	14.6697
1.47222	2.34338	10.4906	265.459		1.47445	3.42472	8.84694	14.1291
1.475	2.34338	10.5072	265.999		1.47723	3.42468	8.86361	14.3093
1.47778	2.34341	10.5239	264.558		1.48001	3.42465	8.88028	14.6697
1.48056	2.34341	10.5411	263.116		1.48279	3.42461	8.89694	14.8499
1.48333	2.34341	10.5578	264.918		1.48556	3.42465	8.91361	13.7686
1.48611	2.34349	10.5744	264.558		1.48834	3.42457	8.93028	14.4895
1.48889	2.34334	10.5911	263.296		1.49112	3.42461	8.94694	14.8499
1.49167	2.3433	10.6078	263.116		1.4939	3.42461	8.96361	14.4895
1.49444	2.34334	10.6244	262.035		1.49668	3.42465	8.98028	15.2104
1.49722	2.3433	10.6411	262.575		1.49945	3.42472	8.99694	14.4895
1.5	2.3433	10.6578	262.395		1.50223	3.42453	9.01389	14.4895
1.50278	2.34326	10.6744	260.052		1.50501	3.42457	9.03056	14.3093
1.50556	2.34318	10.6911	254.646		1.50779	3.42468	9.04722	14.6697
1.50833	2.3431	10.7078	260.413		1.51057	3.42468	9.06389	14.3093
1.51111	2.34314	10.7244	252.123		1.51334	3.42468	9.08056	14.8499
1.51389	2.34306	10.7411	257.709		1.51612	3.42472	9.09722	14.4895
1.51667	2.3431	10.7578	256.628		1.5189	3.42457	9.11389	14.4895
1.51944	2.34302	10.7744	256.628		1.52168	3.42468	9.13056	14.3093
1.52222	2.3431	10.7911	251.222		1.52445	3.42468	9.14722	14.8499
1.525	2.34302	10.8078	250.321		1.52723	3.42465	9.16389	15.0301
1.52778	2.34294	10.8244	250.861		1.53001	3.42468	9.18083	13.9488
1.53056	2.34306	10.8411	254.105		1.53279	3.42476	9.1975	14.3093
1.53333	2.34298	10.8578	248.699		1.53557	3.42468	9.21417	15.0301
1.53611	2.34302	10.8744	253.024		1.53834	3.42468	9.23083	14.8499
1.53889	2.34294	10.8911	253.384		1.54112	3.42472	9.2475	15.2104
1.54167	2.34294	10.9078	247.978		1.5439	3.42472	9.26417	14.8499
1.54444	2.34282	10.9244	253.204		1.54668	3.42476	9.28083	15.0301
1.54722	2.34282	10.9411	252.483		1.54945	3.42468	9.2975	14.8499
1.55	2.34282	10.9578	251.762		1.55223	3.42472	9.31417	14.4895
1.55278	2.34282	10.975	245.995		1.55501	3.42457	9.33083	14.6697
1.55556	2.34278	10.9917	250.14		1.55779	3.42472	9.3475	15.3906
1.55833	2.34275	11.0083	246.176		1.56056	3.42465	9.36417	14.8499
1.56111	2.34275	11.025	245.635		1.56334	3.42468	9.38083	15.0301
1.56389	2.34271	11.0417	244.193		1.56612	3.42457	9.3975	14.6697
1.56667	2.34259	11.0583	243.292		1.5689	3.42468	9.41444	14.3093
1.56944	2.34259	11.075	247.437		1.57168	3.42476	9.43111	15.3906
1.57222	2.34259	11.0917	244.373		1.57445	3.42465	9.44778	15.5708
1.575	2.34255	11.1083	246.896		1.57723	3.42465	9.46444	14.8499
1.57778	2.34251	11.125	241.129		1.58001	3.42468	9.48111	13.9488
1.58056	2.34255	11.1417	240.228		1.58279	3.42468	9.49778	15.3906
1.58333	2.34259	11.1583	239.327		1.58557	3.42472	9.51444	15.0301
1.58611	2.34243	11.175	239.508		1.58834	3.42472	9.53111	14.8499
1.58889	2.34251	11.1917	240.048		1.59112	3.42461	9.54778	15.751
1.59167	2.34243	11.2083	238.606		1.5939	3.42476	9.56444	13.7686
1.59444	2.34235	11.225	238.606		1.59668	3.42465	9.58111	14.1291
1.59722	2.34239	11.2417	243.112		1.59945	3.42468	9.59778	15.0301
1.6	2.34243	11.2583	236.985		1.60223	3.42468	9.61444	9.62365
1.60278	2.34235	11.275	238.426		1.60501	3.42472	9.63139	14.8499
1.60556	2.34235	11.2917	238.426		1.60779	3.42465	9.64806	14.8499
1.60833	2.34231	11.3083	243.472		1.61057	3.42465	9.66472	10.3445
1.61111	2.34231	11.325	236.083		1.61334	3.42457	9.68139	15.751
1.61389	2.34219	11.3417	239.868		1.61612	3.42461	9.69806	15.5708
1.61667	2.34215	11.3583	240.589		1.6189	3.42461	9.71472	14.3093
1.61944	2.34215	11.375	234.461		1.62168	3.42468	9.73139	15.0301
1.62222	2.34219	11.3922	234.822		1.62445	3.42465	9.74806	15.5708
1.625	2.34223	11.4083	234.461		1.62723	3.42472	9.76472	15.2104
1.62778	2.34223	11.4256	233.921		1.63001	3.42468	9.78139	14.1291
1.63056	2.34204	11.4422	232.659		1.63279	3.42465	9.79806	15.0301
1.63333	2.34208	11.4589	232.299		1.63557	3.42461	9.81472	9.98409
1.63611	2.34208	11.4756	231.037		1.63834	3.42472	9.83139	14.8499
1.63889	2.34196	11.4922	234.101		1.64112	3.42457	9.84806	15.3906
1.64167	2.342	11.5089	234.642		1.6439	3.42468	9.865	15.2104
1.64444	2.34208	11.5256	233.2		1.64668	3.42457	9.88167	10.3445
1.64722	2.34196	11.5422	233.02		1.64945	3.42465	9.89833	9.44344
1.65	2.34192	11.5589	231.938		1.65223	3.42461	9.915	9.62365
1.65278	2.34188	11.5756	231.398		1.65501	3.42468	9.93167	15.0301
1.65556	2.34188	11.5922	231.758		1.65779	3.42461	9.94833	15.3906
1.65833	2.34184	11.6089	231.578		1.66057	3.42457	9.965	10.5247
1.66111	2.3418	11.6256	232.119		1.66334	3.42461	9.98167	15.3906
1.66389	2.34192	11.6422	230.317		1.66612	3.42457	9.99833	15.5708
1.66667	2.34184	11.6589	229.415		1.6689	3.42453	10.015	15.2104
1.66944	2.34176	11.6756	230.136		1.67168	3.42461	10.0317	10.5247
1.67222	2.34176	11.6922	229.055		1.67445	3.42429	10.0486	10.1643
1.675	2.34172	11.7089	229.776		1.67723	3.42476	10.0653	15.5708
1.67778	2.34164	11.7256	226.712		1.68001	3.42461	10.0819	14.6697
1.68056	2.34172	11.7422	226.532		1.68279	3.42465	10.0986	9.08301
1.68333	2.34172	11.7589	225.27		1.68557	3.42465	10.1153	11.0654
1.68611	2.34168	11.7756	225.27		1.68834	3.42472	10.1319	9.80387
1.68889	2.34156	11.7922	226.172		1.69112	3.42468	10.1486	9.98409
1.69167	2.3416	11.8089	224.73		1.6939	3.42468	10.1653	10.3445
1.69444	2.34152	11.8256	224.189		1.69668	3.42465	10.1819	9.62365
1.69722	2.34152	11.8428	224.91		1.69945	3.42465	10.1986	10.5247
1.7	2.34149	11.8594	222.387		1.70223	3.42472	10.2153	10.5247
1.70278	2.34156	11.8761	222.747		1.70501	3.42453	10.2319	10.1643
1.70556	2.34152	11.8928	222.747		1.70779	3.42457	10.2486	10.5247
1.70833	2.34149	11.9094	222.207		1.71057	3.42465	10.2656	15.0301
1.71111	2.34141	11.9261	220.224		1.71334	3.42465	10.2822	10.8852
1.71389	2.34137	11.9428	222.747		1.71612	3.42476	10.2989	10.5247
1.71667	2.34145	11.9594	222.207		1.7189	3.42468	10.3156	11.4258
1.71944	2.34137	11.9761	220.044		1.72168	3.42472	10.3322	11.0654
1.72222	2.34137	11.9928	220.224		1.72445	3.42472	10.3489	10.3445
1.725	2.34133	12.0094	219.143		1.72723	3.42465	10.3656	9.80387
1.72778	2.34129	12.0261	218.242		1.73001	3.42465	10.3822	9.80387
1.73056	2.34125	12.0428	218.242		1.73279	3.42468	10.3989	11.2456
1.73333	2.34121	12.0594	218.602		1.73557	3.42484	10.4156	10.5247
1.73611	2.34121	12.0761	218.422		1.73834	3.42468	10.4322	9.98409
1.73889	2.34109	12.0928	216.44		1.74112	3.42465	10.4489	9.98409
1.74167	2.34121	12.1094	217.882		1.7439	3.42468	10.4656	10.5247
1.74444	2.34117	12.1261	215.178		1.74668	3.42453	10.4825	10.5247
1.74722	2.34117	12.1428	214.998		1.74945	3.42468	10.4992	11.0654
1.75	2.34097	12.1594	215.178		1.75223	3.42468	10.5158	10.705
1.75278	2.34101	12.1761	214.998		1.75501	3.42457	10.5325	15.751
1.75556	2.34109	12.1928	215.539		1.75779	3.42465	10.5492	10.5247
1.75833	2.34101	12.2094	213.917		1.76057	3.42472	10.5658	10.8852
1.76111	2.34101	12.2261	212.836		1.76334	3.42468	10.5825	11.2456
1.76389	2.34101	12.2428	213.737		1.76612	3.42465	10.5992	11.0654
1.76667	2.34093	12.2594	213.556		1.7689	3.42476	10.6158	16.1114
1.76944	2.34093	12.2761	210.493		1.77168	3.42453	10.6325	11.4258
1.77222	2.34089	12.2928	213.016		1.77445	3.42472	10.6492	11.2456
1.775	2.34086	12.31	211.214		1.77723	3.42457	10.6658	10.5247
1.77778	2.34078	12.3267	208.51		1.78001	3.42468	10.6825	10.5247
1.78056	2.34089	12.3433	209.592		1.78279	3.42461	10.6992	10.5247
1.78333	2.34082	12.36	210.493		1.78557	3.42472	10.7158	11.0654
1.78611	2.34074	12.3767	209.411		1.78834	3.42465	10.7325	11.2456
1.78889	2.3407	12.3933	208.691		1.79112	3.42468	10.7492	11.9665
1.79167	2.34074	12.41	208.51		1.7939	3.42465	10.7661	11.2456
1.79444	2.34082	12.4267	207.249		1.79668	3.42465	10.7828	11.4258
1.79722	2.3407	12.4433	207.069		1.79945	3.42468	10.7994	10.705
1.8	2.34062	12.46	207.069		1.80223	3.42449	10.8161	11.4258
1.80278	2.34058	12.4767	206.528		1.80501	3.42453	10.8328	11.9665
1.80556	2.34058	12.4933	201.662		1.80779	3.42468	10.8494	11.4258
1.80833	2.34062	12.51	205.627		1.81057	3.42465	10.8661	11.9665
1.81111	2.34058	12.5267	205.447		1.81334	3.42453	10.8828	10.5247
1.81389	2.34046	12.5433	204.365		1.81612	3.42468	10.8994	11.7863
1.81667	2.34066	12.56	204.546		1.8189	3.42468	10.9161	11.7863
1.81944	2.34046	12.5767	203.464		1.82168	3.42468	10.9328	11.4258
1.82222	2.34046	12.5933	201.482		1.82445	3.42476	10.9494	10.705
1.825	2.3405	12.61	202.023		1.82723	3.42465	10.9661	11.4258
1.82778	2.34046	12.6267	201.662		1.83001	3.42465	10.9828	11.0654
1.83056	2.34042	12.6433	199.86		1.83279	3.42457	10.9997	10.8852
1.83333	2.34034	12.66	200.581		1.83557	3.42461	11.0164	11.2456
1.83611	2.34026	12.6772	199.68		1.83834	3.42468	11.0331	11.0654
1.83889	2.34034	12.6933	199.68		1.84112	3.42465	11.0497	11.4258
1.84167	2.34026	12.7106	200.22		1.8439	3.42465	11.0664	10.8852
1.84444	2.34026	12.7267	200.401		1.84668	3.42468	11.0831	11.2456
1.84722	2.34026	12.7439	198.058		1.84945	3.42465	11.0997	12.3269
1.85	2.34019	12.7606	198.238		1.85223	3.42468	11.1164	11.7863
1.85278	2.34034	12.7772	196.796		1.85501	3.4248	11.1331	11.9665
1.85556	2.34015	12.7939	196.616		1.85779	3.42453	11.1497	12.6873
1.85833	2.34011	12.8106	196.256		1.86057	3.4248	11.1664	12.3269
1.86111	2.34019	12.8272	195.715		1.86334	3.42461	11.1831	12.1467
1.86389	2.34015	12.8439	195.174		1.86612	3.42461	11.2	10.8852
1.86667	2.34023	12.8606	196.616		1.8689	3.42468	11.2167	11.9665
1.86944	2.34003	12.8772	195.355		1.87168	3.42457	11.2333	11.606
1.87222	2.33999	12.8939	193.552		1.87445	3.42457	11.25	10.8852
1.875	2.34003	12.9106	193.733		1.87723	3.42472	11.2667	11.9665
1.87778	2.33991	12.9272	193.012		1.88001	3.42472	11.2833	11.606
1.88056	2.33983	12.9439	193.733		1.88279	3.42465	11.3	12.3269
1.88333	2.33991	12.9606	193.913		1.88557	3.42468	11.3167	11.606
1.88611	2.33991	12.9772	194.273		1.88834	3.42457	11.3333	11.9665
1.88889	2.33983	12.9939	190.309		1.89112	3.42461	11.35	11.9665
1.89167	2.33979	13.0106	191.93		1.8939	3.42465	11.3667	11.4258
1.89444	2.33983	13.0272	191.93		1.89668	3.42465	11.3833	11.4258
1.89722	2.33975	13.0439	190.669		1.89945	3.42465	11.4	11.9665
1.9	2.33987	13.0606	190.128		1.90223	3.42457	11.4167	11.606
1.90278	2.33963	13.0772	190.309		1.90501	3.42457	11.4333	11.606
1.90556	2.33967	13.0939	189.407		1.90779	3.42465	11.4503	12.1467
1.90833	2.33975	13.1106	188.867		1.91057	3.42472	11.4669	11.9665
1.91111	2.33979	13.1272	184.902		1.91334	3.42468	11.4836	12.8675
1.91389	2.33956	13.1439	187.785		1.91612	3.42465	11.5003	12.1467
1.91667	2.33963	13.1606	189.227		1.9189	3.42468	11.5169	11.606
1.91944	2.33963	13.1772	183.821		1.92168	3.42476	11.5336	12.8675
1.92222	2.33948	13.1939	187.425		1.92445	3.42476	11.5503	11.606
1.925	2.3396	13.2111	186.704		1.92723	3.42468	11.5669	12.5071
1.92778	2.33952	13.2278	185.623		1.93001	3.42457	11.5836	12.8675
1.93056	2.33956	13.2444	184.181		1.93279	3.42457	11.6003	12.5071
1.93333	2.33952	13.2611	183.821		1.93557	3.42468	11.6169	11.9665
1.93611	2.33948	13.2778	185.262		1.93834	3.42468	11.6339	11.606
1.93889	2.33936	13.2944	184.361		1.94112	3.42465	11.6503	12.3269
1.94167	2.33932	13.3111	183.821		1.9439	3.42457	11.6672	12.3269
1.94444	2.3394	13.3278	184.722		1.94668	3.42468	11.6839	12.6873
1.94722	2.33932	13.3444	184.722		1.94945	3.42472	11.7006	11.9665
1.95	2.33932	13.3611	177.513		1.95223	3.42484	11.7172	12.3269
1.95278	2.3394	13.3778	180.937		1.95501	3.42472	11.7339	11.7863
1.95556	2.33924	13.3944	182.559		1.95779	3.42461	11.7506	11.606
1.95833	2.33928	13.4111	181.298		1.96057	3.42457	11.7672	12.8675
1.96111	2.33924	13.4278	175.531		1.96334	3.42461	11.7839	13.0478
1.96389	2.33916	13.4444	180.757		1.96612	3.42461	11.8006	12.3269
1.96667	2.33916	13.4611	179.496		1.9689	3.42468	11.8172	12.3269
1.96944	2.33916	13.4778	179.496		1.97168	3.42468	11.8339	12.1467
1.97222	2.33908	13.4944	179.135		1.97445	3.42453	11.8508	12.1467
1.975	2.33904	13.5111	178.775		1.97723	3.42457	11.8675	11.9665
1.97778	2.33897	13.5278	178.775		1.98001	3.42472	11.8839	12.5071
1.98056	2.33897	13.5444	172.107		1.98279	3.42453	11.9008	12.6873
1.98333	2.33912	13.5611	178.054		1.98557	3.42468	11.9175	11.7863
1.98611	2.33893	13.5778	175.531		1.98834	3.42457	11.9342	13.4082
1.98889	2.33904	13.5944	174.99		1.99112	3.42468	11.9508	13.4082
1.99167	2.33893	13.6111	175.531		1.9939	3.42472	11.9675	12.1467
1.99444	2.33893	13.6278	175.531		1.99668	3.42441	11.9842	11.9665
1.99722	2.33893	13.645	173.548		1.99945	3.42465	12.0008	13.0478
2	2.33889	13.6617	173.548		2.00223	3.42468	12.0175	13.0478
2.00278	2.33889	13.6783	173.368		2.00501	3.42468	12.0342	12.8675
2.00556	2.33877	13.695	174.449		2.00779	3.42468	12.0508	12.3269
2.00833	2.33873	13.7117	173.008		2.01057	3.42472	12.0675	13.0478
2.01111	2.33873	13.7283	172.828		2.01334	3.42465	12.0844	13.7686
2.01389	2.33861	13.745	171.206		2.01612	3.42468	12.1011	12.6873
2.01667	2.33869	13.7617	165.619		2.0189	3.42461	12.1178	13.228
2.01944	2.33865	13.7783	164.357		2.02168	3.42468	12.1344	13.4082
2.02222	2.33861	13.795	170.124		2.02445	3.42461	12.1511	13.4082
2.025	2.33865	13.8117	171.746		2.02723	3.42465	12.1678	13.0478
2.02778	2.33857	13.8283	167.421		2.03001	3.42449	12.1844	13.5884
2.03056	2.33865	13.845	166.7		2.03279	3.42461	12.2011	13.228
2.03333	2.33853	13.8617	165.979		2.03557	3.42461	12.2178	13.228
2.03611	2.33849	13.8783	166.34		2.03834	3.42465	12.2344	13.9488
2.03889	2.33845	13.895	164.718		2.04112	3.42465	12.2511	13.0478
2.04167	2.33845	13.9117	170.845		2.0439	3.42461	12.2678	13.5884
2.04444	2.33837	13.9283	169.043		2.04668	3.42468	12.2844	12.8675
2.04722	2.3383	13.945	168.683		2.04945	3.42461	12.3011	14.1291
2.05	2.33834	13.9617	167.962		2.05223	3.42465	12.3181	13.7686
2.05278	2.3383	13.9783	168.502		2.05501	3.42453	12.3347	13.4082
2.05556	2.33837	13.995	167.962		2.05779	3.42465	12.3514	13.4082
2.05833	2.33818	14.0117	165.619		2.06057	3.42457	12.3681	13.0478
2.06111	2.3383	14.0283	165.979		2.06334	3.42468	12.3847	13.228
2.06389	2.33822	14.0456	165.619		2.06612	3.42465	12.4014	14.3093
2.06667	2.33826	14.0617	165.619		2.0689	3.42465	12.4181	13.9488
2.06944	2.33822	14.0783	164.898		2.07168	3.42472	12.4347	13.4082
2.07222	2.33806	14.0956	165.078		2.07445	3.42461	12.4514	13.7686
2.075	2.3381	14.1122	163.276		2.07723	3.42453	12.4681	14.3093
2.07778	2.33818	14.1289	163.637		2.08001	3.42468	12.4847	14.1291
2.08056	2.33802	14.1456	163.096		2.08279	3.42484	12.5014	14.1291
2.08333	2.33802	14.1622	162.015		2.08557	3.42465	12.5181	14.1291
2.08611	2.33798	14.1789	162.195		2.08834	3.42476	12.5347	13.4082
2.08889	2.3379	14.1956	160.212		2.09112	3.42465	12.5514	13.5884
2.09167	2.33786	14.2122	161.654		2.0939	3.42457	12.5681	13.9488
2.09444	2.33786	14.2289	161.834		2.09668	3.42465	12.585	13.5884
2.09722	2.33778	14.2456	160.032		2.09945	3.42461	12.6017	13.5884
2.1	2.33782	14.2622	159.311		2.10223	3.42465	12.6183	13.9488
2.10278	2.33782	14.2789	158.05		2.10501	3.42472	12.635	13.9488
2.10556	2.33782	14.2956	159.492		2.10779	3.42472	12.6517	13.4082
2.10833	2.33771	14.3122	157.87		2.11057	3.42472	12.6683	13.9488
2.11111	2.33767	14.3289	157.329		2.11334	3.42457	12.685	13.5884
2.11389	2.33763	14.3456	155.347		2.11612	3.42468	12.7017	13.5884
2.11667	2.33767	14.3622	155.887		2.1189	3.42465	12.7183	14.1291
2.11944	2.33763	14.3789	155.166		2.12168	3.42453	12.735	13.5884
2.12222	2.33763	14.3956	155.707		2.12445	3.4248	12.7517	13.9488
2.125	2.33759	14.4122	154.986		2.12723	3.42472	12.7686	14.3093
2.12778	2.33759	14.4289	154.806		2.13001	3.42468	12.785	13.5884
2.13056	2.33755	14.4456	154.986		2.13279	3.42461	12.8019	13.7686
2.13333	2.33747	14.4622	154.085		2.13557	3.42468	12.8186	13.5884
2.13611	2.33739	14.4789	155.166		2.13834	3.42468	12.8353	14.1291
2.13889	2.33751	14.4961	154.445		2.14112	3.42461	12.8519	14.4895
2.14167	2.33743	14.5122	153.544		2.1439	3.42453	12.8686	13.9488
2.14444	2.33727	14.5294	153.364		2.14668	3.42461	12.8853	14.1291
2.14722	2.33739	14.5461	154.445		2.14945	3.42472	12.9019	13.9488
2.15	2.33731	14.5628	152.824		2.15223	3.42468	12.9186	14.8499
2.15278	2.33731	14.5794	151.922		2.15501	3.42468	12.9353	14.4895
2.15556	2.33719	14.5961	152.283		2.15779	3.42465	12.9519	14.4895
2.15833	2.33708	14.6128	150.301		2.16057	3.42472	12.9686	14.1291
2.16111	2.33715	14.6294	151.382		2.16334	3.42465	12.9856	14.1291
2.16389	2.33708	14.6461	151.021		2.16612	3.42461	13.0019	13.9488
2.16667	2.33704	14.6628	150.661		2.1689	3.42457	13.0189	14.8499
2.16944	2.33704	14.6794	151.382		2.17168	3.42472	13.0356	14.8499
2.17222	2.33704	14.6961	149.399		2.17445	3.42465	13.0522	14.8499
2.175	2.33696	14.7128	149.219		2.17723	3.42468	13.0689	14.1291
2.17778	2.33692	14.7294	147.417		2.18001	3.42461	13.0856	13.7686
2.18056	2.33708	14.7461	148.318		2.18279	3.42468	13.1022	13.5884
2.18333	2.337	14.7628	149.94		2.18557	3.42465	13.1189	13.5884
2.18611	2.3368	14.7794	147.417		2.18834	3.42468	13.1356	14.4895
2.18889	2.33688	14.7961	148.498		2.19112	3.42468	13.1522	14.4895
2.19167	2.33676	14.8128	144.534		2.1939	3.42468	13.1689	14.3093
2.19444	2.33668	14.8294	147.237		2.19668	3.42465	13.1856	15.2104
2.19722	2.33668	14.8461	145.975		2.19945	3.42468	13.2022	14.3093
2.2	2.33668	14.8628	146.696		2.20223	3.42472	13.2189	14.4895
2.20278	2.33664	14.8794	144.534		2.20501	3.42472	13.2356	14.6697
2.20556	2.33672	14.8961	140.929		2.20779	3.42453	13.2525	14.8499
2.20833	2.33656	14.9128	145.254		2.21057	3.42453	13.2692	15.2104
2.21111	2.33652	14.9294	145.074		2.21334	3.42472	13.2858	14.1291
2.21389	2.3366	14.9461	143.813		2.21612	3.42472	13.3025	15.2104
2.21667	2.3366	14.9628	143.272		2.2189	3.42468	13.3192	14.8499
2.21944	2.33637	14.9794	143.993		2.22168	3.42453	13.3358	14.6697
2.22222	2.33645	14.9967	143.993		2.22445	3.42461	13.3525	15.2104
2.225	2.33633	15.0133	143.272		2.22723	3.42468	13.3692	15.2104
2.22778	2.33621	15.03	137.505		2.23001	3.42461	13.3858	14.8499
2.23056	2.33621	15.0467	142.191		2.23279	3.42468	13.4025	15.751
2.23333	2.33621	15.0633	139.668		2.23557	3.42461	13.4192	15.0301
2.23611	2.33621	15.08	137.866		2.23834	3.42468	13.4358	15.3906
2.23889	2.33617	15.0967	140.208		2.24112	3.42465	13.4525	15.5708
2.24167	2.33605	15.1133	141.109		2.2439	3.42445	13.4692	14.6697
2.24444	2.33617	15.13	141.109		2.24668	3.42472	13.4861	14.4895
2.24722	2.33605	15.1467	141.109		2.24945	3.42465	13.5028	15.3906
2.25	2.33609	15.1633	139.488		2.25223	3.42465	13.5194	14.4895
2.25278	2.33593	15.18	135.523		2.25501	3.42476	13.5361	14.8499
2.25556	2.33593	15.1967	139.488		2.25779	3.42465	13.5528	15.0301
2.25833	2.33585	15.2133	140.569		2.26057	3.42465	13.5694	14.8499
2.26111	2.33578	15.23	138.947		2.26334	3.42461	13.5861	15.3906
2.26389	2.33582	15.2467	134.261		2.26612	3.42457	13.6028	14.3093
2.26667	2.33582	15.2633	138.046		2.2689	3.42465	13.6194	15.751
2.26944	2.3357	15.28	136.965		2.27168	3.42461	13.6361	15.3906
2.27222	2.33574	15.2967	137.145		2.27445	3.4248	13.6528	15.751
2.275	2.3357	15.3133	132.639		2.27723	3.42476	13.6694	15.9312
2.27778	2.33566	15.33	136.063		2.28001	3.4248	13.6861	15.3906
2.28056	2.33562	15.3467	135.523		2.28279	3.42461	13.7028	15.0301
2.28333	2.33554	15.3633	136.604		2.28557	3.42457	13.7197	14.6697
2.28611	2.33542	15.38	130.657		2.28834	3.42465	13.7364	15.3906
2.28889	2.33542	15.3967	135.883		2.29112	3.42465	13.7531	15.751
2.29167	2.3353	15.4139	134.802		2.2939	3.42461	13.7697	15.3906
2.29444	2.33522	15.4306	133.721		2.29668	3.42468	13.7864	15.2104
2.29722	2.3353	15.4472	134.441		2.29945	3.42472	13.8031	15.5708
2.3	2.33515	15.4639	128.314		2.30223	3.42476	13.8197	15.3906
2.30278	2.33522	15.4806	133.721		2.30501	3.42457	13.8364	16.2917
2.30556	2.33507	15.4972	134.261		2.30779	3.42472	13.8531	15.751
2.30833	2.33503	15.5139	134.081		2.31057	3.42468	13.8697	15.0301
2.31111	2.33511	15.5306	133		2.31334	3.42472	13.8864	15.9312
2.31389	2.33499	15.5472	126.332		2.31612	3.42453	13.9031	15.3906
2.31667	2.33491	15.5639	127.053		2.3189	3.42465	13.92	15.5708
2.31944	2.33483	15.5806	132.459		2.32168	3.42468	13.9367	15.751
2.32222	2.33483	15.5972	127.413		2.32445	3.42472	13.9533	15.5708
2.325	2.33475	15.6139	125.25		2.32723	3.42461	13.97	15.3906
2.32778	2.33475	15.6306	130.477		2.33001	3.42472	13.9867	15.5708
2.33056	2.33467	15.6472	131.738		2.33279	3.42472	14.0033	15.9312
2.33333	2.33463	15.6639	129.215		2.33557	3.42472	14.02	16.4719
2.33611	2.33463	15.6806	128.675		2.33834	3.42461	14.0367	15.751
2.33889	2.33459	15.6972	129.215		2.34112	3.42461	14.0533	16.1114
2.34167	2.33444	15.7139	129.576		2.3439	3.42461	14.07	17.1927
2.34444	2.3344	15.7306	128.675		2.34668	3.42453	14.0867	16.4719
2.34722	2.3344	15.7472	128.134		2.34945	3.42461	14.1033	16.2917
2.35	2.33436	15.7639	128.134		2.35223	3.42465	14.12	16.8323
2.35278	2.33428	15.7806	127.773		2.35501	3.4248	14.1367	17.1927
2.35556	2.33424	15.7972	126.872		2.35779	3.42468	14.1536	17.0125
2.35833	2.33404	15.8156	126.872		2.36057	3.42453	14.1703	16.8323
2.36111	2.33416	15.8306	127.773		2.36334	3.4248	14.1869	16.8323
2.36389	2.33408	15.8472	126.692		2.36612	3.42465	14.2036	16.8323
2.36667	2.33404	15.8644	126.152		2.3689	3.42468	14.2203	17.3729
2.36944	2.33396	15.8811	125.07		2.37168	3.42476	14.2369	16.4719
2.37222	2.33393	15.8978	127.773		2.37445	3.42465	14.2536	18.0938
2.375	2.33389	15.9144	125.07		2.37723	3.42465	14.2703	17.1927
2.37778	2.33377	15.9311	120.925		2.38001	3.42468	14.2869	17.3729
2.38056	2.33373	15.9478	120.745		2.38279	3.42468	14.3036	17.7334
2.38333	2.33373	15.9644	124.89		2.38557	3.42472	14.3203	17.3729
2.38611	2.33361	15.9811	120.565		2.38834	3.4248	14.3369	17.5532
2.38889	2.33365	15.9978	120.204		2.39112	3.42465	14.3536	18.274
2.39167	2.33357	16.0144	124.169		2.3939	3.42465	14.3706	17.7334
2.39444	2.33341	16.0311	119.844		2.39668	3.42461	14.3872	18.0938
2.39722	2.33345	16.0478	122.547		2.39945	3.42468	14.4039	17.5532
2.4	2.33337	16.0644	118.402		2.40223	3.42453	14.4206	18.4542
2.40278	2.3333	16.0811	117.501		2.40501	3.42476	14.4372	17.7334
2.40556	2.33337	16.0978	122.367		2.40779	3.42472	14.4539	17.9136
2.40833	2.33318	16.1144	122.547		2.41057	3.42465	14.4706	17.9136
2.41111	2.33318	16.1311	117.862		2.41334	3.42457	14.4872	17.3729
2.41389	2.3331	16.1478	120.745		2.41612	3.42465	14.5039	18.4542
2.41667	2.3331	16.1644	116.961		2.4189	3.42472	14.5206	18.0938
2.41944	2.33306	16.1817	115.699		2.42168	3.42457	14.5372	18.274
2.42222	2.3329	16.1978	119.664		2.42446	3.50008	14.5539	18.4542
2.425	2.33278	16.2144	119.844		2.42446	3.50106	14.5706	18.0938
2.42778	2.33274	16.2311	120.745		2.44112	3.51259	14.5875	18.274
2.43056	2.3327	16.2478	114.618		2.45779	3.51436	14.6042	18.8147
2.43333	2.3327	16.2644	120.565		2.47446	3.51551	14.6208	18.274
2.43611	2.3327	16.2811	114.257		2.49112	3.51641	14.6375	18.6345
2.43889	2.33247	16.2983	114.437		2.50779	3.51728	14.6542	18.4542
2.44167	2.33251	16.315	113.536		2.52446	3.51787	14.6708	18.6345
2.44444	2.33255	16.3317	114.257		2.54112	3.51854	14.6875	18.8147
2.44722	2.33235	16.3483	114.437		2.55779	3.5192	14.7042	17.9136
2.45	2.33243	16.365	113.717		2.57446	3.51972	14.7208	18.8147
2.45278	2.33223	16.3817	118.222		2.59112	3.52023	14.7375	18.8147
2.45556	2.33219	16.3983	112.816		2.60779	3.5207	14.7542	18.6345
2.45833	2.33207	16.415	113.536		2.62446	3.52125	14.7708	18.6345
2.46111	2.33215	16.4317	112.275		2.64112	3.52153	14.7875	18.274
2.46389	2.33196	16.4483	110.833		2.65779	3.5218	14.8042	18.8147
2.46667	2.33192	16.465	110.473		2.67446	3.52227	14.8208	17.9136
2.46944	2.33184	16.4817	111.194		2.69112	3.52255	14.8378	19.1751
2.47222	2.33184	16.4983	111.013		2.70779	3.52294	14.8544	18.4542
2.475	2.33176	16.515	109.932		2.72446	3.52314	14.8711	19.1751
2.47778	2.33176	16.5317	111.013		2.74112	3.52338	14.8878	19.3553
2.48056	2.3316	16.5483	110.112		2.75779	3.52365	14.9044	18.9949
2.48333	2.3316	16.565	110.473		2.77446	3.52369	14.9211	19.5356
2.48611	2.33141	16.5817	109.752		2.79112	3.52397	14.9378	20.0762
2.48889	2.33137	16.5983	113.897		2.80779	3.52412	14.9544	18.6345
2.49167	2.33133	16.615	109.752		2.82446	3.52452	14.9711	18.4542
2.49444	2.33121	16.6317	114.257		2.84112	3.52471	14.9878	18.9949
2.49722	2.33125	16.6483	108.31		2.85779	3.52483	15.0044	19.1751
2.5	2.33117	16.665	109.211		2.87446	3.52511	15.0214	18.9949
2.50278	2.33109	16.6822	109.211		2.89112	3.52519	15.0378	18.9949
2.50556	2.33093	16.6989	110.112		2.90779	3.52526	15.0544	18.9949
2.50833	2.33089	16.7156	107.589		2.92446	3.5255	15.0714	19.1751
2.51111	2.33081	16.7322	107.589		2.94112	3.52554	15.0881	18.274
2.51389	2.3307	16.7489	107.409		2.95779	3.52582	15.1047	18.8147
2.51667	2.3307	16.7656	105.967		2.97446	3.52578	15.1214	18.6345
2.51944	2.33066	16.7822	107.589		2.99112	3.52578	15.1381	19.1751
2.52222	2.33062	16.7989	107.95		3.00779	3.52609	15.1547	18.8147
2.525	2.33042	16.8156	106.148		3.02446	3.52597	15.1714	20.0762
2.52778	2.33034	16.8322	104.706		3.04112	3.52621	15.1881	19.7158
2.53056	2.33034	16.8489	104.526		3.05779	3.52633	15.2047	19.5356
2.53333	2.33022	16.8656	104.886		3.07446	3.52621	15.2214	18.9949
2.53611	2.33022	16.8822	105.246		3.09112	3.52637	15.2381	19.896
2.53889	2.33007	16.8989	104.165		3.10779	3.52641	15.2547	18.9949
2.54167	2.33003	16.9156	103.985		3.12446	3.52633	15.2714	19.7158
2.54444	2.32991	16.9322	103.985		3.14112	3.5266	15.2881	18.9949
2.54722	2.32983	16.9489	104.706		3.15779	3.52644	15.305	19.1751
2.55	2.32991	16.9656	108.13		3.17446	3.5266	15.3217	19.1751
2.55278	2.32979	16.9822	103.264		3.19112	3.52648	15.3383	19.7158
2.55556	2.32959	16.9989	103.625		3.20779	3.52648	15.355	19.896
2.55833	2.32959	17.0156	102.904		3.22446	3.52652	15.3717	19.1751
2.56111	2.32955	17.0322	104.345		3.24112	3.52664	15.3883	19.896
2.56389	2.32955	17.0489	102.183		3.25779	3.527	15.405	20.2564
2.56667	2.3294	17.0656	103.985		3.27446	3.52668	15.4217	19.7158
2.56944	2.32932	17.0822	107.95		3.29112	3.52668	15.4383	19.7158
2.57222	2.32916	17.0989	101.101		3.30779	3.52676	15.455	19.5356
2.575	2.3292	17.1161	105.066		3.32446	3.52676	15.4717	20.2564
2.57778	2.32916	17.1328	101.101		3.34112	3.52684	15.4883	19.1751
2.58056	2.32904	17.1494	100.561		3.35779	3.52688	15.5053	18.6345
2.58333	2.32892	17.1661	101.101		3.37446	3.52668	15.5219	19.7158
2.58611	2.32885	17.1828	105.607		3.39112	3.52692	15.5386	19.3553
2.58889	2.32885	17.1994	98.9389		3.40779	3.52684	15.5553	19.1751
2.59167	2.32869	17.2161	99.2993		3.42446	3.52684	15.5719	18.9949
2.59444	2.32865	17.2328	100.2		3.44112	3.52704	15.5886	18.9949
2.59722	2.32853	17.2494	100.2		3.45779	3.52692	15.6053	18.8147
2.6	2.32853	17.2661	98.5785		3.47446	3.52692	15.6219	20.0762
2.60278	2.32845	17.2828	98.0378		3.49112	3.52692	15.6386	19.5356
2.60556	2.32822	17.2994	97.1367		3.50779	3.52707	15.6553	19.3553
2.60833	2.32826	17.3161	98.0378		3.52446	3.52719	15.6719	19.3553
2.61111	2.32814	17.3328	102.003		3.54112	3.52723	15.6886	19.5356
2.61389	2.32802	17.3494	102.003		3.55779	3.52707	15.7053	19.5356
2.61667	2.32798	17.3661	100.381		3.57446	3.52707	15.7222	19.896
2.61944	2.32798	17.3828	98.9389		3.59112	3.52692	15.7389	19.1751
2.62222	2.32786	17.3994	99.4795		3.60779	3.527	15.7556	19.3553
2.625	2.32774	17.4161	96.4159		3.62446	3.52704	15.7722	19.896
2.62778	2.32766	17.4328	97.6774		3.64112	3.52696	15.7889	20.2564
2.63056	2.32755	17.4494	97.1367		3.65779	3.527	15.8056	19.7158
2.63333	2.32747	17.4661	92.9917		3.67446	3.52704	15.8222	19.7158
2.63611	2.32731	17.4828	96.7763		3.69112	3.52704	15.8389	19.3553
2.63889	2.32735	17.4994	94.4335		3.70779	3.52711	15.8556	20.2564
2.64167	2.32731	17.5161	93.172		3.72446	3.52723	15.8722	20.2564
2.64444	2.32703	17.5328	93.5324		3.74112	3.52719	15.8889	19.3553
2.64722	2.32703	17.5494	93.5324		3.75779	3.52711	15.9056	19.5356
2.65	2.32688	17.5661	92.0907		3.77446	3.52723	15.9222	19.3553
2.65278	2.32692	17.5833	91.7302		3.79112	3.52696	15.9389	20.6168
2.65556	2.3266	17.6	92.6313		3.80779	3.52711	15.9556	20.2564
2.65833	2.32672	17.6167	89.3874		3.82446	3.52719	15.9725	19.896
2.66111	2.32664	17.6333	86.6842		3.84112	3.52715	15.9892	18.8147
2.66389	2.32652	17.65	91.1896		3.85779	3.527	16.0058	19.3553
2.66667	2.3264	17.6667	90.2885		3.87446	3.52707	16.0225	19.896
2.66944	2.32637	17.6833	90.6489		3.89112	3.52704	16.0392	20.0762
2.67222	2.32621	17.7	86.1435		3.90779	3.52696	16.0558	20.4366
2.675	2.32621	17.7167	90.6489		3.92446	3.52727	16.0725	19.5356
2.67778	2.32601	17.7333	86.504		3.94112	3.52719	16.0892	19.3553
2.68056	2.32589	17.75	89.7479		3.95779	3.52723	16.1058	20.6168
2.68333	2.32581	17.7667	83.8007		3.97446	3.52707	16.1225	20.6168
2.68611	2.32577	17.7833	89.2072		3.99112	3.52711	16.1392	19.5356
2.68889	2.3257	17.8	85.2425		4.00779	3.527	16.1558	20.6168
2.69167	2.32558	17.8167	84.3414		4.02446	3.52715	16.1728	20.2564
2.69444	2.32554	17.8333	90.4687		4.04112	3.52719	16.1892	21.1575
2.69722	2.3253	17.85	88.8468		4.05779	3.52704	16.2061	20.6168
2.7	2.32522	17.8667	88.3061		4.07446	3.527	16.2228	20.7971
2.70278	2.32507	17.8833	87.0446		4.09112	3.52707	16.2394	19.7158
2.70556	2.32491	17.9	84.1612		4.10779	3.52715	16.2561	20.6168
2.70833	2.32495	17.9167	81.6381		4.12446	3.52715	16.2728	20.2564
2.71111	2.32483	17.9333	82.5392		4.14112	3.52707	16.2894	19.896
2.71389	2.32467	17.95	80.5568		4.15779	3.52715	16.3061	16.1114
2.71667	2.32463	17.9667	81.2777		4.17446	3.52696	16.3228	15.0301
2.71944	2.32451	17.9833	82.359		4.19112	3.52707	16.3394	15.0301
2.72222	2.32451	18.0006	85.4227		4.20779	3.52704	16.3561	20.4366
2.725	2.3244	18.0167	83.8007		4.22446	3.52707	16.3728	20.4366
2.72778	2.3242	18.0339	84.7018		4.24112	3.52707	16.3897	20.7971
2.73056	2.32412	18.0506	85.7831		4.25779	3.52692	16.4064	20.9773
2.73333	2.32408	18.0672	86.8644		4.27446	3.52696	16.4231	20.7971
2.73611	2.324	18.0839	86.8644		4.29112	3.52684	16.4397	20.7971
2.73889	2.32373	18.1006	87.0446		4.30779	3.52684	16.4564	21.1575
2.74167	2.32377	18.1172	86.6842		4.32446	3.52684	16.4731	20.6168
2.74444	2.32361	18.1339	86.8644		4.34112	3.52692	16.4897	20.4366
2.74722	2.32349	18.1506	86.8644		4.35779	3.52696	16.5064	16.1114
2.75	2.32341	18.1672	90.1083		4.37446	3.52684	16.5231	16.4719
2.75278	2.32337	18.1839	89.5676		4.39112	3.52696	16.5397	16.8323
2.75556	2.32321	18.2006	85.6029		4.40779	3.52692	16.5564	21.6981
2.75833	2.32302	18.2172	90.6489		4.42446	3.52704	16.5733	16.8323
2.76111	2.32306	18.2339	85.4227		4.44112	3.52684	16.59	16.8323
2.76389	2.32298	18.2506	85.4227		4.45779	3.52688	16.6067	21.1575
2.76667	2.32282	18.2672	92.2709		4.47446	3.52692	16.6233	17.3729
2.76944	2.32274	18.2839	87.7655		4.49112	3.52684	16.64	16.1114
2.77222	2.32266	18.3006	93.172		4.50779	3.52704	16.6567	16.4719
2.775	2.32243	18.3172	89.2072		4.52446	3.52684	16.6733	16.2917
2.77778	2.32247	18.3339	89.7479		4.54112	3.52696	16.69	21.5179
2.78056	2.32235	18.3506	95.3346		4.55779	3.52684	16.7067	17.0125
2.78333	2.32215	18.3672	95.8752		4.57446	3.52684	16.7233	17.0125
2.78611	2.32199	18.3839	96.2356		4.59112	3.52688	16.74	17.3729
2.78889	2.32196	18.4006	96.9565		4.60779	3.52688	16.7567	16.6521
2.79167	2.32192	18.4172	96.9565		4.62446	3.52684	16.7733	16.4719
2.79444	2.32172	18.4339	97.4972		4.64112	3.52672	16.79	17.5532
2.79722	2.32164	18.4506	92.6313		4.65779	3.52672	16.8067	17.9136
2.8	2.32156	18.4678	98.9389		4.67446	3.52664	16.8236	17.9136
2.80278	2.32144	18.4844	97.1367		4.69112	3.52676	16.8403	17.0125
2.80556	2.3214	18.5011	96.7763		4.70779	3.52676	16.8569	17.9136
2.80833	2.32133	18.5178	93.5324		4.72446	3.52684	16.8736	17.9136
2.81111	2.32117	18.5344	94.9741		4.74112	3.52668	16.8903	17.1927
2.81389	2.32105	18.5511	93.5324		4.75779	3.52664	16.9069	17.1927
2.81667	2.32093	18.5678	99.84		4.77446	3.52668	16.9236	17.9136
2.81944	2.32093	18.5844	99.84		4.79112	3.52672	16.9403	17.7334
2.82222	2.32081	18.6011	94.073		4.80779	3.52656	16.9569	18.0938
2.825	2.32066	18.6178	98.218		4.82446	3.52664	16.9736	17.7334
2.82778	2.3205	18.6344	94.6137		4.84112	3.52672	16.9903	17.1927
2.83056	2.32058	18.6511	95.695		4.85779	3.52656	17.0072	17.0125
2.83333	2.3203	18.6678	98.7587		4.87446	3.52656	17.0239	17.9136
2.83611	2.3203	18.6844	95.695		4.89112	3.52644	17.0406	18.0938
2.83889	2.32018	18.7011	95.3346		4.90779	3.52644	17.0572	17.1927
2.84167	2.32014	18.7178	96.7763		4.92446	3.52641	17.0739	18.0938
2.84444	2.31991	18.7344	96.0554		4.94112	3.52648	17.0906	17.1927
2.84722	2.31983	18.7511	100.381		4.95779	3.52648	17.1072	17.9136
2.85	2.31967	18.7678	95.695		4.97446	3.52652	17.1239	17.1927
2.85278	2.31963	18.7844	97.1367		4.99112	3.52633	17.1406	17.3729
2.85556	2.31963	18.8011	101.642		5.00779	3.52644	17.1572	17.5532
2.85833	2.31947	18.8178	97.3169		5.02446	3.52648	17.1739	17.0125
2.86111	2.31928	18.8344	96.0554		5.04112	3.52644	17.1906	18.0938
2.86389	2.31924	18.8517	95.695		5.05779	3.52633	17.2072	17.3729
2.86667	2.31912	18.8678	97.1367		5.07446	3.52625	17.2239	17.3729
2.86944	2.319	18.885	96.5961		5.09112	3.52613	17.2408	17.0125
2.87222	2.31892	18.9017	102.183		5.10779	3.52613	17.2575	16.8323
2.875	2.31884	18.9183	97.8576		5.12446	3.52625	17.2742	17.9136
2.87778	2.31861	18.935	97.8576		5.14112	3.52621	17.2908	18.274
2.88056	2.31865	18.9517	98.218		5.15779	3.52613	17.3075	17.5532
2.88333	2.31849	18.9683	103.084		5.17446	3.52617	17.3242	18.0938
2.88611	2.31833	18.985	103.084		5.19112	3.52629	17.3408	17.7334
2.88889	2.31829	19.0017	98.3982		5.20779	3.52629	17.3575	17.3729
2.89167	2.31825	19.0183	99.84		5.22446	3.52613	17.3742	17.0125
2.89444	2.31814	19.035	98.5785		5.24112	3.52609	17.3908	17.5532
2.89722	2.31802	19.0517	98.7587		5.25779	3.52601	17.4075	17.9136
2.9	2.31794	19.0683	98.218		5.27446	3.52585	17.4242	16.6521
2.90278	2.3177	19.085	98.218		5.29112	3.52597	17.4408	17.5532
2.90556	2.31758	19.1017	100.2		5.30779	3.52601	17.4578	17.9136
2.90833	2.31751	19.1183	99.4795		5.32446	3.52597	17.4744	17.0125
2.91111	2.31747	19.135	98.7587		5.34112	3.52585	17.4911	17.0125
2.91389	2.31735	19.1517	99.1191		5.35779	3.52593	17.5078	16.2917
2.91667	2.31715	19.1683	101.101		5.37446	3.52574	17.5244	15.9312
2.91944	2.31695	19.185	100.921		5.39112	3.52585	17.5411	15.5708
2.92222	2.31691	19.2017	100.921		5.40779	3.52566	17.5578	15.3906
2.925	2.3168	19.2183	100.741		5.42446	3.52574	17.5744	14.8499
2.92778	2.31672	19.235	100.741		5.44112	3.52562	17.5911	14.3093
2.93056	2.31668	19.2517	100.02		5.45779	3.52585	17.6078	13.7686
2.93333	2.31636	19.2683	101.822		5.47446	3.52578	17.6244	13.0478
2.93611	2.31632	19.2856	100.561		5.49112	3.52562	17.6414	12.8675
2.93889	2.31628	19.3022	100.381		5.50779	3.52562	17.6581	11.606
2.94167	2.31613	19.3189	103.444		5.52446	3.52554	17.6747	10.5247
2.94444	2.31605	19.335	102.183		5.54112	3.52562	17.6914	9.80387
2.94722	2.31585	19.3522	103.444		5.55779	3.52538	17.7081	9.62365
2.95	2.31566	19.3689	103.805		5.57446	3.52542	17.7247	9.62365
2.95278	2.31558	19.3856	107.589		5.59112	3.52542	17.7414	9.44344
2.95556	2.31546	19.4022	103.985		5.60779	3.52538	17.7581	8.54236
2.95833	2.31526	19.4189	103.985		5.62446	3.52542	17.7747	8.72257
2.96111	2.3153	19.4356	105.066		5.64112	3.5253	17.7914	8.00171
2.96389	2.31506	19.4522	105.427		5.65779	3.52526	17.8081	7.28084
2.96667	2.31495	19.4689	104.526		5.67446	3.52515	17.8247	7.10063
2.96944	2.31479	19.4856	104.706		5.69112	3.52507	17.8414	6.55998
2.97222	2.31463	19.5022	105.246		5.70779	3.52522	17.8581	8.36214
2.975	2.31463	19.5189	105.066		5.72446	3.52515	17.875	6.92041
2.97778	2.31451	19.5356	105.066		5.74112	3.52522	17.8917	7.10063
2.98056	2.31428	19.5522	106.328		5.75779	3.52515	17.9083	8.36214
2.98333	2.31416	19.5689	106.148		5.77446	3.52495	17.925	7.64128
2.98611	2.31396	19.5856	107.049		5.79112	3.52507	17.9417	7.46106
2.98889	2.31392	19.6022	107.589		5.80779	3.52499	17.9583	9.62365
2.99167	2.31369	19.6189	107.589		5.82446	3.52499	17.975	8.72257
2.99444	2.31369	19.6356	108.851		5.84112	3.52491	17.9917	9.08301
2.99722	2.31353	19.6522	107.95		5.85779	3.52487	18.0083	9.98409
3	2.31329	19.6689	109.031		5.87446	3.52487	18.025	11.0654
3.00278	2.31321	19.6861	109.031		5.89112	3.52503	18.0417	10.705
3.00556	2.31306	19.7022	107.769		5.90779	3.52479	18.0583	11.4258
3.00833	2.31286	19.7189	109.932		5.92446	3.52495	18.075	10.5247
3.01111	2.31282	19.7356	109.572		5.94112	3.52491	18.0917	11.4258
3.01389	2.31258	19.7522	109.572		5.95779	3.52487	18.1083	9.98409
3.01667	2.31247	19.7689	111.734		5.97446	3.52467	18.125	10.3445
3.01944	2.31231	19.7861	110.112		5.99112	3.52499	18.1419	10.8852
3.02222	2.31219	19.8028	110.112		6.00779	3.52479	18.1586	10.3445
3.025	2.31207	19.8194	110.653		6.02446	3.52487	18.1753	11.0654
3.02778	2.3118	19.8361	112.635		6.04112	3.52471	18.1919	9.98409
3.03056	2.31172	19.8528	112.455		6.05779	3.52495	18.2086	10.3445
3.03333	2.31156	19.8694	111.374		6.07446	3.52475	18.2253	9.98409
3.03611	2.31132	19.8861	112.996		6.09112	3.52487	18.2419	9.62365
3.03889	2.31132	19.9028	114.077		6.10779	3.52467	18.2586	9.98409
3.04167	2.31109	19.9194	114.437		6.12446	3.52475	18.2753	10.5247
3.04444	2.31089	19.9361	115.158		6.14112	3.52475	18.2919	10.5247
3.04722	2.31081	19.9528	114.257		6.15779	3.52475	18.3086	10.1643
3.05	2.31061	19.9694	114.618		6.17446	3.52456	18.3253	9.62365
3.05278	2.31058	19.9861	115.519		6.19112	3.52467	18.3422	9.44344
3.05556	2.31034	20.0028	116.24		6.20779	3.52456	18.3589	9.08301
3.05833	2.3101	20.0194	115.699		6.22446	3.52463	18.3756	8.36214
3.06111	2.30998	20.0361	116.42		6.24112	3.52444	18.3922	9.26322
3.06389	2.30983	20.0528	116.961		6.25779	3.52444	18.4089	7.46106
3.06667	2.30955	20.0694	117.501		6.27446	3.52456	18.4256	7.82149
3.06944	2.30935	20.0861	116.42		6.29112	3.5244	18.4422	8.18193
3.07222	2.30928	20.1028	116.78		6.30779	3.5244	18.4589	7.64128
3.075	2.30908	20.1194	118.222		6.32446	3.52428	18.4756	8.00171
3.07778	2.30892	20.1361	118.222		6.34112	3.52432	18.4922	7.28084
3.08056	2.30865	20.1528	118.763		6.35779	3.52432	18.5089	7.10063
3.08333	2.30845	20.1694	119.484		6.37446	3.52432	18.5256	6.55998
3.08611	2.30845	20.1861	119.664		6.39112	3.5242	18.5422	6.01933
3.08889	2.30798	20.2028	119.484		6.40779	3.5242	18.5589	7.46106
3.09167	2.3079	20.2194	120.024		6.42446	3.52428	18.5756	6.92041
3.09444	2.30762	20.2367	120.204		6.44112	3.52432	18.5922	6.19955
3.09722	2.30735	20.2533	122.007		6.45779	3.52404	18.6092	6.01933
3.1	2.30715	20.27	121.466		6.47446	3.5242	18.6258	6.55998
3.10278	2.30695	20.2867	122.367		6.49112	3.52408	18.6425	5.47868
3.10556	2.30676	20.3033	122.187		6.50779	3.52397	18.6592	5.29847
3.10833	2.30648	20.32	123.088		6.52446	3.52393	18.6758	4.75782
3.11111	2.30632	20.3367	123.268		6.54112	3.52416	18.6925	5.47868
3.11389	2.30613	20.3533	123.989		6.55779	3.52408	18.7092	4.93803
3.11667	2.30581	20.37	125.431		6.57446	3.524	18.7258	4.75782
3.11944	2.30565	20.3867	124.349		6.59112	3.52389	18.7425	4.39738
3.12222	2.30526	20.4033	123.809		6.60779	3.524	18.7592	4.93803
3.125	2.30498	20.42	126.332		6.62446	3.52385	18.7758	3.85674
3.12778	2.30475	20.4367	125.25		6.64112	3.52381	18.7925	3.67652
3.13056	2.30443	20.4533	125.611		6.65779	3.52397	18.8092	3.13587
3.13333	2.3042	20.47	127.233		6.67446	3.52385	18.8261	3.4963
3.13611	2.30372	20.4867	127.954		6.69112	3.52393	18.8428	4.21717
3.13889	2.30361	20.5033	132.639		6.70779	3.524	18.8594	4.03695
3.14167	2.30325	20.52	128.855		6.72446	3.52381	18.8761	4.03695
3.14444	2.30298	20.5367	129.756		6.74112	3.52373	18.8928	3.13587
3.14722	2.30262	20.5533	129.395		6.75779	3.52377	18.9094	3.67652
3.15	2.30227	20.57	130.116		6.77446	3.52365	18.9261	3.4963
3.15278	2.30195	20.5867	131.198		6.79112	3.52361	18.9428	3.4963
3.15556	2.3016	20.6033	131.558		6.80779	3.52357	18.9594	3.4963
3.15833	2.30116	20.62	130.297		6.82446	3.52349	18.9761	3.67652
3.16111	2.30089	20.6367	132.459		6.84112	3.52353	18.9928	2.41501
3.16389	2.30057	20.6533	132.639		6.85779	3.52349	19.0094	2.59522
3.16667	2.3003	20.6706	138.586		6.87446	3.52345	19.0264	1.69414
3.16944	2.2999	20.6872	133		6.89112	3.52338	19.0431	2.23479
3.17222	2.29959	20.7039	134.081		6.90779	3.52345	19.0597	1.51392
3.175	2.29927	20.7206	134.802		6.92446	3.52334	19.0764	3.4963
3.17778	2.29892	20.7372	134.622		6.94112	3.52341	19.0931	2.77544
3.18056	2.29864	20.7539	134.982		6.95779	3.52349	19.1097	2.77544
3.18333	2.29833	20.7706	135.703		6.97446	3.52341	19.1264	2.23479
3.18611	2.29798	20.7872	135.883		6.99112	3.52306	19.1431	1.51392
3.18889	2.2975	20.8039	136.604		7.00779	3.5233	19.1597	2.23479
3.19167	2.29731	20.8206	138.046		7.02446	3.52318	19.1764	2.41501
3.19444	2.29695	20.8372	138.046		7.04112	3.52326	19.1931	2.05457
3.19722	2.2966	20.8539	137.325		7.05779	3.52306	19.2097	2.41501
3.2	2.29628	20.8706	139.668		7.07446	3.52306	19.2264	2.41501
3.20278	2.29601	20.8872	140.028		7.09112	3.52306	19.2431	1.69414
3.20556	2.29549	20.9039	140.208		7.10779	3.5231	19.2597	2.23479
3.20833	2.29518	20.9206	140.389		7.12446	3.52306	19.2764	2.23479
3.21111	2.2949	20.9372	140.208		7.14112	3.52302	19.2933	2.05457
3.21389	2.29451	20.9539	140.569		7.15779	3.52286	19.31	1.69414
3.21667	2.29412	20.9706	140.569		7.17446	3.52298	19.3267	1.69414
3.21944	2.29372	20.9872	140.749		7.19112	3.52294	19.3433	2.23479
3.22222	2.29333	21.0039	142.191		7.20779	3.52286	19.36	2.05457
3.225	2.29286	21.0206	143.092		7.22446	3.52294	19.3767	2.05457
3.22778	2.29266	21.0372	143.092		7.24112	3.52286	19.3933	2.41501
3.23056	2.29227	21.0539	145.074		7.25779	3.52286	19.41	2.05457
3.23333	2.29191	21.0706	145.254		7.27446	3.5229	19.4267	2.77544
3.23611	2.29144	21.0872	145.615		7.29112	3.52267	19.4433	2.41501
3.23889	2.29112	21.1039	147.417		7.30779	3.52286	19.46	2.05457
3.24167	2.29073	21.1211	145.074		7.32446	3.52279	19.4767	1.51392
3.24444	2.2903	21.1378	147.057		7.34112	3.52282	19.4933	2.59522
3.24722	2.28994	21.1544	148.318		7.35779	3.52275	19.5103	2.41501
3.25	2.28963	21.1711	147.597		7.37446	3.52259	19.5269	2.23479
3.25278	2.28931	21.1878	147.597		7.39112	3.52255	19.5436	2.77544
3.25556	2.28876	21.2044	149.94		7.40779	3.52267	19.5603	2.41501
3.25833	2.28856	21.2211	147.777		7.42446	3.52259	19.5769	2.23479
3.26111	2.28809	21.2378	149.399		7.44112	3.52267	19.5936	2.59522
3.26389	2.28766	21.2544	150.301		7.45779	3.52267	19.6103	2.95565
3.26667	2.28719	21.2711	150.481		7.47446	3.52259	19.6269	2.77544
3.26944	2.28671	21.2878	150.841		7.49112	3.52251	19.6436	2.59522
3.27222	2.28636	21.3044	152.824		7.50779	3.52243	19.6603	2.77544
3.275	2.28589	21.3211	152.283		7.52446	3.52235	19.6769	3.4963
3.27778	2.28538	21.3378	153.544		7.54112	3.52235	19.6936	1.69414
3.28056	2.28494	21.3544	152.463		7.55779	3.52243	19.7103	3.31609
3.28333	2.28443	21.3711	156.067		7.57446	3.52231	19.7269	3.31609
3.28611	2.28396	21.3878	154.986		7.59112	3.52235	19.7439	2.59522
3.28889	2.28333	21.4044	154.445		7.60779	3.52247	19.7606	2.23479
3.29167	2.28297	21.4211	157.329		7.62446	3.52235	19.7772	3.4963
3.29444	2.2823	21.4378	155.707		7.64112	3.52227	19.7939	3.4963
3.29722	2.28179	21.4544	156.248		7.65779	3.52223	19.8106	3.13587
3.3	2.28136	21.4711	163.096		7.67446	3.52235	19.8272	3.67652
3.30278	2.28081	21.4878	157.329		7.69112	3.52223	19.8439	3.67652
3.30556	2.2803	21.5044	158.05		7.70779	3.52216	19.8606	2.59522
3.30833	2.27978	21.5211	160.753		7.72446	3.52227	19.8772	3.67652
3.31111	2.27919	21.5378	160.393		7.74112	3.52212	19.8939	4.21717
3.31389	2.2786	21.5544	160.753		7.75779	3.52216	19.9106	4.03695
3.31667	2.27817	21.5711	160.393		7.77446	3.52219	19.9272	4.03695
3.31944	2.27778	21.5878	161.654		7.79112	3.52204	19.9439	4.39738
3.32222	2.27707	21.605	162.916		7.80779	3.52216	19.9608	4.21717
3.325	2.27667	21.6217	162.375		7.82446	3.52192	19.9775	4.5776
3.32778	2.27596	21.6383	162.195		7.84112	3.52212	19.9942	3.67652
3.33056	2.27553	21.655	163.637		7.85779	3.52192	20.0108	4.5776
3.33333	2.27498	21.6717	163.276		7.87446	3.52212	20.0275	5.11825
3.33611	2.27463	21.6883	165.439		7.89112	3.52208	20.0442	4.93803
3.33889	2.274	21.705	167.781		7.90779	3.52204	20.0608	4.5776
3.34167	2.27356	21.7217	165.439		7.92446	3.522	20.0775	5.29847
3.34444	2.27285	21.7383	168.683		7.94112	3.522	20.0942	4.93803
3.34722	2.27246	21.755	165.799		7.95779	3.52204	20.1108	4.93803
3.35	2.27191	21.7717	166.7		7.97446	3.52184	20.1275	5.11825
3.35278	2.27136	21.7883	166.7		7.99112	3.5218	20.1442	5.11825
3.35556	2.27092	21.805	168.502		8.00779	3.52172	20.1608	5.6589
3.35833	2.27025	21.8217	167.421		8.02446	3.52184	20.1778	6.01933
3.36111	2.26982	21.8383	169.944		8.04112	3.52176	20.1944	5.29847
3.36389	2.26931	21.855	170.485		8.05779	3.5218	20.2111	5.11825
3.36667	2.26864	21.8717	172.107		8.07446	3.52176	20.2278	5.6589
3.36944	2.26813	21.8883	170.665		8.09112	3.52176	20.2444	6.19955
3.37222	2.26766	21.905	171.386		8.10779	3.5218	20.2611	5.6589
3.375	2.26703	21.9217	172.107		8.12446	3.52176	20.2778	6.19955
3.37778	2.26644	21.9383	172.828		8.14112	3.52176	20.2944	6.55998
3.38056	2.26596	21.955	175.351		8.15779	3.52172	20.3111	5.6589
3.38333	2.26529	21.9717	174.81		8.17446	3.52157	20.3278	6.37976
3.38611	2.26466	21.9883	174.269		8.19112	3.52168	20.3444	6.55998
3.38889	2.26415	22.0056	175.17		8.20779	3.52153	20.3611	6.7402
3.39167	2.26356	22.0217	176.071		8.22446	3.52172	20.3778	6.7402
3.39444	2.26297	22.0383	174.089		8.24112	3.52172	20.3944	7.28084
3.39722	2.26238	22.0556	176.973		8.25779	3.5216	20.4114	7.64128
3.4	2.26183	22.0722	176.973		8.27446	3.52168	20.4281	7.64128
3.40278	2.2612	22.0889	178.054		8.29112	3.52172	20.4447	6.19955
3.40556	2.26053	22.1056	178.775		8.30779	3.52157	20.4614	7.46106
3.40833	2.25998	22.1222	178.775		8.32446	3.52149	20.4781	7.64128
3.41111	2.25931	22.1389	179.315		8.34112	3.52153	20.4947	7.64128
3.41389	2.2588	22.1556	180.216		8.35779	3.52153	20.5114	6.19955
3.41667	2.25809	22.1722	180.757		8.37446	3.52157	20.5281	7.46106
3.41944	2.25742	22.1889	180.216		8.39112	3.52153	20.5447	7.28084
3.42222	2.25683	22.2056	181.658		8.40779	3.52157	20.5614	7.64128
3.425	2.2562	22.2222	183.28		8.42446	3.52137	20.5781	7.82149
3.42778	2.25557	22.2389	181.658		8.44112	3.52153	20.595	8.18193
3.43056	2.25482	22.2556	183.46		8.45779	3.52149	20.6114	8.36214
3.43333	2.25411	22.2722	184.361		8.47446	3.52149	20.6281	8.54236
3.43611	2.2534	22.2889	184.181		8.49112	3.52145	20.6447	3.13587
3.43889	2.25269	22.3056	185.262		8.50779	3.52168	20.6617	8.18193
3.44167	2.25214	22.3222	185.262		8.52446	3.52145	20.6783	8.36214
3.44444	2.25135	22.3389	186.524		8.54112	3.52137	20.695	9.26322
3.44722	2.25072	22.3556	186.524		8.55779	3.52137	20.7117	8.72257
3.45	2.24998	22.3722	187.785		8.57446	3.52141	20.7283	4.5776
3.45278	2.24931	22.3889	187.966		8.59112	3.52141	20.745	9.08301
3.45556	2.24868	22.4056	188.326		8.60779	3.52153	20.7617	4.75782
3.45833	2.24801	22.4222	188.687		8.62446	3.52141	20.7783	9.62365
3.46111	2.2473	22.4389	189.227		8.64112	3.52137	20.795	9.08301
3.46389	2.24667	22.4556	189.588		8.65779	3.52141	20.8117	10.1643
3.46667	2.24596	22.4728	189.768		8.67446	3.52133	20.8283	9.08301
3.46944	2.24521	22.4894	189.227		8.69112	3.52145	20.845	9.62365
3.47222	2.2445	22.5061	191.57		8.70779	3.52141	20.8617	9.98409
3.475	2.24383	22.5228	191.75		8.72446	3.52145	20.8783	10.5247
3.47778	2.24324	22.5394	193.192		8.74112	3.52141	20.8953	9.80387
3.48056	2.24269	22.5561	193.913		8.75779	3.52141	20.9119	5.6589
3.48333	2.24175	22.5728	193.372		8.77446	3.52145	20.9286	10.5247
3.48611	2.24116	22.5894	193.552		8.79112	3.52145	20.9453	11.4258
3.48889	2.24049	22.6061	194.453		8.80779	3.52129	20.9619	11.9665
3.49167	2.23982	22.6228	194.273		8.82446	3.52129	20.9786	7.28084
3.49444	2.23919	22.6394	194.453		8.84112	3.52129	20.9953	8.36214
3.49722	2.23852	22.6561	197.517		8.85779	3.52145	21.0119	8.00171
3.5	2.23781	22.6728	196.977		8.87446	3.52129	21.0286	13.228
3.50278	2.2371	22.6894	197.337		8.89112	3.52137	21.0453	13.5884
3.50556	2.23643	22.7061	198.418		8.90779	3.52145	21.0619	7.82149
3.50833	2.23568	22.7228	198.238		8.92446	3.52133	21.0786	13.9488
3.51111	2.23501	22.7394	199.139		8.94112	3.52145	21.0953	8.72257
3.51389	2.23442	22.7561	198.598		8.95779	3.52129	21.1119	14.3093
3.51667	2.2336	22.7728	201.302		8.97446	3.52129	21.1289	9.08301
3.51944	2.23289	22.7894	200.581		8.99112	3.52141	21.1456	8.90279
3.52222	2.23226	22.8061	201.302		9.00779	3.52137	21.1622	9.08301
3.525	2.23151	22.8228	201.482		9.02446	3.52141	21.1789	8.90279
3.52778	2.23084	22.8394	203.104		9.04112	3.52141	21.1956	13.9488
3.53056	2.23017	22.8561	203.464		9.05779	3.52129	21.2122	13.7686
3.53333	2.22942	22.8728	203.464		9.07446	3.52125	21.2289	9.08301
3.53611	2.22875	22.8894	204.906		9.09112	3.52133	21.2456	8.54236
3.53889	2.22804	22.9061	204.546		9.10779	3.52133	21.2622	8.00171
3.54167	2.22722	22.9228	204.726		9.12446	3.52121	21.2789	8.36214
3.54444	2.22663	22.94	205.627		9.14112	3.52133	21.2956	8.72257
3.54722	2.22596	22.9567	204.726		9.15779	3.52125	21.3122	8.54236
3.55	2.22513	22.9733	206.888		9.17446	3.52133	21.3289	8.36214
3.55278	2.22434	22.99	208.15		9.19112	3.52137	21.3458	8.72257
3.55556	2.22356	23.0067	209.411		9.20779	3.52129	21.3625	8.00171
3.55833	2.22285	23.0233	207.789		9.22446	3.52137	21.3792	13.228
3.56111	2.22218	23.04	209.051		9.24112	3.52141	21.3958	8.54236
3.56389	2.22131	23.0567	211.574		9.25779	3.52129	21.4125	8.00171
3.56667	2.22044	23.0733	211.214		9.27446	3.52137	21.4292	8.00171
3.56944	2.21966	23.09	212.295		9.29112	3.52141	21.4458	7.64128
3.57222	2.21891	23.1067	211.574		9.30779	3.52129	21.4625	12.3269
3.575	2.21808	23.1233	212.475		9.32446	3.52133	21.4792	8.36214
3.57778	2.21725	23.14	212.295		9.34112	3.52133	21.4958	8.00171
3.58056	2.21635	23.1567	214.097		9.35779	3.52133	21.5125	8.54236
3.58333	2.21536	23.1733	214.818		9.37446	3.52141	21.5292	7.46106
3.58611	2.21466	23.19	214.277		9.39112	3.52125	21.5461	6.7402
3.58889	2.21367	23.2067	215.359		9.40779	3.52133	21.5628	7.28084
3.59167	2.21273	23.2233	215.359		9.42446	3.52133	21.5792	6.92041
3.59444	2.21178	23.24	219.323		9.44112	3.52145	21.5961	7.46106
3.59722	2.21072	23.2567	216.079		9.45779	3.52129	21.6128	7.10063
3.6	2.20981	23.2733	217.161		9.47446	3.52129	21.6294	7.10063
3.60278	2.20875	23.29	217.521		9.49112	3.52137	21.6461	7.82149
3.60556	2.20765	23.3067	219.143		9.50779	3.52129	21.6628	6.7402
3.60833	2.20654	23.3233	219.143		9.52446	3.52129	21.6794	7.10063
3.61111	2.20548	23.34	219.323		9.54112	3.52125	21.6961	6.92041
3.61389	2.20446	23.3567	219.684		9.55779	3.52117	21.7128	6.37976
3.61667	2.20324	23.3733	221.666		9.57446	3.52113	21.7294	7.64128
3.61944	2.20217	23.39	221.125		9.59112	3.52121	21.7461	7.10063
3.62222	2.20115	23.4067	221.125		9.60779	3.52129	21.7628	6.92041
3.625	2.19997	23.4233	222.207		9.62446	3.52109	21.7797	6.7402
3.62778	2.19887	23.4406	222.928		9.64112	3.52113	21.7964	7.46106
3.63056	2.19776	23.4572	222.027		9.65779	3.52137	21.8128	6.37976
3.63333	2.19658	23.4739	223.288		9.67446	3.52105	21.8294	6.55998
3.63611	2.19552	23.4906	224.189		9.69112	3.52121	21.8464	6.92041
3.63889	2.19438	23.5072	224.55		9.70779	3.52133	21.8631	6.37976
3.64167	2.19328	23.5239	225.09		9.72446	3.52117	21.8797	7.46106
3.64444	2.19225	23.5406	226.172		9.74112	3.52117	21.8964	6.7402
3.64722	2.19111	23.5572	225.811		9.75779	3.52117	21.9131	7.46106
3.65	2.1902	23.5739	226.712		9.77446	3.52129	21.9297	7.28084
3.65278	2.1891	23.5906	227.613		9.79112	3.52117	21.9464	6.19955
3.65556	2.18808	23.6072	227.253		9.80779	3.52117	21.9631	6.7402
3.65833	2.18694	23.6239	228.514		9.82446	3.52121	21.9797	7.10063
3.66111	2.18599	23.6406	231.398		9.84112	3.52125	21.9964	7.28084
3.66389	2.18505	23.6572	228.514		9.85779	3.52101	22.0131	6.55998
3.66667	2.18398	23.6739	228.875		9.87446	3.52109	22.03	7.46106
3.66944	2.18304	23.6906	231.578		9.89112	3.52113	22.0467	6.7402
3.67222	2.18197	23.7072	231.758		9.90779	3.52117	22.0633	7.46106
3.675	2.18107	23.7239	232.479		9.92446	3.52109	22.08	8.00171
3.67778	2.18012	23.7406	232.299		9.94112	3.52113	22.0967	7.82149
3.68056	2.17918	23.7572	234.822		9.95779	3.52117	22.1133	6.92041
3.68333	2.17815	23.7739	233.56		9.97446	3.52117	22.13	6.7402
3.68611	2.17733	23.7906	238.606		9.99112	3.52101	22.1467	7.64128
3.68889	2.17623	23.8072	234.642		10.0078	3.52121	22.1633	7.46106
3.69167	2.17536	23.8239	234.642		10.0245	3.52098	22.18	7.46106
3.69444	2.17453	23.8411	236.083		10.0411	3.52113	22.1967	7.10063
3.69722	2.17351	23.8578	236.444		10.0578	3.52109	22.2133	6.92041
3.7	2.1728	23.8744	236.444		10.0745	3.52101	22.23	8.18193
3.70278	2.17185	23.8911	237.886		10.0911	3.52117	22.2467	7.28084
3.70556	2.17079	23.9078	236.083		10.1078	3.52113	22.2636	8.36214
3.70833	2.16996	23.9244	238.606		10.1245	3.52113	22.2803	8.00171
3.71111	2.16906	23.9411	239.327		10.1411	3.52098	22.2969	7.64128
3.71389	2.16815	23.9578	240.409		10.1578	3.52109	22.3136	6.92041
3.71667	2.16744	23.9744	239.508		10.1745	3.52121	22.3303	8.54236
3.71944	2.16662	23.9911	240.589		10.1911	3.52125	22.3469	8.36214
3.72222	2.16587	24.0078	241.31		10.2078	3.52121	22.3636	7.64128
3.725	2.16496	24.0244	241.31		10.2245	3.52105	22.3803	8.36214
3.72778	2.16422	24.0411	243.292		10.2411	3.52101	22.3969	8.72257
3.73056	2.16331	24.0578	243.472		10.2578	3.52121	22.4136	8.18193
3.73333	2.16256	24.0744	242.932		10.2745	3.52121	22.4303	8.00171
3.73611	2.1617	24.0911	244.734		10.2911	3.52113	22.4469	8.90279
3.73889	2.16087	24.1078	244.013		10.3078	3.52113	22.4636	7.64128
3.74167	2.16024	24.1244	244.734		10.3245	3.52101	22.4806	9.08301
3.74444	2.15929	24.1411	246.176		10.3411	3.52129	22.4972	8.90279
3.74722	2.15859	24.1578	245.274		10.3578	3.52113	22.5139	8.36214
3.75	2.1578	24.1744	246.536		10.3745	3.52113	22.5306	8.18193
3.75278	2.15709	24.1911	246.896		10.3911	3.52133	22.5472	8.54236
3.75556	2.1563	24.2078	247.797		10.4078	3.52125	22.5639	8.18193
3.75833	2.15551	24.2244	247.617		10.4245	3.5209	22.5806	8.72257
3.76111	2.15488	24.2411	247.978		10.4411	3.52105	22.5972	8.90279
3.76389	2.15418	24.2578	249.78		10.4578	3.52098	22.6139	9.44344
3.76667	2.15327	24.2744	250.861		10.4745	3.52113	22.6308	9.26322
3.76944	2.1526	24.2911	251.402		10.4911	3.52113	22.6472	8.36214
3.77222	2.15185	24.3083	250.861		10.5078	3.52113	22.6642	9.26322
3.775	2.15122	24.325	251.762		10.5245	3.52109	22.6808	10.3445
3.77778	2.15043	24.3417	254.105		10.5411	3.52105	22.6972	10.3445
3.78056	2.14969	24.3583	252.844		10.5578	3.52109	22.7142	9.26322
3.78333	2.14917	24.375	254.285		10.5745	3.52109	22.7308	10.3445
3.78611	2.14835	24.3917	255.907		10.5911	3.52121	22.7475	9.98409
3.78889	2.14772	24.4083	255.727		10.6078	3.52101	22.7642	9.98409
3.79167	2.14697	24.425	255.907		10.6245	3.52109	22.7808	10.1643
3.79444	2.14634	24.4417	258.791		10.6411	3.52098	22.7975	10.8852
3.79722	2.14567	24.4583	254.826		10.6578	3.52109	22.8142	9.98409
3.8	2.145	24.475	258.43		10.6745	3.52098	22.8308	9.98409
3.80278	2.14433	24.4917	258.07		10.6911	3.52109	22.8475	9.80387
3.80556	2.14362	24.5083	260.413		10.7078	3.52113	22.8642	10.1643
3.80833	2.14299	24.5256	259.512		10.7245	3.52109	22.8808	10.705
3.81111	2.14236	24.5417	258.791		10.7411	3.52109	22.8975	10.1643
3.81389	2.14165	24.5583	259.872		10.7578	3.52117	22.9144	10.8852
3.81667	2.14102	24.575	259.872		10.7745	3.52109	22.9311	11.2456
3.81944	2.14043	24.5917	262.575		10.7911	3.52125	22.9478	9.98409
3.82222	2.13976	24.6083	262.575		10.8078	3.52105	22.9644	11.606
3.825	2.13909	24.625	264.017		10.8245	3.52109	22.9811	10.8852
3.82778	2.13846	24.6417	263.476		10.8411	3.52101	22.9978	10.8852
3.83056	2.13787	24.6583	264.197		10.8578	3.52113	23.0144	11.606
3.83333	2.13728	24.675	265.459		10.8745	3.52117	23.0311	11.7863
3.83611	2.13665	24.6917	265.999		10.8911	3.52117	23.0478	11.9665
3.83889	2.1359	24.7083	266.9		10.9078	3.52117	23.0644	11.606
3.84167	2.13535	24.7256	266.9		10.9245	3.52133	23.0811	11.7863
3.84444	2.13484	24.7422	267.982		10.9411	3.52117	23.0978	12.1467
3.84722	2.13405	24.7589	267.982		10.9578	3.52125	23.1147	12.5071
3.85	2.13358	24.7756	269.063		10.9745	3.52117	23.1314	12.3269
3.85278	2.13295	24.7922	270.325		10.9911	3.52129	23.1478	11.4258
3.85556	2.13236	24.8089	269.964		11.0078	3.52121	23.1647	11.9665
3.85833	2.13185	24.8256	271.406		11.0245	3.52113	23.1814	11.9665
3.86111	2.13114	24.8422	269.604		11.0411	3.52121	23.1981	11.9665
3.86389	2.13059	24.8589	271.586		11.0578	3.52125	23.2147	13.0478
3.86667	2.13004	24.8756	272.127		11.0745	3.52129	23.2314	12.8675
3.86944	2.12949	24.8922	272.848		11.0911	3.52121	23.2481	12.6873
3.87222	2.12897	24.9089	273.749		11.1078	3.52129	23.2647	13.0478
3.875	2.12838	24.9256	274.65		11.1245	3.52117	23.2814	14.1291
3.87778	2.12775	24.9422	275.19		11.1411	3.52121	23.2981	13.5884
3.88056	2.1272	24.9589	275.911		11.1578	3.52133	23.3147	13.0478
3.88333	2.12673	24.9756	275.551		11.1745	3.52117	23.3314	13.9488
3.88611	2.12618	24.9922	278.254		11.1911	3.52133	23.3481	13.0478
3.88889	2.12551	25.0089	279.876		11.2078	3.52117	23.365	13.9488
3.89167	2.12492	25.0256	277.894		11.2245	3.52133	23.3817	14.4895
3.89444	2.12456	25.0422	280.236		11.2411	3.52117	23.3983	13.9488
3.89722	2.1239	25.0589	280.777		11.2578	3.52141	23.415	14.1291
3.9	2.12334	25.0756	281.858		11.2745	3.52113	23.4317	13.7686
3.90278	2.12287	25.0922	280.777		11.2911	3.52129	23.4483	14.1291
3.90556	2.12232	25.1089	282.399		11.3078	3.52113	23.465	14.8499
3.90833	2.12177	25.1256	282.219		11.3245	3.52125	23.4817	14.3093
3.91111	2.12134	25.1422	284.021		11.3411	3.52125	23.4983	14.3093
3.91389	2.12059	25.1589	284.201		11.3578	3.52133	23.515	15.3906
3.91667	2.12015	25.1761	285.282		11.3745	3.52133	23.5317	14.8499
3.91944	2.11976	25.1928	284.922		11.3911	3.52125	23.5483	15.0301
3.92222	2.11925	25.2094	285.823		11.4078	3.52141	23.565	15.2104
3.925	2.11858	25.2261	286.904		11.4245	3.52133	23.5819	15.9312
3.92778	2.11819	25.2428	287.085		11.4411	3.52137	23.5983	14.6697
3.93056	2.11771	25.2594	287.445		11.4578	3.52129	23.615	14.4895
3.93333	2.11716	25.2761	287.805		11.4745	3.52133	23.6319	14.8499
3.93611	2.11669	25.2928	289.067		11.4911	3.52133	23.6486	14.6697
3.93889	2.11618	25.3094	289.968		11.5078	3.52141	23.6653	16.1114
3.94167	2.11563	25.3261	289.247		11.5245	3.52141	23.6819	15.751
3.94444	2.11504	25.3428	289.247		11.5411	3.52137	23.6986	14.8499
3.94722	2.11468	25.3594	289.608		11.5578	3.52129	23.7153	15.751
3.95	2.11409	25.3761	290.148		11.5745	3.52133	23.7319	15.751
3.95278	2.11366	25.3928	291.049		11.5911	3.52141	23.7486	15.751
3.95556	2.11318	25.4094	292.671		11.6078	3.52133	23.7653	15.751
3.95833	2.11267	25.4267	292.671		11.6245	3.52129	23.7819	16.1114
3.96111	2.11212	25.4428	288.346		11.6411	3.52141	23.7989	15.9312
3.96389	2.11157	25.4594	294.113		11.6578	3.52145	23.8156	16.1114
3.96667	2.11098	25.4761	294.113		11.6745	3.52149	23.8322	16.6521
3.96944	2.11055	25.4928	294.834		11.6911	3.5216	23.8489	16.1114
3.97222	2.11003	25.5094	296.816		11.7078	3.5216	23.8656	17.3729
3.975	2.10968	25.5261	295.915		11.7245	3.52168	23.8822	16.4719
3.97778	2.10909	25.5428	296.095		11.7411	3.5216	23.8989	16.4719
3.98056	2.10874	25.5594	298.078		11.7578	3.52149	23.9156	16.4719
3.98333	2.10807	25.5761	297.357		11.7745	3.52164	23.9322	17.3729
3.98611	2.10763	25.5933	296.636		11.7911	3.52157	23.9489	17.3729
3.98889	2.10712	25.61	299.339		11.8078	3.5216	23.9656	17.7334
3.99167	2.10673	25.6267	299.88		11.8245	3.5216	23.9822	16.8323
3.99444	2.10622	25.6433	300.601		11.8411	3.52153	23.9989	17.0125
3.99722	2.10562	25.66	300.781		11.8578	3.52168	24.0156	17.0125
4	2.10515	25.6767	301.682		11.8745	3.52157	24.0322	17.9136
4.00278	2.10468	25.6933	301.682		11.8911	3.52164	24.0489	17.3729
4.00556	2.10421	25.71	303.124		11.9078	3.52168	24.0656	11.9665
4.00833	2.10366	25.7267	304.566		11.9245	3.52168	24.0825	17.3729
4.01111	2.1033	25.7433	303.304		11.9411	3.5216	24.0992	18.0938
4.01389	2.10259	25.76	303.665		11.9578	3.5218	24.1158	18.0938
4.01667	2.10216	25.7767	303.845		11.9745	3.52157	24.1325	18.274
4.01944	2.10169	25.7933	304.025		11.9911	3.5218	24.1492	18.274
4.02222	2.10121	25.81	304.205		12.0078	3.52153	24.1658	18.0938
4.025	2.10066	25.8267	306.548		12.0245	3.5216	24.1825	17.9136
4.02778	2.10023	25.8433	306.368		12.0411	3.52153	24.1992	18.4542
4.03056	2.09976	25.86	306.548		12.0578	3.52157	24.2158	17.9136
4.03333	2.09929	25.8767	307.629		12.0745	3.5216	24.2325	18.4542
4.03611	2.09869	25.8933	308.711		12.0911	3.52168	24.2492	13.5884
4.03889	2.09818	25.91	308.53		12.1078	3.5218	24.2661	18.4542
4.04167	2.09779	25.9267	309.431		12.1245	3.52172	24.2828	13.228
4.04444	2.09724	25.9433	308.53		12.1411	3.52172	24.2994	18.4542
4.04722	2.09665	25.96	308.891		12.1578	3.52172	24.3161	18.9949
4.05	2.09617	25.9767	310.693		12.1745	3.52168	24.3328	17.7334
4.05278	2.09566	25.9933	311.414		12.1911	3.52172	24.3494	14.3093
4.05556	2.09531	26.01	311.954		12.2078	3.52176	24.3661	19.1751
4.05833	2.09472	26.0272	313.757		12.2245	3.52176	24.3828	18.274
4.06111	2.09428	26.0439	313.757		12.2411	3.5218	24.3994	18.9949
4.06389	2.09385	26.0606	313.396		12.2578	3.52176	24.4161	19.3553
4.06667	2.09322	26.0772	312.856		12.2745	3.52172	24.4328	18.6345
4.06944	2.09271	26.0939	315.018		12.2911	3.52176	24.4494	19.1751
4.07222	2.09236	26.1106	315.198		12.3078	3.52184	24.4661	14.4895
4.075	2.09173	26.1272	315.919		12.3245	3.52172	24.4828	19.7158
4.07778	2.09125	26.1439	316.46		12.3411	3.52184	24.4997	14.8499
4.08056	2.09062	26.1606	316.46		12.3578	3.52204	24.5164	14.1291
4.08333	2.09019	26.1772	316.28		12.3745	3.522	24.5331	15.2104
4.08611	2.08968	26.1939	317.902		12.3911	3.52204	24.5497	14.1291
4.08889	2.08917	26.2106	319.343		12.4078	3.52188	24.5664	15.0301
4.09167	2.08877	26.2272	320.785		12.4245	3.52212	24.5831	14.4895
4.09444	2.08818	26.2439	319.524		12.4411	3.522	24.5997	18.9949
4.09722	2.08779	26.2606	319.884		12.4578	3.52192	24.6164	14.4895
4.1	2.08724	26.2772	322.227		12.4745	3.52208	24.6331	14.8499
4.10278	2.08676	26.2939	322.948		12.4911	3.52208	24.6497	15.3906
4.10556	2.08621	26.3106	320.965		12.5078	3.52219	24.6664	15.0301
4.10833	2.08578	26.3272	322.948		12.5245	3.52208	24.6833	15.5708
4.11111	2.08511	26.3439	323.128		12.5411	3.52227	24.7	15.9312
4.11389	2.08464	26.3606	323.128		12.5578	3.52227	24.7167	19.5356
4.11667	2.08409	26.3772	323.849		12.5745	3.52223	24.7333	15.3906
4.11944	2.08365	26.3939	323.849		12.5911	3.52227	24.75	15.0301
4.12222	2.08302	26.4106	325.11		12.6078	3.52219	24.7667	14.8499
4.125	2.08259	26.4272	326.372		12.6245	3.52251	24.7833	15.0301
4.12778	2.08216	26.4439	325.29		12.6411	3.52243	24.8	15.9312
4.13056	2.08157	26.4606	322.407		12.6578	3.52231	24.8167	15.5708
4.13333	2.08105	26.4778	327.273		12.6745	3.52251	24.8333	16.4719
4.13611	2.08066	26.4944	328.534		12.6911	3.52247	24.85	16.2917
4.13889	2.08003	26.5111	329.435		12.7078	3.52255	24.8667	15.3906
4.14167	2.07944	26.5278	329.796		12.7245	3.52239	24.8833	16.2917
4.14444	2.07912	26.5444	330.337		12.7411	3.52255	24.9	16.2917
4.14722	2.07857	26.5611	330.517		12.7578	3.52259	24.9167	16.2917
4.15	2.07794	26.5778	333.22		12.7745	3.52243	24.9333	16.2917
4.15278	2.07743	26.5944	332.679		12.7911	3.52259	24.95	16.1114
4.15556	2.07696	26.6111	332.319		12.8078	3.52239	24.9669	15.9312
4.15833	2.07629	26.6278	332.679		12.8245	3.52275	24.9836	16.6521
4.16111	2.07574	26.6444	332.679		12.8411	3.52271	25.0003	16.8323
4.16389	2.07531	26.6611	333.941		12.8578	3.52275	25.0169	17.0125
4.16667	2.07479	26.6778	336.644		12.8745	3.5229	25.0336	16.1114
4.16944	2.07424	26.6944	335.563		12.8911	3.52275	25.0503	16.2917
4.17222	2.07381	26.7111	337.005		12.9078	3.52282	25.0669	15.9312
4.175	2.07314	26.7278	337.545		12.9245	3.52294	25.0836	16.2917
4.17778	2.07267	26.7444	337.545		12.9411	3.52302	25.1003	17.0125
4.18056	2.07204	26.7611	338.086		12.9578	3.52286	25.1169	15.751
4.18333	2.0716	26.7778	340.609		12.9745	3.52298	25.1336	17.1927
4.18611	2.07109	26.7944	339.167		12.9911	3.52294	25.1503	16.8323
4.18889	2.07046	26.8111	341.149		13.0078	3.52298	25.1669	16.4719
4.19167	2.06991	26.8278	342.411		13.0245	3.5229	25.1839	17.5532
4.19444	2.06944	26.8444	341.51		13.0411	3.5231	25.2006	17.5532
4.19722	2.06889	26.8611	341.69		13.0578	3.52318	25.2172	17.0125
4.2	2.0683	26.8778	343.492		13.0745	3.5231	25.2339	17.3729
4.20278	2.06775	26.895	343.492		13.0911	3.5231	25.2506	17.9136
4.20556	2.06735	26.9117	344.574		13.1078	3.52318	25.2672	17.1927
4.20833	2.06672	26.9283	344.393		13.1245	3.52306	25.2839	16.8323
4.21111	2.06613	26.945	345.114		13.1411	3.52314	25.3006	17.5532
4.21389	2.06574	26.9617	344.213		13.1578	3.52322	25.3172	17.3729
4.21667	2.06507	26.9783	347.277		13.1745	3.52306	25.3339	17.3729
4.21944	2.06463	26.995	346.736		13.1911	3.52326	25.3506	17.3729
4.22222	2.06397	27.0117	348.358		13.2078	3.52322	25.3675	17.0125
4.225	2.06345	27.0283	349.259		13.2245	3.52322	25.3839	17.7334
4.22778	2.06274	27.045	348.719		13.2411	3.52326	25.4008	17.9136
4.23056	2.06239	27.0617	347.277		13.2578	3.52341	25.4175	18.0938
4.23333	2.06176	27.0783	350.701		13.2745	3.52338	25.4342	17.9136
4.23611	2.06125	27.095	350.16		13.2911	3.52322	25.4508	18.4542
4.23889	2.06074	27.1117	351.422		13.3078	3.52334	25.4675	17.7334
4.24167	2.06015	27.1283	353.404		13.3245	3.52345	25.4842	18.274
4.24444	2.05967	27.145	351.602		13.3411	3.52345	25.5008	18.274
4.24722	2.05908	27.1617	347.277		13.3578	3.52357	25.5175	17.9136
4.25	2.05865	27.1783	351.782		13.3745	3.52361	25.5342	18.274
4.25278	2.05802	27.195	353.044		13.3911	3.52345	25.5508	18.8147
4.25556	2.05759	27.2117	354.125		13.4078	3.52361	25.5675	18.4542
4.25833	2.05688	27.2283	354.666		13.4245	3.52349	25.5842	18.4542
4.26111	2.05656	27.245	355.567		13.4411	3.52373	25.6008	18.6345
4.26389	2.05609	27.2617	358.27		13.4578	3.52365	25.6178	18.6345
4.26667	2.05562	27.2783	357.189		13.4745	3.52373	25.6344	19.3553
4.26944	2.05511	27.295	358.63		13.4911	3.52393	25.6511	19.5356
4.27222	2.05471	27.3117	359.532		13.5078	3.52389	25.6678	18.9949
4.275	2.05424	27.3289	360.252		13.5245	3.52389	25.6844	19.1751
4.27778	2.05369	27.3456	357.91		13.5411	3.52397	25.7011	18.8147
4.28056	2.05333	27.3622	361.153		13.5578	3.52393	25.7178	18.6345
4.28333	2.0529	27.3789	361.694		13.5745	3.52404	25.7344	19.1751
4.28611	2.05259	27.3956	362.956		13.5911	3.52397	25.7511	19.3553
4.28889	2.05215	27.4122	362.956		13.6078	3.52404	25.7678	19.3553
4.29167	2.05176	27.4289	364.037		13.6245	3.524	25.7844	19.7158
4.29444	2.0514	27.4456	364.578		13.6411	3.52412	25.8011	18.274
4.29722	2.05109	27.4622	362.775		13.6578	3.52404	25.8178	18.4542
4.3	2.05081	27.4789	365.118		13.6745	3.52412	25.8344	19.1751
4.30278	2.05062	27.4956	365.479		13.6911	3.5242	25.8514	20.0762
4.30556	2.05026	27.5122	366.56		13.7078	3.52428	25.8681	19.3553
4.30833	2.04995	27.5289	366.92		13.7245	3.52436	25.8847	20.2564
4.31111	2.04987	27.5456	369.263		13.7411	3.52444	25.9014	19.896
4.31389	2.04971	27.5622	370.345		13.7578	3.5244	25.9181	20.2564
4.31667	2.0494	27.5789	365.118		13.7745	3.5244	25.9347	19.3553
4.31944	2.04924	27.5956	369.624		13.7911	3.5244	25.9514	20.0762
4.32222	2.049	27.6122	371.426		13.8078	3.52456	25.9681	20.4366
4.325	2.04885	27.6289	371.966		13.8245	3.52463	25.9847	19.7158
4.32778	2.04881	27.6456	371.966		13.8411	3.52467	26.0014	20.2564
4.33056	2.04857	27.6622	373.588		13.8578	3.52463	26.0181	19.896
4.33333	2.04845	27.6789	372.868		13.8745	3.52467	26.0347	19.896
4.33611	2.04837	27.6956	374.67		13.8911	3.52463	26.0517	19.7158
4.33889	2.04814	27.7122	374.489		13.9078	3.52471	26.0683	20.0762
4.34167	2.04818	27.7289	374.67		13.9245	3.52483	26.085	20.7971
4.34444	2.04814	27.7456	375.931		13.9411	3.52483	26.1017	20.6168
4.34722	2.04806	27.7622	376.832		13.9578	3.52503	26.1183	19.896
4.35	2.04786	27.7794	375.931		13.9745	3.52487	26.135	19.3553
4.35278	2.04786	27.7961	378.454		13.9911	3.52491	26.1517	20.2564
4.35556	2.0477	27.8128	379.536		14.0078	3.52487	26.1683	20.4366
4.35833	2.0477	27.8294	374.85		14.0245	3.52507	26.185	20.2564
4.36111	2.04755	27.8461	382.96		14.0411	3.52495	26.2017	20.4366
4.36389	2.04747	27.8628	379.355		14.0578	3.52483	26.2183	20.2564
4.36667	2.04751	27.8794	381.157		14.0745	3.52515	26.235	20.0762
4.36944	2.04743	27.8961	382.059		14.0911	3.52507	26.2517	20.7971
4.37222	2.04731	27.9128	381.698		14.1078	3.52526	26.2683	20.4366
4.375	2.04727	27.9294	382.96		14.1245	3.52534	26.285	20.7971
4.37778	2.04719	27.9461	380.437		14.1411	3.52522	26.3017	20.0762
4.38056	2.04703	27.9628	384.221		14.1578	3.52534	26.3186	20.4366
4.38333	2.04711	27.9794	384.221		14.1745	3.52538	26.3353	20.9773
4.38611	2.04703	27.9961	384.582		14.1911	3.52534	26.3519	20.4366
4.38889	2.04684	28.0128	385.302		14.2078	3.52534	26.3686	21.3377
4.39167	2.0466	28.0294	386.744		14.2245	3.52562	26.3853	20.4366
4.39444	2.04664	28.0461	386.384		14.2411	3.52574	26.4019	21.6981
4.39722	2.04672	28.0628	386.744		14.2578	3.5257	26.4186	20.7971
4.4	2.0466	28.0794	387.285		14.2745	3.52562	26.4353	20.4366
4.40278	2.04652	28.0961	388.907		14.2911	3.5257	26.4519	20.7971
4.40556	2.04644	28.1128	389.808		14.3078	3.52566	26.4686	20.9773
4.40833	2.04632	28.1294	391.97		14.3245	3.5257	26.4853	20.7971
4.41111	2.04629	28.1461	386.924		14.3411	3.52582	26.5019	20.9773
4.41389	2.04617	28.1628	391.069		14.3578	3.52585	26.5186	21.5179
4.41667	2.04613	28.1794	392.151		14.3745	3.52601	26.5353	22.419
4.41944	2.04601	28.1961	395.395		14.3911	3.52593	26.5519	22.0586
4.42222	2.04597	28.2133	392.511		14.4078	3.52605	26.5689	21.8784
4.425	2.04593	28.23	393.052		14.4245	3.52613	26.5856	21.8784
4.42778	2.04589	28.2467	394.674		14.4411	3.52613	26.6022	21.6981
4.43056	2.04577	28.2633	395.935		14.4578	3.52621	26.6189	21.6981
4.43333	2.04585	28.28	395.395		14.4745	3.52613	26.6356	22.0586
4.43611	2.04566	28.2967	395.214		14.4911	3.52633	26.6522	21.6981
4.43889	2.04554	28.3133	397.197		14.5078	3.52644	26.6689	22.2388
4.44167	2.04554	28.33	397.377		14.5245	3.52644	26.6856	22.419
4.44444	2.04554	28.3467	396.476		14.5411	3.52652	26.7022	22.5992
4.44722	2.04538	28.3633	398.278		14.5578	3.52664	26.7189	17.7334
4.45	2.04546	28.38	395.034		14.5745	3.5266	26.7356	22.5992
4.45278	2.04534	28.3967	394.493		14.5911	3.52668	26.7522	22.2388
4.45556	2.04522	28.4133	400.981		14.6078	3.5268	26.7692	22.419
4.45833	2.04518	28.43	400.981		14.6245	3.52692	26.7858	22.5992
4.46111	2.04514	28.4467	399.54		14.6411	3.52688	26.8025	17.5532
4.46389	2.04514	28.4633	402.063		14.6578	3.52707	26.8192	22.0586
4.46667	2.04506	28.48	403.504		14.6745	3.52704	26.8358	17.7334
4.46944	2.04495	28.4967	403.685		14.6911	3.52704	26.8525	22.9597
4.47222	2.04491	28.5133	403.865		14.7078	3.52719	26.8692	23.1399
4.475	2.04491	28.53	404.946		14.7245	3.52711	26.8858	19.3553
4.47778	2.04479	28.5467	405.487		14.7411	3.52719	26.9025	17.7334
4.48056	2.04471	28.5633	407.469		14.7578	3.52731	26.9192	17.7334
4.48333	2.04471	28.58	407.289		14.7745	3.52723	26.9358	19.3553
4.48611	2.04475	28.5967	407.289		14.7911	3.52727	26.9525	18.9949
4.48889	2.04463	28.6139	407.829		14.8078	3.52743	26.9692	18.6345
4.49167	2.04447	28.63	408.55		14.8245	3.52747	26.9861	18.274
4.49444	2.04451	28.6467	409.451		14.8411	3.52763	27.0028	19.1751
4.49722	2.04447	28.6633	409.992		14.8578	3.52763	27.0194	18.8147
4.5	2.04447	28.6806	410.353		14.8745	3.52766	27.0361	19.1751
4.50278	2.04443	28.6972	409.451		14.8911	3.5277	27.0528	19.3553
4.50556	2.04432	28.7139	410.533		14.9078	3.52774	27.0694	19.7158
4.50833	2.04436	28.7306	410.533		14.9245	3.5277	27.0861	18.9949
4.51111	2.04436	28.7472	411.434		14.9411	3.5279	27.1028	19.1751
4.51389	2.04432	28.7639	411.974		14.9578	3.52802	27.1194	18.9949
4.51667	2.04408	28.7806	411.974		14.9745	3.5281	27.1361	19.3553
4.51944	2.04412	28.7972	414.317		14.9911	3.52818	27.1528	19.896
4.52222	2.04416	28.8139	414.497		15.0078	3.5281	27.1694	19.896
4.525	2.04416	28.8306	413.416		15.0245	3.52818	27.1861	19.7158
4.52778	2.04408	28.8472	409.271		15.0411	3.52829	27.2028	19.896
4.53056	2.04408	28.8639	415.038		15.0578	3.52837	27.2194	19.3553
4.53333	2.04404	28.8806	416.66		15.0745	3.52837	27.2364	19.5356
4.53611	2.044	28.8972	415.759		15.0911	3.52857	27.2531	19.896
4.53889	2.04392	28.9139	416.48		15.1078	3.52853	27.2697	21.3377
4.54167	2.04384	28.9306	417.741		15.1245	3.52869	27.2864	19.7158
4.54444	2.04388	28.9472	420.084		15.1411	3.52861	27.3031	20.2564
4.54722	2.0438	28.9639	415.399		15.1578	3.52869	27.3197	20.4366
4.55	2.04392	28.9806	420.445		15.1745	3.52869	27.3364	20.0762
4.55278	2.04388	28.9972	420.445		15.1911	3.52885	27.3531	20.7971
4.55556	2.04396	29.0139	422.427		15.2078	3.529	27.3697	19.896
4.55833	2.04373	29.0306	421.526		15.2245	3.52908	27.3864	19.7158
4.56111	2.04377	29.0472	422.607		15.2411	3.52928	27.4031	20.0762
4.56389	2.04384	29.0639	422.968		15.2578	3.52924	27.4197	20.2564
4.56667	2.04365	29.0806	423.689		15.2745	3.52928	27.4364	19.896
4.56944	2.04373	29.0972	424.049		15.2911	3.52944	27.4531	20.7971
4.57222	2.04377	29.1144	425.31		15.3078	3.5294	27.4697	20.4366
4.575	2.0438	29.1306	424.409		15.3245	3.52955	27.4867	20.4366
4.57778	2.04361	29.1478	427.473		15.3411	3.52979	27.5033	19.7158
4.58056	2.04373	29.1644	425.671		15.3578	3.52971	27.52	20.6168
4.58333	2.04373	29.1811	426.392		15.3745	3.52987	27.5367	20.0762
4.58611	2.04373	29.1978	427.113		15.3911	3.52987	27.5533	20.6168
4.58889	2.04369	29.2144	428.554		15.4078	3.52995	27.57	20.6168
4.59167	2.04369	29.2311	426.031		15.4245	3.52995	27.5867	20.4366
4.59444	2.04373	29.2478	428.735		15.4411	3.53003	27.6033	19.896
4.59722	2.04373	29.2644	430.537		15.4578	3.53014	27.6203	20.7971
4.6	2.04361	29.2811	425.671		15.4745	3.53038	27.6367	20.2564
4.60278	2.04365	29.2978	429.996		15.4911	3.53034	27.6533	21.1575
4.60556	2.04373	29.3144	431.258		15.5078	3.53038	27.67	20.7971
4.60833	2.04365	29.3311	431.438		15.5245	3.53062	27.6867	20.2564
4.61111	2.04365	29.3478	428.554		15.5411	3.5305	27.7033	20.7971
4.61389	2.04361	29.3644	435.943		15.5578	3.53069	27.7203	19.7158
4.61667	2.04373	29.3811	435.943		15.5745	3.53077	27.7369	20.7971
4.61944	2.04361	29.3978	434.682		15.5911	3.53093	27.7536	20.6168
4.62222	2.04373	29.4144	434.321		15.6078	3.53101	27.7703	20.9773
4.625	2.04377	29.4311	432.88		15.6245	3.53117	27.7869	20.6168
4.62778	2.04373	29.4478	436.484		15.6411	3.53132	27.8036	21.3377
4.63056	2.04369	29.4644	439.548		15.6578	3.53156	27.8203	20.7971
4.63333	2.04365	29.4811	437.745		15.6745	3.53148	27.8369	20.9773
4.63611	2.04377	29.4978	438.466		15.6911	3.5316	27.8536	20.2564
4.63889	2.04377	29.5144	435.222		15.7078	3.53168	27.8703	21.5179
4.64167	2.0438	29.5317	435.943		15.7245	3.53184	27.8869	20.9773
4.64444	2.04377	29.5478	440.449		15.7411	3.53203	27.9036	20.7971
4.64722	2.0438	29.5644	437.025		15.7578	3.53207	27.9203	20.9773
4.65	2.04384	29.5817	440.989		15.7745	3.53215	27.9372	21.1575
4.65278	2.04392	29.5983	444.233		15.7911	3.53239	27.9539	21.8784
4.65556	2.0438	29.615	444.954		15.8078	3.53243	27.9706	22.2388
4.65833	2.04388	29.6317	439.367		15.8245	3.53266	27.9872	21.1575
4.66111	2.04392	29.6483	444.774		15.8411	3.53262	28.0039	21.1575
4.66389	2.04396	29.665	445.134		15.8578	3.53278	28.0206	22.0586
4.66667	2.04384	29.6817	442.251		15.8745	3.53278	28.0372	22.419
4.66944	2.04408	29.6983	446.756		15.8911	3.53294	28.0539	22.0586
4.67222	2.04392	29.715	447.117		15.9078	3.53309	28.0706	21.6981
4.675	2.04408	29.7317	448.919		15.9245	3.53313	28.0872	21.6981
4.67778	2.04404	29.7483	444.053		15.9411	3.53329	28.1039	22.0586
4.68056	2.04396	29.765	443.512		15.9578	3.53345	28.1206	22.5992
4.68333	2.04404	29.7817	445.134		15.9745	3.53349	28.1375	22.419
4.68611	2.04408	29.7983	445.495		15.9911	3.53384	28.1542	22.419
4.68889	2.04412	29.815	451.622		16.0078	3.53388	28.1708	21.5179
4.69167	2.044	29.8317	451.622		16.0245	3.53412	28.1875	22.5992
4.69444	2.04412	29.8483	453.424		16.0411	3.534	28.2042	23.1399
4.69722	2.04412	29.865	447.297		16.0578	3.53428	28.2208	22.2388
4.7	2.04416	29.8817	452.884		16.0745	3.53428	28.2375	22.7794
4.70278	2.04412	29.8983	454.866		16.0911	3.53455	28.2542	21.1575
4.70556	2.04424	29.915	454.325		16.1078	3.53475	28.2708	22.7794
4.70833	2.04424	29.9317	453.604		16.1245	3.53491	28.2875	22.0586
4.71111	2.04428	29.9483	455.226		16.1411	3.5351	28.3042	22.9597
4.71389	2.04424	29.965	451.802		16.1578	3.53518	28.3208	23.6805
4.71667	2.04424	29.9817	456.488		16.1745	3.5355	28.3375	22.419
4.71944	2.04428	29.9983	452.163		16.1911	3.53557	28.3542	23.1399
4.72222	2.04424	30.015	458.29		16.2078	3.53581	28.3708	22.7794
4.725	2.04436	30.0317	453.965		16.2245	3.53605	28.3875	22.9597
4.72778	2.04424	30.0483	452.523		16.2411	3.53628	28.4044	22.5992
4.73056	2.04436	30.065	458.47		16.2578	3.5364	28.4211	23.3201
4.73333	2.0444	30.0822	459.552		16.2745	3.53648	28.4378	23.3201
4.73611	2.04447	30.0989	455.947		16.2911	3.53675	28.4544	23.3201
4.73889	2.0444	30.1156	459.552		16.3078	3.53699	28.4711	23.5003
4.74167	2.04436	30.1322	456.848		16.3245	3.53727	28.4878	23.5003
4.74444	2.04447	30.1489	461.894		16.3411	3.53754	28.5044	22.2388
4.74722	2.04436	30.1656	463.336		16.3578	3.5375	28.5211	24.0409
4.75	2.04447	30.1822	464.417		16.3745	3.53782	28.5378	24.0409
4.75278	2.04447	30.1989	457.93		16.3911	3.53813	28.5544	23.3201
4.75556	2.04459	30.2156	458.11		16.4078	3.53845	28.5711	23.8607
4.75833	2.04451	30.2322	464.417		16.4245	3.53849	28.5878	24.0409
4.76111	2.04451	30.2489	465.679		16.4411	3.53892	28.6044	24.0409
4.76389	2.04455	30.2656	460.813		16.4578	3.53919	28.6214	24.0409
4.76667	2.04459	30.2822	466.22		16.4745	3.53931	28.6381	24.2212
4.76944	2.04459	30.2989	460.813		16.4911	3.53971	28.6547	24.4014
4.77222	2.04467	30.3156	466.94		16.5078	3.53998	28.6714	24.0409
4.775	2.04467	30.3322	462.615		16.5245	3.54022	28.6881	24.2212
4.77778	2.04463	30.3489	468.202		16.5411	3.54049	28.7047	24.2212
4.78056	2.04475	30.3656	468.743		16.5578	3.54081	28.7214	24.4014
4.78333	2.04475	30.3822	469.103		16.5745	3.54108	28.7381	24.7618
4.78611	2.04471	30.3989	467.841		16.5911	3.54148	28.7547	24.2212
4.78889	2.04487	30.4156	469.644		16.6078	3.54163	28.7714	23.8607
4.79167	2.04483	30.4322	470.905		16.6245	3.54215	28.7881	24.2212
4.79444	2.04483	30.4489	465.499		16.6411	3.54238	28.8047	23.8607
4.79722	2.04491	30.4656	472.888		16.6578	3.54266	28.8214	24.7618
4.8	2.04491	30.4822	467.301		16.6745	3.54329	28.8381	24.942
4.80278	2.04499	30.4994	466.039		16.6911	3.54384	28.855	25.1223
4.80556	2.04491	30.5161	472.888		16.7078	3.54411	28.8717	25.6629
4.80833	2.04503	30.5328	473.428		16.7245	3.54451	28.8883	25.6629
4.81111	2.04514	30.5494	468.202		16.7411	3.54502	28.905	25.6629
4.81389	2.04506	30.5661	474.69		16.7578	3.54553	28.9217	24.7618
4.81667	2.04506	30.5828	469.283		16.7745	3.54584	28.9383	25.1223
4.81944	2.04526	30.5994	474.69		16.7911	3.54636	28.955	25.6629
4.82222	2.0451	30.6161	475.23		16.8078	3.54699	28.9717	25.6629
4.825	2.04526	30.6328	472.347		16.8245	3.54762	28.9883	26.0233
4.82778	2.04526	30.6494	471.266		16.8411	3.54805	29.005	26.2035
4.83056	2.04538	30.6661	477.753		16.8578	3.54856	29.0217	25.6629
4.83333	2.04538	30.6828	479.015		16.8745	3.54915	29.0383	26.0233
4.83611	2.04538	30.6994	477.213		16.8911	3.5499	29.055	25.6629
4.83889	2.04534	30.7161	477.934		16.9078	3.55068	29.0719	26.7442
4.84167	2.04546	30.7328	479.195		16.9245	3.5512	29.0886	26.2035
4.84444	2.04554	30.7494	474.87		16.9411	3.55202	29.1053	26.3838
4.84722	2.04554	30.7661	474.87		16.9578	3.55257	29.1219	25.6629
4.85	2.04566	30.7828	481.538		16.9745	3.55356	29.1386	28.0057
4.85278	2.04558	30.7994	482.439		16.9911	3.5545	29.1553	27.2848
4.85556	2.04558	30.8161	480.096		17.0078	3.55541	29.1719	26.564
4.85833	2.04562	30.8328	482.98		17.0245	3.55639	29.1886	26.7442
4.86111	2.04581	30.8494	477.934		17.0411	3.55741	29.2053	26.2035
4.86389	2.04569	30.8661	478.474		17.0578	3.55867	29.2219	26.7442
4.86667	2.04585	30.8833	482.98		17.0745	3.55974	29.2386	27.1046
4.86944	2.04585	30.9	480.457		17.0911	3.56119	29.2553	26.9244
4.87222	2.04593	30.9167	478.654		17.1078	3.56241	29.2722	26.3838
4.875	2.04597	30.9333	480.276		17.1245	3.56391	29.2889	26.564
4.87778	2.04597	30.95	485.863		17.1411	3.5654	29.3056	27.4651
4.88056	2.04601	30.9667	486.404		17.1578	3.56705	29.3222	27.1046
4.88333	2.04617	30.9833	485.683		17.1745	3.5689	29.3389	27.4651
4.88611	2.04601	31	484.421		17.1911	3.57079	29.3556	26.3838
4.88889	2.04613	31.0167	484.421		17.2078	3.57315	29.3722	27.6453
4.89167	2.04621	31.0333	487.305		17.2245	3.57563	29.3889	27.1046
4.89444	2.04621	31.05	482.619		17.2411	3.57843	29.4056	27.2848
4.89722	2.04629	31.0667	483.52		17.2578	3.58154	29.4222	26.9244
4.9	2.04636	31.0833	485.503		17.2745	3.58519	29.4389	26.0233
4.90278	2.04632	31.1	483.701		17.2911	3.58944	29.4556	27.4651
4.90556	2.04632	31.1167	483.34		17.3078	3.5944	29.4722	27.2848
4.90833	2.0464	31.1333	487.305		17.3245	3.59995	29.4892	26.2035
4.91111	2.04652	31.15	482.98		17.3411	3.6066	29.5056	27.1046
4.91389	2.0464	31.1667	483.701		17.3578	3.61368	29.5225	27.2848
4.91667	2.0466	31.1833	483.34		17.3745	3.62238	29.5392	27.2848
4.91944	2.0466	31.2	481.898		17.3911	3.63214	29.5558	26.564
4.92222	2.04656	31.2167	482.98		17.4078	3.64406	29.5725	27.4651
4.925	2.04672	31.2333	482.799		17.4245	3.65866	29.5892	27.1046
4.92778	2.04672	31.25	482.619		17.4411	3.67605	29.6058	26.7442
4.93056	2.04672	31.2672	482.439		17.4578	3.69636	29.6225	28.3661
4.93333	2.04684	31.2833	481.178		17.4745	3.7195	29.6392	27.1046
4.93611	2.04688	31.3	481.178		17.4911	3.745	29.6558	28.0057
4.93889	2.04684	31.3172	479.916		17.5078	3.77187	29.6725	27.4651
4.94167	2.04692	31.3333	481.898		17.5245	3.7978	29.6892	27.8255
4.94444	2.04699	31.3506	479.015		17.5411	3.82067	29.7058	28.3661
4.94722	2.04707	31.3672	477.393		17.5578	3.83956	29.7225	28.1859
4.95	2.04715	31.3839	479.015		17.5745	3.8551	29.7394	28.3661
4.95278	2.04719	31.4006	476.672		17.5911	3.86773	29.7561	28.3661
4.95556	2.04727	31.4172	477.753		17.6078	3.87875	29.7728	27.1046
4.95833	2.04739	31.4339	475.411		17.6245	3.88839	29.7894	28.0057
4.96111	2.04747	31.4506	475.591		17.6411	3.89748	29.8061	27.8255
4.96389	2.04759	31.4672	474.51		17.6578	3.90559	29.8228	27.4651
4.96667	2.04766	31.4839	473.068		17.6745	3.91318	29.8394	27.6453
4.96944	2.04766	31.5006	471.986		17.6911	3.9205	29.8561	27.6453
4.97222	2.04774	31.5172	472.707		17.7078	3.9275	29.8728	28.1859
4.975	2.04778	31.5339	472.167		17.7245	3.934	29.8894	28.9068
4.97778	2.0479	31.5506	473.608		17.7411	3.9401	29.9061	27.8255
4.98056	2.04798	31.5672	468.382		17.7578	3.94631	29.9228	28.1859
4.98333	2.04814	31.5839	465.499		17.7745	3.95218	29.9397	28.0057
4.98611	2.0481	31.6006	466.22		17.7911	3.95784	29.9564	27.8255
4.98889	2.04825	31.6172	465.138		17.8078	3.96335	29.9731	28.7266
4.99167	2.04833	31.6339	465.138		17.8245	3.96831	29.9897	28.9068
4.99444	2.04837	31.6506	465.499		17.8411	3.97347	30.0064	28.1859
4.99722	2.04857	31.6672	464.598		17.8578	3.97842	30.0231	27.6453
5	2.04861	31.6839	469.644		17.8745	3.98334	30.0397	28.7266
5.00278	2.04873	31.7006	465.138		17.8911	3.98834	30.0564	28.7266
5.00556	2.04892	31.7178	464.958		17.9078	3.99326	30.0731	29.2672
5.00833	2.04896	31.7344	464.778		17.9245	3.99826	30.0897	27.1046
5.01111	2.04892	31.7511	464.237		17.9307	4.00007	30.1064	28.3661
5.01389	2.04908	31.7672	465.679		17.9307	4.00007	30.1231	27.8255
5.01667	2.0492	31.7844	469.644		17.9307	3.95383	30.14	29.087
5.01944	2.04932	31.8011	465.318		17.9313	3.94376	30.1567	28.3661
5.02222	2.04936	31.8178	464.958		17.9326	3.93372	30.1731	29.2672
5.025	2.04951	31.8344	468.743		17.9345	3.92369	30.19	29.4474
5.02778	2.04959	31.8511	464.598		17.9371	3.91353	30.2067	28.1859
5.03056	2.04971	31.8678	463.516		17.9399	3.90551	30.2233	28.3661
5.03333	2.04983	31.8844	468.022		17.9426	3.8989	30.24	28.3661
5.03611	2.04995	31.9011	462.615		17.9454	3.89327	30.2567	28.7266
5.03889	2.04995	31.9178	467.301		17.9482	3.88827	30.2733	28.9068
5.04167	2.05007	31.9344	467.301		17.951	3.8839	30.29	23.5003
5.04444	2.05026	31.9511	460.633		17.9537	3.88013	30.3067	23.5003
5.04722	2.05026	31.9678	460.453		17.9565	3.87655	30.3233	29.4474
5.05	2.05034	31.9844	459.371		17.9593	3.87304	30.34	28.9068
5.05278	2.05042	32.0011	464.057		17.9621	3.87033	30.3567	28.7266
5.05556	2.0505	32.0178	460.993		17.9649	3.86734	30.3736	28.7266
5.05833	2.05062	32.0344	460.272		17.9676	3.86486	30.3903	23.8607
5.06111	2.05066	32.0511	461.173		17.9704	3.8625	30.4069	29.087
5.06389	2.0507	32.0678	457.749		17.9732	3.8601	30.4236	24.942
5.06667	2.05089	32.0844	457.389		17.976	3.85781	30.4403	29.2672
5.06944	2.05081	32.1011	455.226		17.9788	3.85569	30.4569	24.4014
5.07222	2.05101	32.1178	454.505		17.9815	3.8536	30.4736	29.2672
5.075	2.05101	32.1344	454.866		17.9843	3.8516	30.4903	29.2672
5.07778	2.05121	32.1511	453.785		17.9871	3.84971	30.5069	29.2672
5.08056	2.05121	32.1678	451.442		17.9899	3.84794	30.5236	29.8079
5.08333	2.05133	32.185	450.901		17.9926	3.84609	30.5403	30.709
5.08611	2.0514	32.2017	449.279		17.9954	3.84436	30.5569	23.8607
5.08889	2.0514	32.2183	449.64		17.9982	3.8427	30.5736	29.4474
5.09167	2.05152	32.235	448.558		18.001	3.84113	30.5903	30.5287
5.09444	2.05156	32.2517	449.82		18.0038	3.8396	30.6069	29.2672
5.09722	2.05164	32.2683	448.378		18.0065	3.83806	30.6239	24.4014
5.1	2.05164	32.285	449.82		18.0093	3.83656	30.6403	29.087
5.10278	2.05168	32.3017	450.541		18.0121	3.83515	30.6572	30.5287
5.10556	2.05192	32.3183	450		18.0149	3.83353	30.6739	25.4827
5.10833	2.05184	32.335	453.244		18.0176	3.83224	30.6906	29.4474
5.11111	2.05199	32.3517	455.767		18.0204	3.83086	30.7072	29.8079
5.11389	2.05211	32.3683	456.127		18.0232	3.82948	30.7239	29.8079
5.11667	2.05215	32.385	459.191		18.026	3.8283	30.7406	25.1223
5.11944	2.05215	32.4017	459.011		18.0287	3.82688	30.7572	25.6629
5.12222	2.05227	32.4183	461.354		18.0315	3.82555	30.7739	25.6629
5.125	2.05231	32.435	458.29		18.0343	3.82437	30.7906	25.6629
5.12778	2.05235	32.4517	458.29		18.0371	3.82323	30.8072	29.6277
5.13056	2.05243	32.4683	468.562		18.0399	3.82189	30.8242	29.8079
5.13333	2.05243	32.485	468.923		18.0426	3.82075	30.8408	26.0233
5.13611	2.05247	32.5017	471.806		18.0454	3.81957	30.8575	24.942
5.13889	2.05266	32.5183	472.707		18.0482	3.81835	30.8742	24.942
5.14167	2.05266	32.535	475.411		18.051	3.81732	30.8908	25.4827
5.14444	2.05262	32.5517	476.492		18.0538	3.8161	30.9075	25.6629
5.14722	2.0527	32.5683	479.015		18.0565	3.815	30.9242	26.0233
5.15	2.05274	32.585	480.276		18.0593	3.81398	30.9408	25.6629
5.15278	2.05282	32.6022	482.619		18.0621	3.81288	30.9575	26.2035
5.15556	2.0529	32.6189	483.881		18.0649	3.81173	30.9742	26.7442
5.15833	2.05298	32.6356	485.863		18.0676	3.81079	30.9908	25.4827
5.16111	2.05298	32.6522	488.026		18.0704	3.80973	31.0075	25.6629
5.16389	2.05306	32.6689	489.467		18.0732	3.80863	31.0242	26.2035
5.16667	2.05306	32.6856	490.549		18.076	3.8076	31.0408	26.0233
5.16944	2.05318	32.7022	490.729		18.0787	3.8067	31.0575	26.3838
5.17222	2.05326	32.7189	492.171		18.0815	3.80556	31.0744	28.0057
5.175	2.05322	32.7356	491.45		18.0843	3.80457	31.0911	26.564
5.17778	2.05322	32.7522	493.072		18.0871	3.80367	31.1078	25.8431
5.18056	2.05326	32.7689	492.351		18.0899	3.80276	31.1244	26.7442
5.18333	2.05337	32.7856	494.153		18.0926	3.80182	31.1411	26.3838
5.18611	2.05341	32.8022	495.955		18.0954	3.8008	31.1578	27.1046
5.18889	2.05337	32.8189	495.955		18.0982	3.79977	31.1744	26.2035
5.19167	2.05349	32.8356	494.333		18.101	3.79883	31.1911	26.3838
5.19444	2.05357	32.8522	495.775		18.1038	3.79788	31.2078	26.2035
5.19722	2.05357	32.8689	494.694		18.1065	3.7969	31.2244	26.7442
5.2	2.05349	32.8856	495.054		18.1093	3.79619	31.2411	27.1046
5.20278	2.05361	32.9022	490.369		18.1121	3.79525	31.2581	26.7442
5.20556	2.05357	32.9189	494.514		18.1149	3.7943	31.2744	27.1046
5.20833	2.05369	32.9356	492.351		18.1176	3.79344	31.2911	27.1046
5.21111	2.05381	32.9522	488.206		18.1204	3.79237	31.3078	27.1046
5.21389	2.05373	32.9689	491.63		18.1232	3.79151	31.3247	27.2848
5.21667	2.05385	32.9856	485.683		18.126	3.79072	31.3414	27.2848
5.21944	2.05385	33.0022	487.665		18.1288	3.78993	31.3581	26.9244
5.22222	2.05392	33.0189	486.764		18.1315	3.78899	31.3747	27.8255
5.225	2.05385	33.0356	484.602		18.1343	3.78816	31.3914	27.6453
5.22778	2.05396	33.0528	483.701		18.1371	3.7873	31.4081	28.9068
5.23056	2.05392	33.0694	484.782		18.1399	3.78643	31.4247	27.6453
5.23333	2.05416	33.0861	482.439		18.1426	3.78553	31.4414	27.4651
5.23611	2.054	33.1028	483.16		18.1454	3.78466	31.4581	27.8255
5.23889	2.054	33.1194	482.98		18.1482	3.78384	31.4747	27.8255
5.24167	2.054	33.1361	481.898		18.151	3.78301	31.4914	28.1859
5.24444	2.05404	33.1528	479.556		18.1537	3.78222	31.5081	26.564
5.24722	2.05408	33.1694	480.276		18.1565	3.78132	31.5247	28.0057
5.25	2.05408	33.1861	480.276		18.1593	3.78061	31.5414	27.8255
5.25278	2.05412	33.2028	479.736		18.1621	3.77982	31.5583	28.3661
5.25556	2.05416	33.2194	479.375		18.1649	3.77892	31.575	27.6453
5.25833	2.05424	33.2361	478.654		18.1676	3.77813	31.5917	27.8255
5.26111	2.05416	33.2528	480.637		18.1704	3.77742	31.6083	27.8255
5.26389	2.05416	33.2694	477.573		18.1732	3.77656	31.625	28.1859
5.26667	2.05424	33.2861	477.753		18.176	3.77573	31.6417	28.1859
5.26944	2.0542	33.3028	477.393		18.1788	3.77506	31.6583	28.3661
5.27222	2.05432	33.3194	477.393		18.1815	3.77416	31.675	27.4651
5.275	2.05424	33.3361	476.672		18.1843	3.77349	31.6917	28.3661
5.27778	2.05424	33.3528	476.852		18.1871	3.77262	31.7083	28.5464
5.28056	2.05424	33.3694	475.05		18.1899	3.77195	31.725	28.1859
5.28333	2.05448	33.3861	474.51		18.1926	3.77113	31.7417	28.5464
5.28611	2.05432	33.4028	476.131		18.1954	3.77042	31.7583	28.5464
5.28889	2.05432	33.4194	476.852		18.1982	3.76971	31.775	28.1859
5.29167	2.05432	33.4361	475.05		18.201	3.76888	31.7919	28.1859
5.29444	2.0544	33.4533	474.87		18.2037	3.76813	31.8086	28.0057
5.29722	2.05448	33.4694	473.789		18.2065	3.76735	31.8253	28.3661
5.3	2.05448	33.4861	475.05		18.2093	3.7666	31.8419	28.9068
5.30278	2.05448	33.5028	474.149		18.2121	3.76601	31.8586	27.8255
5.30556	2.05455	33.52	472.888		18.2149	3.76514	31.8753	27.2848
5.30833	2.05452	33.5367	473.969		18.2176	3.76432	31.8919	28.3661
5.31111	2.05455	33.5533	471.446		18.2204	3.76365	31.9086	28.1859
5.31389	2.05448	33.57	471.626		18.2232	3.76286	31.9253	29.087
5.31667	2.05452	33.5867	471.085		18.226	3.76227	31.9419	28.3661
5.31944	2.05459	33.6033	471.266		18.2288	3.76156	31.9586	29.2672
5.32222	2.05459	33.62	470.545		18.2315	3.76082	31.9753	28.9068
5.325	2.05459	33.6367	470.905		18.2343	3.76015	31.9922	28.3661
5.32778	2.05448	33.6533	470.545		18.2371	3.7594	32.0089	27.8255
5.33056	2.05455	33.67	471.626		18.2399	3.75877	32.0256	27.8255
5.33333	2.05455	33.6867	469.103		18.2426	3.75798	32.0422	28.3661
5.33611	2.05459	33.7033	469.103		18.2454	3.75735	32.0589	28.7266
5.33889	2.05452	33.72	467.121		18.2482	3.75664	32.0756	29.2672
5.34167	2.05455	33.7367	468.923		18.251	3.75586	32.0922	28.3661
5.34444	2.05463	33.7533	467.481		18.2538	3.75539	32.1089	29.087
5.34722	2.05463	33.77	465.138		18.2565	3.75464	32.1256	29.6277
5.35	2.05463	33.7867	466.039		18.2593	3.75397	32.1422	29.4474
5.35278	2.05459	33.8033	466.4		18.2621	3.75334	32.1589	29.087
5.35556	2.05471	33.82	464.057		18.2649	3.75255	32.1756	29.6277
5.35833	2.05467	33.8367	463.877		18.2676	3.75192	32.1922	29.4474
5.36111	2.05467	33.8533	464.958		18.2704	3.75117	32.2092	29.087
5.36389	2.05459	33.87	463.336		18.2732	3.75062	32.2258	29.4474
5.36667	2.05459	33.8867	463.877		18.276	3.74988	32.2425	29.087
5.36944	2.05459	33.9033	463.156		18.2787	3.74925	32.2592	28.9068
5.37222	2.05467	33.92	462.435		18.2815	3.74873	32.2758	29.087
5.375	2.05471	33.9367	462.795		18.2843	3.74803	32.2925	29.4474
5.37778	2.05467	33.9533	460.453		18.2871	3.7474	32.3092	29.4474
5.38056	2.05471	33.9706	460.453		18.2899	3.74673	32.3258	29.087
5.38333	2.05467	33.9872	460.993		18.2926	3.74622	32.3425	29.087
5.38611	2.05483	34.0039	459.191		18.2954	3.74551	32.3592	29.2672
5.38889	2.05467	34.0206	459.552		18.2982	3.74472	32.3758	29.6277
5.39167	2.05459	34.0372	459.191		18.301	3.74437	32.3928	29.2672
5.39444	2.05475	34.0539	456.488		18.3038	3.74358	32.4094	29.8079
5.39722	2.05475	34.0706	456.848		18.3065	3.74295	32.4261	29.6277
5.4	2.05475	34.0872	457.749		18.3093	3.7424	32.4428	28.9068
5.40278	2.05471	34.1039	455.767		18.3121	3.74189	32.4594	28.7266
5.40556	2.05475	34.1206	455.587		18.3149	3.74118	32.4761	29.087
5.40833	2.05475	34.1372	452.703		18.3176	3.74055	32.4928	28.9068
5.41111	2.05483	34.1539	452.343		18.3204	3.7398	32.5094	30.3485
5.41389	2.05475	34.1706	452.163		18.3232	3.73937	32.5261	29.2672
5.41667	2.05487	34.1872	452.884		18.326	3.7387	32.5428	28.0057
5.41944	2.05467	34.2039	450.361		18.3287	3.73811	32.5594	27.8255
5.42222	2.05475	34.2206	449.64		18.3315	3.7376	32.5761	28.1859
5.425	2.05487	34.2372	449.459		18.3343	3.73693	32.5928	27.8255
5.42778	2.05483	34.2539	448.018		18.3371	3.73646	32.6094	27.6453
5.43056	2.05487	34.2706	449.64		18.3399	3.73583	32.6264	28.3661
5.43333	2.05475	34.2872	447.477		18.3426	3.7352	32.6428	28.0057
5.43611	2.05471	34.3039	446.035		18.3454	3.73477	32.6594	28.3661
5.43889	2.05467	34.3206	446.396		18.3482	3.73421	32.6764	28.5464
5.44167	2.05471	34.3372	446.035		18.351	3.73359	32.6931	28.1859
5.44444	2.05479	34.3539	445.675		18.3538	3.73311	32.7097	27.6453
5.44722	2.05483	34.3706	444.594		18.3565	3.73237	32.7264	27.4651
5.45	2.05483	34.3872	445.495		18.3593	3.73189	32.7431	27.6453
5.45278	2.05475	34.4039	443.332		18.3621	3.73118	32.7597	28.5464
5.45556	2.05467	34.4211	441.17		18.3649	3.73079	32.7764	27.4651
5.45833	2.05479	34.4378	445.855		18.3676	3.73012	32.7931	28.1859
5.46111	2.05471	34.4544	439.548		18.3704	3.72977	32.8097	28.3661
5.46389	2.05471	34.4711	439.908		18.3732	3.72894	32.8264	27.8255
5.46667	2.05475	34.4878	437.926		18.376	3.72863	32.8431	27.4651
5.46944	2.05475	34.5044	437.926		18.3788	3.72804	32.86	28.7266
5.47222	2.05471	34.5211	437.025		18.3815	3.7276	32.8767	28.1859
5.475	2.05475	34.5378	434.862		18.3843	3.72705	32.8933	28.3661
5.47778	2.05475	34.5544	434.682		18.3871	3.72646	32.91	28.0057
5.48056	2.05479	34.5711	435.403		18.3899	3.72603	32.9267	27.8255
5.48333	2.05475	34.5878	434.141		18.3926	3.72552	32.9433	27.4651
5.48611	2.05475	34.6044	432.699		18.3954	3.72501	32.96	28.1859
5.48889	2.05475	34.6211	431.798		18.3982	3.72438	32.9767	28.1859
5.49167	2.05475	34.6378	431.077		18.401	3.7239	32.9933	28.9068
5.49444	2.05467	34.6544	433.24		18.4037	3.72331	33.01	28.7266
5.49722	2.05483	34.6717	431.798		18.4065	3.72284	33.0267	28.3661
5.5	2.05475	34.6878	429.095		18.4093	3.72249	33.0433	27.4651
5.50278	2.05471	34.7044	429.275		18.4121	3.72186	33.06	28.7266
5.50556	2.05471	34.7211	427.834		18.4149	3.72147	33.0767	28.1859
5.50833	2.05471	34.7378	428.915		18.4176	3.72095	33.0936	28.5464
5.51111	2.05467	34.7544	427.653		18.4204	3.72044	33.1103	28.3661
5.51389	2.05463	34.7711	428.554		18.4232	3.71997	33.1269	28.9068
5.51667	2.05471	34.7878	425.31		18.426	3.71938	33.1436	29.8079
5.51944	2.05475	34.8044	425.851		18.4288	3.71903	33.1603	28.3661
5.52222	2.05467	34.8211	423.689		18.4315	3.71836	33.1769	28.9068
5.525	2.05467	34.8378	424.049		18.4343	3.718	33.1936	29.4474
5.52778	2.05463	34.855	424.59		18.4371	3.71749	33.2103	28.5464
5.53056	2.05471	34.8717	422.067		18.4399	3.71694	33.2269	29.087
5.53333	2.05467	34.8883	421.886		18.4426	3.71663	33.2436	28.3661
5.53611	2.05471	34.905	422.067		18.4454	3.71615	33.2606	28.7266
5.53889	2.05467	34.9217	420.625		18.4482	3.71564	33.2769	29.2672
5.54167	2.05467	34.9383	419.904		18.451	3.71521	33.2936	28.1859
[truncated: 10,772 more rows]

## Sheet: Supplementary Fig. S6c
Fig.S6c
XRD test for cathode based on LP30 electrolyte
2-Theta (degree)	Intensity at A (a.u.)	Intensity at B (a.u.)	Intensity at C (a.u.)
20.0217	149	178.5	184
20.0457	161	168.5	179.5
20.0698	144	173.5	196
20.0939	145	179.5	180
20.1179	149.5	183	189.5
20.142	157.5	172	221
20.1661	151.5	185.5	197.5
20.1902	131.5	176	192.5
20.2142	152	173.5	194
20.2383	143.5	169.5	205.5
20.2624	162	185.5	200
20.2865	151.5	174.5	223
20.3105	164	190.5	212
20.3346	161.5	193.5	230
20.3587	155.5	180.5	209.5
20.3827	159.5	179.5	229.5
20.4068	141.5	196.5	235.5
20.4309	160	202.5	245
20.455	154	200	244.5
20.479	152.5	183.5	249.5
20.5031	170	191	244
20.5272	150.5	211.5	234.5
20.5513	171	169.5	243
20.5753	159	182.5	260.5
20.5994	146.5	200.5	242
20.6235	154	179.5	250
20.6475	168	180.5	205.5
20.6716	146.5	187	227.5
20.6957	150	185.5	228
20.7198	149.5	184	230
20.7438	167.5	187	236.5
20.7679	161.5	179	237
20.792	162	192	197
20.8161	153	174	214
20.8401	162	182	197
20.8642	167.5	207.5	210
20.8883	163.5	182	201.5
20.9124	153	159	186
20.9364	160	171	206.5
20.9605	165	180	195
20.9846	158	174	200
21.0086	192	166.5	170
21.0327	181	170.5	184
21.0568	147	176.5	193.5
21.0809	165	180.5	167.5
21.1049	161.5	171	176
21.129	160	175.5	199
21.1531	174	178	172
21.1772	161.5	172.5	173.5
21.2012	158	158.5	168
21.2253	164.5	158.5	180.5
21.2494	167.5	179.5	154
21.2734	161.5	165.5	173.5
21.2975	170	170	164
21.3216	177	168.5	191
21.3457	153	157.5	155.5
21.3697	146	150.5	180
21.3938	165	170	164
21.4179	150.5	179.5	151
21.442	160.5	179.5	161.5
21.466	166.5	154.5	175.5
21.4901	172.5	158.5	156.5
21.5142	164	177.5	169
21.5382	171.5	180	144.5
21.5623	168.5	168.5	155
21.5864	174	153	172.5
21.6105	174	178	173
21.6345	178.5	174	173.5
21.6586	156	171	169
21.6827	165.5	156.5	158.5
21.7068	185.5	173	183
21.7308	211.5	196	171
21.7549	207	175.5	175.5
21.779	205	195	166.5
21.8031	213	192	157.5
21.8271	220	202	172.5
21.8512	217.5	197	168.5
21.8753	193.5	194	166.5
21.8993	165	170.5	170
21.9234	190.5	172.5	163
21.9475	159	155	169.5
21.9716	168.5	160.5	157.5
21.9956	163	165	179
22.0197	161	172	166
22.0438	177	174.5	177.5
22.0679	169.5	174	170.5
22.0919	171.5	172.5	166
22.116	174	192.5	170
22.1401	171	176	178
22.1641	169.5	170	164.5
22.1882	150.5	169	163
22.2123	189	155.5	167
22.2364	181	157	172.5
22.2604	190	180.5	173
22.2845	165.5	175.5	170.5
22.3086	187	184.5	179.5
22.3327	178.5	160.5	168.5
22.3567	170	184.5	173
22.3808	171	165	162.5
22.4049	194.5	184	157
22.429	183	163.5	157
22.453	176	171	168
22.4771	168.5	180	157.5
22.5012	170	160.5	178
22.5252	201.5	183	157.5
22.5493	194.5	179.5	182.5
22.5734	201.5	190.5	168
22.5975	228	202	160
22.6215	229	223	162
22.6456	245	216.5	165.5
22.6697	214.5	183	170.5
22.6938	197.5	201.5	172
22.7178	198.5	180	156.5
22.7419	178	163.5	169.5
22.766	172.5	160.5	168.5
22.79	176	181.5	168.5
22.8141	181.5	169.5	167
22.8382	181	182.5	171.5
22.8623	194.5	183.5	164
22.8863	250	194.5	159.5
22.9104	302	198	169
22.9345	373	223	172.5
22.9586	464.5	311	181
22.9826	515	356	192
23.0067	562	382	184
23.0308	499	383	200.5
23.0548	414.5	334	198.5
23.0789	344.5	263.5	179.5
23.103	257.5	244.5	175.5
23.1271	204	220.5	176
23.1511	191.5	192	161.5
23.1752	199	168.5	174.5
23.1993	177	173.5	169.5
23.2234	169.5	171	187
23.2474	178.5	174	170.5
23.2715	173.5	177.5	185.5
23.2956	180	189	179.5
23.3197	162	169	159
23.3437	168.5	164	183.5
23.3678	156	167	184
23.3919	167.5	159.5	158
23.4159	171.5	186.5	166.5
23.44	171	174	162
23.4641	177	171	174
23.4882	158	179.5	173
23.5122	165	173	174.5
23.5363	179	173	158
23.5604	169	181.5	165
23.5845	185.5	177	173
23.6085	177.5	165	161
23.6326	180	167.5	174.5
23.6567	180	166.5	173.5
23.6807	181	187.5	160.5
23.7048	153.5	163.5	165
23.7289	166	173.5	171.5
23.753	170	175.5	176
23.777	155	160.5	167.5
23.8011	179.5	169	161
23.8252	168.5	180	179.5
23.8493	161	168	168.5
23.8733	170	182.5	162
23.8974	181	156.5	170
23.9215	162.5	184	170
23.9456	170	164	174.5
23.9696	169	169	151.5
23.9937	153.5	184	175
24.0178	168.5	173	172
24.0418	172.5	195	174
24.0659	173.5	183.5	161.5
24.09	182	173	185.5
24.1141	177	190.5	168
24.1381	175.5	188.5	170.5
24.1622	185.5	179	196
24.1863	173.5	172	185
24.2104	168	173.5	183
24.2344	181	180	182
24.2585	168.5	176.5	174
24.2826	171	190	158
24.3066	165	168.5	190.5
24.3307	183.5	160.5	184.5
24.3548	179.5	161	182
24.3789	168	167	190.5
24.4029	176.5	180	182
24.427	166.5	191	170
24.4511	157.5	170	199.5
24.4752	160.5	176	180.5
24.4992	164	179.5	166.5
24.5233	169	175.5	174.5
24.5474	169.5	182	174
24.5714	174.5	172.5	169.5
24.5955	155.5	181.5	177.5
24.6196	168.5	165.5	173.5
24.6437	162	180	179.5
24.6677	179.5	153	177.5
24.6918	175	165.5	161.5
24.7159	164.5	167	170.5
24.74	184.5	160	175
24.764	167.5	167	188
24.7881	164.5	175	169
24.8122	168	180.5	172
24.8363	198	186	174
24.8603	187	199	207
24.8844	218	182	170
24.9085	177.5	174.5	177
24.9325	171.5	187	188
24.9566	163.5	177	197
24.9807	175	165	165.5
25.0048	172.5	172	179
25.0288	158.5	169.5	172.5
25.0529	170	179	183
25.077	167	177	166.5
25.1011	174.5	168.5	179
25.1251	152	176	180
25.1492	166	174	181
25.1733	174.5	176.5	164
25.1973	170.5	194	184
25.2214	166.5	174.5	164
25.2455	162.5	170.5	198
25.2696	172.5	179	193.5
25.2936	183.5	162	186.5
25.3177	176.5	183.5	167.5
25.3418	155.5	187	183
25.3659	179	176	173
25.3899	180	167	179.5
25.414	169	191	191.5
25.4381	185.5	172.5	192.5
25.4621	174.5	186.5	182.5
25.4862	182.5	181	194.5
25.5103	173.5	197.5	193.5
25.5344	165	183.5	192.5
25.5584	174.5	179.5	177.5
25.5825	180	157.5	169
25.6066	191.5	183.5	198
25.6307	167	178.5	194
25.6547	187.5	176.5	198.5
25.6788	205	184	190.5
25.7029	237	208	188
25.727	275.5	211	188
25.751	280	236	193.5
25.7751	317.5	267.5	171.5
25.7992	312.5	255.5	203
25.8232	258	237.5	202.5
25.8473	224.5	241	197
25.8714	225	209	186
25.8955	185	199	179.5
25.9195	169.5	167.5	167
25.9436	173	154.5	168.5
25.9677	158.5	166.5	196
25.9918	155	167	181
26.0158	164	165	186.5
26.0399	144.5	173.5	174.5
26.064	145.5	177.5	191
26.088	159.5	176	171.5
26.1121	161	179.5	173.5
26.1362	166.5	162	193.5
26.1603	165.5	184.5	184
26.1843	174.5	171	188.5
26.2084	173.5	161.5	190
26.2325	173.5	171.5	180.5
26.2566	176.5	167	166.5
26.2806	170	163	177
26.3047	170.5	173.5	180.5
26.3288	164.5	163	156
26.3528	200	176	180.5
26.3769	157	149.5	173.5
26.401	154	150	160.5
26.4251	155.5	174	164
26.4491	149	176.5	161
26.4732	159.5	173.5	164
26.4973	155	174	174
26.5214	163.5	161	195.5
26.5454	188	155	175
26.5695	195.5	176	199.5
26.5936	196	199.5	164.5
26.6177	247.5	200	186.5
26.6417	248	205	179.5
26.6658	244	208	193
26.6899	211	219	182.5
26.7139	197.5	194	166.5
26.738	182.5	177.5	165.5
26.7621	155	152	164.5
26.7862	145	166.5	152
26.8102	153	146.5	176
26.8343	138.5	158.5	166.5
26.8584	133	161	177.5
26.8825	143.5	154	172.5
26.9065	146	139	171.5
26.9306	148.5	162	179.5
26.9547	150	155.5	187.5
26.9787	138.5	153.5	181
27.0028	132.5	152	183
27.0269	137.5	157.5	167.5
27.051	147	167	167.5
27.075	132.5	148	171
27.0991	137	140.5	168.5
27.1232	144	166	182
27.1473	140.5	146	173.5
27.1713	139.5	152	154.5
27.1954	131	155.5	158.5
27.2195	134.5	164	168.5
27.2436	149	147	158
27.2676	153	162	186.5
27.2917	119	143.5	171.5
27.3158	144.5	138.5	155
27.3398	154	148.5	156.5
27.3639	150	153	162.5
27.388	149.5	163	172
27.4121	146.5	142	165
27.4361	134	138.5	155.5
27.4602	149.5	166	157
27.4843	151	160.5	153
27.5084	157	149.5	162
27.5324	166.5	178.5	165
27.5565	191	169	172
27.5806	256.5	178.5	159
27.6046	285	215.5	166
27.6287	357	253.5	165
27.6528	333.5	304	177
27.6769	332.5	282	199.5
27.7009	314.5	270	192
27.725	261	249.5	168
27.7491	222	204	185
27.7732	194.5	203	187.5
27.7972	149	176	170
27.8213	147.5	158.5	177.5
27.8454	129.5	152	157
27.8694	130.5	135.5	167
27.8935	138	160	157.5
27.9176	141.5	149	151
27.9417	153.5	152	170
27.9657	138.5	159	147.5
27.9898	149.5	151	148.5
28.0139	142.5	150.5	162.5
28.038	124.5	142	158
28.062	142	145	160
28.0861	137	137	164
28.1102	142.5	141	147.5
28.1343	126.5	161.5	160
28.1583	131.5	140.5	143.5
28.1824	138.5	148.5	149
28.2065	117	136	154
28.2305	134	135.5	157.5
28.2546	136.5	133.5	164.5
28.2787	127.5	126.5	175
28.3028	132	149.5	162
28.3268	112	147	157
28.3509	133.5	135	147
28.375	127.5	160	152
28.3991	141.5	139.5	160.5
28.4231	141.5	152.5	167
28.4472	136.5	141.5	142.5
28.4713	149.5	146.5	152.5
28.4953	155	154.5	151.5
28.5194	202	157.5	167.5
28.5435	192.5	176.5	163.5
28.5676	224.5	180.5	153.5
28.5916	239.5	183	155
28.6157	211	211.5	164.5
28.6398	192.5	192.5	183
28.6639	181	164.5	157.5
28.6879	175	181	155.5
28.712	149	149.5	156
28.7361	149	146	160.5
28.7602	155.5	132	154.5
28.7842	148.5	157.5	156
28.8083	163	149.5	161.5
28.8324	190.5	156	144.5
28.8564	179	181.5	167
28.8805	202	168.5	152.5
28.9046	186	164.5	161
28.9287	154.5	177.5	158
28.9527	168	160.5	162
28.9768	158.5	139.5	162.5
29.0009	135	134.5	153
29.025	121.5	147	151.5
29.049	137	136.5	142.5
29.0731	148.5	142.5	157
29.0972	120	141.5	147
29.1212	124	138.5	141
29.1453	129.5	129.5	148.5
29.1694	131.5	133.5	163
29.1935	121.5	135	141.5
29.2175	134	128	134.5
29.2416	110.5	125.5	144
29.2657	125.5	133.5	139
29.2898	131.5	137	147.5
29.3138	123.5	147	144.5
29.3379	113.5	132.5	142.5
29.362	126	126.5	135
29.386	121	127.5	149
29.4101	119	135.5	135.5
29.4342	121	141	142
29.4583	132	129	154
29.4823	126.5	130	148
29.5064	114.5	132.5	146
29.5305	121.5	138	146.5
29.5546	124	131.5	146.5
29.5786	117	132	133
29.6027	122.5	141.5	138
29.6268	133	129	125.5
29.6509	122.5	129	150
29.6749	135.5	138.5	140.5
29.699	115.5	115.5	136
29.7231	127	123	133.5
29.7471	119	126.5	140
29.7712	123	118.5	132.5
29.7953	121.5	134.5	131
29.8194	121.5	139.5	117.5
29.8434	115	121	147.5
29.8675	117.5	120	132
29.8916	108.5	134	142.5
29.9157	118	125.5	131
29.9397	114.5	125	132
29.9638	113	118.5	126
29.9879	123.5	119.5	129
30.0119	122	125.5	140
30.036	129	142	149
30.0601	104.5	118.5	135.5
30.0842	119.5	125.5	140
30.1082	123.5	129.5	130.5
30.1323	130.5	141	139.5
30.1564	105	138.5	136
30.1805	133.5	136	138.5
30.2045	122	127	131
30.2286	111.5	125.5	140.5
30.2527	128	119.5	143.5
30.2767	108.5	133.5	119
30.3008	120.5	122.5	134.5
30.3249	116.5	137	140
30.349	117	116	133.5
30.373	128.5	129	126.5
30.3971	127	119.5	131.5
30.4212	113.5	117	136
30.4453	104.5	125	136
30.4693	133.5	114.5	133.5
30.4934	131.5	121.5	119.5
30.5175	122	114.5	117
30.5416	119.5	133	123
30.5656	122	123	135.5
30.5897	125	116.5	154
30.6138	127.5	118.5	123
30.6378	111.5	120.5	123
30.6619	117.5	118.5	121
30.686	120	115.5	141
30.7101	121.5	118.5	124.5
30.7341	130.5	128	128
30.7582	101.5	124.5	131
30.7823	115	134.5	138
30.8064	116.5	113	134
30.8304	116	126.5	117.5
30.8545	119	112	120.5
30.8786	126	111.5	126
30.9026	122.5	112.5	134.5
30.9267	123.5	116.5	116
30.9508	117.5	126.5	122
30.9749	124	125.5	134
30.9989	126.5	127	126.5
31.023	114	119	120.5
31.0471	118	113.5	119
31.0712	122.5	116	129.5
31.0952	124	122.5	110.5
31.1193	121.5	126	129.5
31.1434	113	108	123.5
31.1674	116.5	139	126
31.1915	121.5	113.5	118
31.2156	124.5	135	120
31.2397	123	135	129.5
31.2637	180	146.5	118
31.2878	169.5	146.5	129
31.3119	169	164.5	129
31.336	182.5	162.5	125.5
31.36	189.5	170.5	112.5
31.3841	169.5	148	122.5
31.4082	154.5	145.5	141
31.4323	162.5	156	113.5
31.4563	125	125	126
31.4804	121	114.5	127
31.5045	122.5	123	109
31.5285	119	122.5	123.5
31.5526	106.5	115	114.5
31.5767	110	127	118.5
31.6008	114	124.5	135
31.6248	123.5	115	129.5
31.6489	115.5	108	140
31.673	120	123	118
31.6971	114.5	111	110
31.7211	117.5	134.5	144.5
31.7452	134	121.5	138.5
31.7693	120	110	126
31.7933	118.5	122	134
31.8174	122.5	118.5	137
31.8415	121	116.5	137.5
31.8656	120.5	119.5	121
31.8896	122.5	127.5	122.5
31.9137	129.5	111	113
31.9378	125	124	124.5
31.9619	124	123	129.5
31.9859	124.5	99.5	112
32.01	113	120	123.5
32.0341	123.5	116	119.5
32.0582	119.5	110.5	129
32.0822	110	108	120
32.1063	127	115.5	127
32.1304	106	102.5	123.5
32.1544	100.5	119	127
32.1785	118.5	136.5	119.5
32.2026	117.5	119	126.5
32.2267	109.5	119	120.5
32.2507	121.5	96.5	120
32.2748	119.5	129	109.5
32.2989	93	118.5	116.5
32.323	114.5	117	118.5
32.347	112	120.5	119.5
32.3711	121	118	119.5
32.3952	91.5	120	125
32.4192	103	119	116
32.4433	100.5	109.5	121.5
32.4674	118.5	117	122.5
32.4915	118.5	109	124.5
32.5155	122.5	116.5	125
32.5396	134	121	127
32.5637	126	130	111.5
32.5878	131	140.5	131
32.6118	133.5	129.5	121
32.6359	110.5	132.5	113
32.66	109	126.5	126
32.684	120	124.5	126.5
32.7081	129	109	121
32.7322	117	125.5	121.5
32.7563	112	112	129.5
32.7803	112.5	113	116
32.8044	124	117	119.5
32.8285	114	124	122.5
32.8526	117	120	116.5
32.8766	121	118.5	108
32.9007	131	119	133.5
32.9248	105.5	131	131
32.9489	113	127.5	132
32.9729	114.5	112.5	113.5
32.997	111.5	122	105
33.0211	102	105.5	124.5
33.0451	112.5	106	120.5
33.0692	111	119	116.5
33.0933	116	124	123
33.1174	113	114	122
33.1414	126.5	123.5	118
33.1655	119.5	118	121.5
33.1896	132	121	123.5
33.2137	120.5	140	124
33.2377	124.5	115.5	115
33.2618	122.5	127	123
33.2859	118.5	134.5	114.5
33.3099	120.5	123	124
33.334	121	108.5	119.5
33.3581	107.5	109.5	125
33.3822	117	114	136.5
33.4062	116.5	106.5	116.5
33.4303	125	124.5	117.5
33.4544	119	135	111
33.4785	114.5	102	115
33.5025	120	112	147.5
33.5266	112.5	130.5	124
33.5507	114.5	111.5	126.5
33.5747	118.5	119	122.5
33.5988	115	115.5	136.5
33.6229	111.5	115	119.5
33.647	105	114	117
33.671	117.5	115	116.5
33.6951	95.5	105.5	116
33.7192	112.5	113.5	109.5
33.7433	108.5	112.5	105
33.7673	111.5	122.5	119
33.7914	115.5	104	115.5
33.8155	113.5	100.5	98.5
33.8396	114.5	125	111
33.8636	129	117.5	116
33.8877	110	110.5	123
33.9118	111	123	118.5
33.9358	117	113	106
33.9599	137.5	125	125
33.984	128.5	106.5	112.5
34.0081	141.5	124.5	128
34.0321	129.5	145.5	110
34.0562	158.5	150	130.5
34.0803	145	142	131
34.1044	156.5	142	128
34.1284	149	139.5	123.5
34.1525	136.5	130.5	118.5
34.1766	133.5	134	132
34.2006	138.5	123.5	128
34.2247	125	129.5	130.5
34.2488	134	124	122.5
34.2729	134	121.5	114
34.2969	126.5	116.5	115.5
34.321	107	125.5	131
34.3451	99	112	140
34.3692	104.5	113.5	107
34.3932	121	126	116
34.4173	113.5	133	111
34.4414	117	102	119.5
34.4655	107.5	120.5	117
34.4895	106.5	110	111.5
34.5136	121	121	119
34.5377	129.5	125.5	141
34.5617	113.5	114.5	121
34.5858	125.5	107.5	111.5
34.6099	119	108.5	119
34.634	121.5	113.5	118.5
34.658	116.5	123	116
34.6821	125.5	114.5	113
34.7062	113.5	106	118
34.7303	115	130	114
34.7543	120	114.5	128.5
34.7784	123.5	123.5	108
34.8025	114	120.5	123
34.8265	150.5	129	113
34.8506	132	135.5	111
34.8747	133	124	119.5
34.8988	117.5	130	123
34.9228	127.5	115	116
34.9469	116.5	115	129
34.971	125	124	128
34.9951	129.5	120.5	122
35.0191	129.5	98	124.5
35.0432	106	101	105
35.0673	105	113	117.5
35.0914	115.5	123	131
35.1154	116.5	118	113.5
35.1395	109.5	126	117.5
35.1636	109.5	115	128
35.1876	108	114.5	120
35.2117	110.5	98	118
35.2358	116	128	117.5
35.2599	120.5	136	133.5
35.2839	116.5	111	122.5
35.308	105	123.5	123
35.3321	110.5	113	115
35.3562	108.5	133.5	121.5
35.3802	109	128.5	121.5
35.4043	123.5	115	119.5
35.4284	110	117.5	127.5
35.4524	122.5	128.5	123
35.4765	110	121.5	122
35.5006	111.5	126	122
35.5247	102.5	116.5	127
35.5487	109.5	108.5	120.5
35.5728	124	128.5	128.5
35.5969	118.5	113	129
35.621	110.5	126.5	120
35.645	114	121.5	137.5
35.6691	120.5	117	137.5
35.6932	109.5	129.5	130
35.7172	137.5	110	134
35.7413	131.5	133	131.5
35.7654	134	136.5	113
35.7895	155	136	139
35.8135	138.5	133	126
35.8376	140.5	150	128
35.8617	135.5	138	110
35.8858	130.5	141	131
35.9098	147.5	145	137.5
35.9339	132	139.5	138.5
35.958	131.5	133.5	123
35.9821	132	135.5	134
36.0061	116.5	131.5	112.5
36.0302	126.5	132.5	122
36.0543	118	131	128
36.0783	130	123.5	123.5
36.1024	124	121.5	128.5
36.1265	111	124	127
36.1506	116	131.5	134.5
36.1746	121.5	123.5	128
36.1987	113	109.5	133
36.2228	107	114.5	134
36.2469	118	113.5	134
36.2709	115	112	138.5
36.295	110.5	127.5	130.5
36.3191	121.5	121.5	116
36.3431	112	105	109
36.3672	106	106.5	142
36.3913	107	131.5	130.5
36.4154	119	105	132.5
36.4394	106	131	140
36.4635	129	117	140.5
36.4876	112	110.5	121.5
36.5117	112	113	113
36.5357	109.5	113.5	137
36.5598	113	119	122
36.5839	110	124	133
36.6079	113	112.5	132
36.632	114.5	112	139
36.6561	119	116	117.5
36.6802	109.5	125	121.5
36.7042	116	126.5	126.5
36.7283	108.5	105.5	123.5
36.7524	109.5	110.5	116.5
36.7765	117.5	113.5	123.5
36.8005	118	108	122
36.8246	111.5	114	115
36.8487	114	119	122
36.8727	149	111	133
36.8968	134	149.5	126
36.9209	183	147.5	120
36.945	162	142	122
36.969	174.5	145.5	126.5
36.9931	168.5	159.5	137.5
37.0172	152.5	154.5	135
37.0413	151	139.5	122
37.0653	149.5	139.5	141
37.0894	131	134.5	111
37.1135	125	123.5	118.5
37.1376	117.5	115.5	122
37.1616	115	108.5	128
37.1857	146.5	102	132.5
37.2098	103	129.5	123.5
37.2338	116.5	126	129.5
37.2579	126.5	129	118.5
37.282	127	125	147.5
37.3061	128.5	126	126
37.3301	117.5	129.5	117
37.3542	106	117	136.5
37.3783	124.5	138	104
37.4024	122.5	134.5	111
37.4264	110.5	116.5	140
37.4505	121	127.5	120.5
37.4746	118.5	109	132
37.4986	113.5	114.5	130
37.5227	113	117	148.5
37.5468	107.5	120	117
37.5709	105	106.5	130
37.5949	108	115	115.5
37.619	113.5	115	124.5
37.6431	127.5	118	124
37.6672	121.5	126	112
37.6912	112.5	119	130.5
37.7153	118.5	121	124
37.7394	132.5	126	124
37.7635	148.5	140	125
37.7875	147.5	125.5	127
37.8116	155.5	134	127.5
37.8357	133	139	120
37.8597	150.5	130	132.5
37.8838	143	136.5	138.5
37.9079	140	122	124
37.932	135	119	133
37.956	119	124	126.5
37.9801	117	123.5	130.5
38.0042	126	129	118
38.0283	107	134.5	119.5
38.0523	112	136	119
38.0764	112	130.5	133.5
38.1005	117.5	119.5	133
38.1245	118.5	120	125.5
38.1486	117.5	119	130
38.1727	121.5	116.5	126
38.1968	134	107	129.5
38.2208	103.5	119.5	134
38.2449	124.5	138	125.5
38.269	125.5	141	134
38.2931	147	137	147.5
38.3171	163	141.5	155.5
38.3412	173.5	170.5	164.5
38.3653	206.5	187.5	179.5
38.3894	219	222.5	205
38.4134	235	221.5	239
38.4375	270.5	260	277
38.4616	236.5	274.5	280.5
38.4856	206.5	223.5	284.5
38.5097	195	191.5	200.5
38.5338	170	201.5	196.5
38.5579	183	199.5	208
38.5819	144.5	155.5	192
38.606	127.5	122	148.5
38.6301	109	112	120
38.6542	121.5	110	146
38.6782	109.5	116	128.5
38.7023	114	118	124
38.7264	102	122	136.5
38.7504	119	117.5	131.5
38.7745	111.5	115	124.5
38.7986	110.5	109.5	118
38.8227	106.5	114.5	122.5
38.8467	108.5	123.5	114
38.8708	106.5	109	114
38.8949	108.5	113	123
38.919	105.5	128	108
38.943	111	110	120
38.9671	104	108.5	126
38.9912	115.5	123	125
39.0152	103.5	124	127
39.0393	112.5	110	110.5
39.0634	113.5	115	107
39.0875	113	118.5	120.5
39.1115	117.5	109.5	117
39.1356	126	116.5	124.5
39.1597	110	111.5	126
39.1838	122	117	120
39.2078	112.5	117.5	131.5
39.2319	137	128	122
39.256	145	122	117
39.2801	143	132	109
39.3041	138.5	120	127.5
39.3282	120	113.5	119.5
39.3523	133.5	117.5	133
39.3763	133.5	129	118.5
39.4004	122	118	118.5
39.4245	113	132	113
39.4486	119	112.5	130.5
39.4726	108	114.5	118
39.4967	113.5	112	115.5
39.5208	120.5	112	111.5
39.5449	125	116.5	113.5
39.5689	115.5	115	122.5
39.593	107.5	109.5	125
39.6171	104	118.5	123.5
39.6411	118	120.5	119.5
39.6652	100	107.5	115
39.6893	101.5	99.5	108
39.7134	105	114.5	114.5
39.7374	114.5	107	116.5
39.7615	100	114	113
39.7856	116.5	113.5	115
39.8097	116.5	103	128.5
39.8337	93.5	115	105
39.8578	99	111.5	127
39.8819	108.5	102	122.5
39.9059	123	108.5	104.5
39.93	113	110.5	127.5
39.9541	113	114	106.5
39.9782	102	105	106.5
40.0022	112	115	111
40.0263	110.5	116	124.5
40.0504	106	110.5	123
40.0745	112.5	116	102
40.0985	116.5	112	113.5
40.1226	116.5	117	100
40.1467	123	121	120
40.1708	116	122.5	107.5
40.1948	112.5	108	120
40.2189	95.5	111	106
40.243	109	113.5	126.5
40.267	113	104	124.5
40.2911	117	126	124
40.3152	107	120.5	116.5
40.3393	104	118	118.5
40.3633	115.5	120.5	113
40.3874	109	114.5	122.5
40.4115	108.5	104	101.5
40.4356	117	115.5	111.5
40.4596	107	109.5	121
40.4837	108.5	112.5	124
40.5078	113.5	117.5	123
40.5318	111	114.5	120
40.5559	119.5	124.5	119
40.58	128	121	116
40.6041	121	111	110
40.6281	130	124.5	117.5
40.6522	103	123.5	126.5
40.6763	117.5	123	116
40.7004	114.5	101.5	123.5
40.7244	114	115	112.5
40.7485	101	109	127.5
40.7726	114.5	111	109.5
40.7966	104	103	115.5
40.8207	109.5	125	116
40.8448	109.5	121	112
40.8689	124	92.5	108
40.8929	101	121.5	118
40.917	103.5	101	116.5
40.9411	124.5	102	120
40.9652	107	103.5	113
40.9892	114.5	104	114
41.0133	98	126	118
41.0374	111.5	111.5	122.5
41.0615	95.5	113	116
41.0855	103	112	122
41.1096	122	128	116
41.1337	107	123	109.5
41.1577	113.5	104	112.5
41.1818	102.5	92.5	113.5
41.2059	102.5	119.5	113.5
41.23	121.5	111.5	112
41.254	102.5	110	121.5
41.2781	111.5	119	116
41.3022	108.5	117.5	112.5
41.3263	109	119.5	125.5
41.3503	103	104	116.5
41.3744	100.5	119.5	115.5
41.3985	106.5	104.5	117
41.4225	106.5	112	107.5
41.4466	117	104	123.5
41.4707	115	121.5	126.5
41.4948	128	121	106.5
41.5188	92.5	120	119.5
41.5429	101.5	119.5	118.5
41.567	108.5	117.5	119
41.5911	119	115.5	111.5
41.6151	110.5	120.5	113.5
41.6392	124.5	137	125
41.6633	97.5	109.5	107.5
41.6874	115.5	113.5	129.5
41.7114	113.5	99.5	126.5
41.7355	109	114	109
41.7596	126	126.5	119.5
41.7836	121	109	108.5
41.8077	104.5	126	121.5
41.8318	130.5	112.5	122.5
41.8559	101.5	107	116.5
41.8799	117.5	122.5	116.5
41.904	109.5	125	140
41.9281	129.5	116	125
41.9522	122	118	118.5
41.9762	119	124.5	131
42.0003	118	129.5	127.5
42.0244	121.5	139.5	120
42.0484	138	130.5	121.5
42.0725	139	119	134
42.0966	131	129	133.5
42.1207	123	131	116
42.1447	119.5	121.5	131.5
42.1688	120.5	109	119.5
42.1929	106	123.5	128
42.217	127.5	118	127
42.241	108.5	123	120
42.2651	111.5	107	115
42.2892	114	127	125.5
42.3132	108.5	129	121
42.3373	116.5	129.5	117.5
42.3614	109	114.5	120
42.3855	125.5	114.5	115
42.4095	124.5	115.5	120.5
42.4336	125.5	117.5	122
42.4577	124	124	119.5
42.4818	125.5	116	123.5
42.5058	118	129	134
42.5299	132.5	127	111
42.554	136	130.5	120.5
42.5781	118.5	127.5	137.5
42.6021	149	126.5	130.5
42.6262	157.5	135	113
42.6503	152	154	125.5
42.6743	162	155	120
42.6984	169.5	139	112.5
42.7225	160	151	123.5
42.7466	153.5	151	112.5
42.7706	161	151.5	115
42.7947	134.5	125	110
42.8188	138	146	127.5
42.8429	130.5	136	112
42.8669	132.5	126.5	130
42.891	126	111.5	108
42.9151	120	124	114.5
42.9391	108.5	118.5	118.5
42.9632	103.5	122.5	134.5
42.9873	124.5	125.5	114.5
43.0114	108.5	109.5	103.5
43.0354	114.5	113.5	119.5
43.0595	121	123	118.5
43.0836	123.5	125	126
43.1077	133	115.5	131
43.1317	120.5	119	110.5
43.1558	103.5	120	133
43.1799	122	130.5	120
43.2039	119.5	121.5	112.5
43.228	125	120	134
43.2521	127	125.5	134.5
43.2762	112.5	123	128
43.3002	107.5	121	134.5
43.3243	117	112.5	116.5
43.3484	122.5	104.5	117.5
43.3725	108	116.5	130
43.3965	111.5	117.5	129
43.4206	102	117	126.5
43.4447	106	126	123
43.4688	126.5	113	112
43.4928	108.5	128.5	113
43.5169	122.5	124	134.5
43.541	111.5	121.5	129
43.565	113	105.5	112
43.5891	111.5	134.5	124.5
43.6132	108	121	119.5
43.6373	115.5	133	133
43.6613	99	129	136.5
43.6854	120	112	123.5
43.7095	112.5	127.5	114
43.7336	113	115	120
43.7576	104.5	118.5	109.5
43.7817	102.5	110.5	121.5
43.8058	113.5	117.5	114.5
43.8298	127	115	120
43.8539	112.5	124	117.5
43.878	106.5	115.5	121.5
43.9021	126.5	121.5	134
43.9261	120	132	124.5
43.9502	104	115	124.5
43.9743	110.5	132	131
43.9984	134.5	111	129.5
44.0224	118	134	119.5
44.0465	120	131	119
44.0706	109	121	124
44.0947	126	101.5	131.5
44.1187	113	116.5	126
44.1428	98	121.5	130
44.1669	110	129	121.5
44.1909	117	127.5	128
44.215	115.5	115	128
44.2391	121.5	118.5	135
44.2632	112	130	116.5
44.2872	124	129	120
44.3113	124	113.5	131
44.3354	121	116	134
44.3595	116.5	135	132
44.3835	126.5	135	128
44.4076	138.5	130.5	133.5
44.4317	136	128	125.5
44.4557	130	140	167.5
44.4798	133	136.5	158.5
44.5039	147	156	162.5
44.528	158.5	152.5	162.5
44.552	175.5	161	165.5
44.5761	176	200.5	184
44.6002	250.5	228	210
44.6243	273.5	304.5	225
44.6483	359.5	366.5	305
44.6724	406	416	355
44.6965	464	464.5	471.5
44.7206	468	484.5	505.5
44.7446	333.5	357	455.5
44.7687	269.5	307	344
44.7928	296.5	309.5	312
44.8168	303	301	305.5
44.8409	260.5	268	311
44.865	191	213	252
44.8891	165.5	181	192
44.9131	133.5	149	161
44.9372	123.5	138	132.5
44.9613	123	133	135
44.9854	121.5	113.5	125.5
45.0094	120.5	118	135
45.0335	117.5	115.5	131
45.0576	112	117	134.5
45.0816	119.5	128.5	129.5
45.1057	128	122	112.5
45.1298	121.5	127	117
45.1539	122.5	130	125
45.1779	109.5	107.5	123
45.202	119.5	113.5	125
45.2261	112	111	113.5
45.2502	110	120	133.5
45.2742	114	110	118.5
45.2983	133	111.5	132.5
45.3224	113.5	124.5	120.5
45.3464	112	112.5	112
45.3705	113	126.5	125
45.3946	112.5	127.5	104
45.4187	126	128	120
45.4427	130	116.5	124
45.4668	135	115	130.5
45.4909	130.5	125	130
45.515	139	122.5	132
45.539	123	135.5	141.5
45.5631	131	127.5	117
45.5872	136	147.5	138
45.6112	130.5	151	132
45.6353	124.5	142.5	138
45.6594	135	144	131.5
45.6835	164	168.5	142
45.7075	187	187.5	174
45.7316	188.5	200	195
45.7557	223.5	243.5	206.5
45.7798	272.5	291	275.5
45.8038	249.5	292	292
45.8279	279.5	283.5	267
45.852	230	264	275.5
45.8761	224.5	233	257
45.9001	253	223	228
45.9242	209	216	229
45.9483	193	194.5	206
45.9723	165	181	190
45.9964	158	159	177.5
46.0205	156.5	157	173.5
46.0446	126	134	134.5
46.0686	114	125.5	135
46.0927	122.5	129.5	123.5
46.1168	112	105	103
46.1409	115.5	117.5	128.5
46.1649	113	125.5	129.5
46.189	105.5	121.5	115
46.2131	119	113.5	111
46.2371	122.5	126	127.5
46.2612	115	125.5	130.5
46.2853	120	119.5	126
46.3094	104.5	112	128
46.3334	103	102.5	114
46.3575	118.5	108	115
46.3816	127	113.5	122
46.4057	111	116.5	107.5
46.4297	92	109.5	122.5
46.4538	109.5	109.5	112.5
46.4779	90.5	111.5	108
46.5019	111.5	111.5	109
46.526	112.5	104.5	113.5
46.5501	123	112	112.5
46.5742	106	113	117.5
46.5982	101.5	120	112
46.6223	100	102	122.5
46.6464	110	116	120.5
46.6705	104	117.5	120
46.6945	119	114	120
46.7186	111.5	93	121.5
46.7427	111	108	117
46.7668	108	106.5	119.5
46.7908	99	116.5	124
46.8149	102.5	109.5	112
46.839	108.5	112.5	111.5
46.863	109.5	107	121
46.8871	106	105.5	109.5
46.9112	101	116.5	121.5
46.9353	110	113.5	125
46.9593	105	105.5	112
46.9834	114.5	103.5	123
47.0075	115	114	119
47.0316	104.5	115.5	116
47.0556	91.5	117	111
47.0797	106.5	117.5	111.5
47.1038	107	117.5	117.5
47.1278	90	118.5	123
47.1519	120.5	116	111.5
47.176	120	114.5	123
47.2001	102.5	112	113
47.2241	103.5	107	122.5
47.2482	117	113.5	114.5
47.2723	94	107.5	120.5
47.2964	94.5	103	131
47.3204	115.5	112	126
47.3445	123.5	114	105
47.3686	105	107.5	100.5
47.3927	113.5	123.5	102
47.4167	123.5	113.5	115.5
47.4408	112	107	118
47.4649	110.5	115.5	120
47.4889	116	114.5	111.5
47.513	129.5	107	105.5
47.5371	112.5	111.5	110
47.5612	126.5	117.5	115
47.5852	129.5	121.5	112
47.6093	121	119	134.5
47.6334	149	134.5	112.5
47.6575	151	114	111
47.6815	153.5	131.5	120
47.7056	147.5	132.5	114.5
47.7297	141.5	116	108.5
47.7537	144.5	127	107.5
47.7778	125.5	120	126.5
47.8019	120	127	121.5
47.826	124.5	130	118.5
47.85	116	106.5	111.5
47.8741	113.5	112.5	113
47.8982	111	127	118
47.9223	104	105.5	102.5
47.9463	107	104.5	118.5
47.9704	103.5	94.5	108.5
47.9945	97	109	114
48.0186	103.5	107.5	101
48.0426	94.5	105	113.5
48.0667	107	113.5	122.5
48.0908	95.5	108.5	106
48.1148	102	111	107.5
48.1389	102.5	108.5	108.5
48.163	100.5	102	97
48.1871	115	104.5	102
48.2111	100.5	99.5	104.5
48.2352	110.5	91.5	112.5
48.2593	119	109.5	112.5
48.2834	98	97	101.5
48.3074	99	117.5	117
48.3315	102.5	113.5	92
48.3556	92.5	101.5	103.5
48.3796	103.5	118.5	112
48.4037	99.5	103.5	104
48.4278	92	100.5	107
48.4519	99.5	103	104
48.4759	110	115.5	107
48.5	100	93	103.5
48.5241	112	103.5	111.5
48.5482	108.5	112.5	94.5
48.5722	108	113	102
48.5963	109	104.5	112
48.6204	119.5	116	100.5
48.6444	106	98	114.5
48.6685	108	104	100.5
48.6926	106.5	107	113
48.7167	113	107.5	123.5
48.7407	110.5	101.5	104
48.7648	95	98.5	117
48.7889	113.5	124	115.5
48.813	106.5	98	116
48.837	98.5	111.5	95.5
48.8611	107	111	109
48.8852	106	108	114.5
48.9093	118.5	120.5	112.5
48.9333	102	99.5	119
48.9574	128.5	103.5	121.5
48.9815	112.5	122.5	112
49.0055	124.5	131	120
49.0296	125	135.5	131
49.0537	145.5	141.5	141
49.0778	134	148.5	152.5
49.1018	148	160	146
49.1259	163	152.5	147.5
49.15	128	154	140
49.1741	137.5	154.5	152
49.1981	152	134.5	128.5
49.2222	130.5	141.5	136
49.2463	133	130	123
49.2703	128.5	129.5	152.5
49.2944	121.5	128	139.5
49.3185	138	144.5	141.5
49.3426	131	145	133
49.3666	137.5	128.5	121
49.3907	137.5	140	135.5
49.4148	128	131.5	139.5
49.4389	131	132.5	139
49.4629	141.5	144.5	130
49.487	133	133.5	137.5
49.5111	142	138.5	135
49.5351	136	131	130.5
49.5592	132.5	135	137
49.5833	141	138	127.5
49.6074	133.5	145	137.5
49.6314	149	136.5	122.5
49.6555	145.5	152	136
49.6796	134.5	139	144.5
49.7037	128	133	144.5
49.7277	128.5	146.5	128.5
49.7518	150	144	133
49.7759	134.5	135.5	140
49.7999	135.5	147.5	143
49.824	160	168	135.5
49.8481	160	152	137.5
49.8722	152	144	135.5
49.8962	146	145	137.5
49.9203	130.5	144.5	139.5
49.9444	135.5	159	131.5

## Sheet: Supplementary Fig. S7c
Fig.S7c
Cycling based on changing the cutoff voltage
Electrochemistry		Operando sensing
Time (hour)	Voltage (V)	Time (hour)	Sulfur concentration (mM)
0	2.45003	0	13.8768
0.01667	2.45023	0.01667	13.5164
0.03333	2.45031	0.03333	17.4811
0.05	2.45042	0.05	16.9405
0.06667	2.4505	0.06667	16.2196
0.08333	2.45042	0.08333	14.9581
0.1	2.45062	0.1	15.3186
0.11667	2.45062	0.11667	14.2373
0.13333	2.45082	0.13333	18.202
0.15	2.45097	0.15	17.6614
0.16667	2.45097	0.16667	16.7603
0.18333	2.45105	0.18389	16.3999
0.2	2.45109	0.20056	20.0042
0.21667	2.45121	0.21722	20.3646
0.23333	2.45125	0.23389	18.9229
0.25	2.45137	0.25056	18.9229
0.26667	2.45149	0.26722	17.8416
0.28333	2.45156	0.28389	17.3009
0.3	2.45156	0.30056	16.5801
0.31667	2.4516	0.31722	20.3646
0.33333	2.45184	0.33389	20.5448
0.35	2.45204	0.34056	19.6438
0.36667	2.45196	0.35722	18.9229
0.38333	2.45196	0.37389	19.1031
0.4	2.452	0.39056	22.7074
0.41667	2.45212	0.40722	22.7074
0.43333	2.45223	0.42389	22.5272
0.45	2.45239	0.44056	21.4459
0.46667	2.45235	0.45722	20.9053
0.48333	2.45243	0.47389	20.725
0.5	2.45247	0.49056	25.4107
0.51667	2.45263	0.50722	24.3294
0.53333	2.45267	0.52389	23.6085
0.55	2.45282	0.54056	23.7887
0.56667	2.45282	0.55722	22.347
0.58333	2.45306	0.57389	21.9866
0.6	2.45314	0.59111	21.8063
0.61667	2.45322	0.60722	25.9513
0.63333	2.45322	0.62444	25.4107
0.65	2.4533	0.64111	24.6898
0.66667	2.45345	0.65778	24.3294
0.68333	2.45357	0.67444	23.9689
0.7	2.45361	0.69111	23.6085
0.71667	2.45361	0.70778	22.8876
0.73333	2.45369	0.72444	27.5733
0.75	2.45381	0.74111	26.6722
0.76667	2.45385	0.75778	26.6722
0.78333	2.45385	0.77444	25.5909
0.8	2.45397	0.79111	26.3117
0.81667	2.4542	0.80778	25.2305
0.83333	2.45416	0.82444	24.87
0.85	2.4542	0.84111	25.2305
0.86667	2.45432	0.85778	23.4283
0.88333	2.45436	0.87444	24.5096
0.9	2.45432	0.89111	28.6546
0.91667	2.45456	0.90778	27.393
0.93333	2.45467	0.92444	27.2128
0.95	2.45487	0.94111	27.0326
0.96667	2.45467	0.95778	26.1315
0.98333	2.45491	0.97444	26.492
1	2.45499	0.99111	26.3117
1.01667	2.45495	1.00778	26.1315
1.03333	2.45511	1.02444	25.4107
1.05	2.45518	1.04111	24.6898
1.06667	2.45522	1.05833	24.3294
1.08333	2.45542	1.075	29.1952
1.1	2.4555	1.09167	28.6546
1.11667	2.45546	1.10833	28.6546
1.13333	2.45554	1.125	28.8348
1.15	2.45566	1.14167	28.1139
1.16667	2.4557	1.15833	27.393
1.18333	2.45581	1.175	27.393
1.2	2.45581	1.19167	27.393
1.21667	2.45593	1.20833	26.8524
1.23333	2.45593	1.225	26.3117
1.25	2.45613	1.24167	25.7711
1.26667	2.45621	1.25833	30.2765
1.28333	2.45617	1.275	30.6369
1.3	2.45629	1.29167	30.4567
1.31667	2.45633	1.30833	29.7359
1.33333	2.4564	1.325	29.7359
1.35	2.45652	1.34167	29.5556
1.36667	2.45652	1.35833	29.1952
1.38333	2.45668	1.375	28.4743
1.4	2.45672	1.39167	28.2941
1.41667	2.45672	1.40833	28.2941
1.43333	2.45684	1.425	27.5733
1.45	2.4568	1.44167	28.1139
1.46667	2.457	1.45889	27.393
1.48333	2.45703	1.47556	27.2128
1.5	2.45715	1.49167	26.3117
1.51667	2.45711	1.50889	26.8524
1.53333	2.45731	1.52556	26.8524
1.55	2.45735	1.54222	25.9513
1.56667	2.45743	1.55889	30.6369
1.58333	2.45743	1.57556	30.9974
1.6	2.45755	1.59222	30.2765
1.61667	2.45759	1.60889	30.2765
1.63333	2.45762	1.62556	29.9161
1.65	2.45766	1.64222	29.7359
1.66667	2.45774	1.65889	30.2765
1.68333	2.45786	1.67556	29.1952
1.7	2.45806	1.69222	28.8348
1.71667	2.45798	1.70889	28.6546
1.73333	2.45806	1.72556	28.8348
1.75	2.45806	1.74222	28.6546
1.76667	2.45822	1.75889	28.2941
1.78333	2.45825	1.77556	27.9337
1.8	2.45825	1.79222	27.9337
1.81667	2.45837	1.80889	27.0326
1.83333	2.45845	1.82556	27.393
1.85	2.45861	1.84222	27.0326
1.86667	2.45861	1.85889	27.0326
1.88333	2.45873	1.87556	26.6722
1.9	2.45877	1.89278	26.6722
1.91667	2.45884	1.90889	31.1776
1.93333	2.45892	1.92611	31.3578
1.95	2.45896	1.94278	30.4567
1.96667	2.45896	1.95944	30.2765
1.98333	2.45912	1.97611	30.8172
2	2.45912	1.99278	30.2765
2.01667	2.45916	2.00944	29.9161
2.03333	2.45924	2.02611	29.7359
2.05	2.45928	2.04278	30.2765
2.06667	2.45955	2.05944	29.3754
2.08333	2.45959	2.07611	29.3754
2.1	2.45963	2.09278	29.1952
2.11667	2.45975	2.10944	29.1952
2.13333	2.45959	2.12611	28.1139
2.15	2.45963	2.14278	27.9337
2.16667	2.45987	2.15944	27.5733
2.18333	2.45987	2.17611	27.2128
2.2	2.46003	2.19278	27.7535
2.21667	2.4601	2.20944	27.9337
2.23333	2.46014	2.22611	26.6722
2.25	2.46022	2.24278	27.0326
2.26667	2.46026	2.25944	26.6722
2.28333	2.46034	2.27611	26.6722
2.3	2.46034	2.29278	30.6369
2.31667	2.4605	2.30944	31.3578
2.33333	2.46054	2.32667	31.3578
2.35	2.46058	2.34333	31.1776
2.36667	2.46066	2.36	31.3578
2.38333	2.46073	2.37667	30.2765
2.4	2.46077	2.39333	31.1776
2.41667	2.46089	2.41	29.9161
2.43333	2.46089	2.42667	30.0963
2.45	2.46093	2.44333	30.4567
2.46667	2.46113	2.46	29.7359
2.48333	2.46121	2.47667	29.9161
2.5	2.46128	2.49333	29.3754
2.51667	2.46125	2.51	29.1952
2.53333	2.46144	2.52667	29.7359
2.55	2.46152	2.54333	29.015
2.56667	2.46148	2.56	29.1952
2.58333	2.46148	2.57667	28.6546
2.6	2.46164	2.59333	28.6546
2.61667	2.46168	2.61	28.6546
2.63333	2.46176	2.62667	27.9337
2.65	2.46191	2.64333	28.2941
2.66667	2.46187	2.66	27.9337
2.68333	2.46195	2.67667	27.5733
2.7	2.46203	2.69333	27.0326
2.71667	2.46207	2.71	27.393
2.73333	2.46215	2.72667	27.0326
2.75	2.46227	2.74333	27.2128
2.76667	2.46227	2.76056	27.2128
2.78333	2.46231	2.77722	27.2128
2.8	2.4625	2.79389	26.6722
2.81667	2.46254	2.81056	26.8524
2.83333	2.46254	2.82722	26.6722
2.85	2.46258	2.84389	30.8172
2.86667	2.4627	2.86056	31.1776
2.88333	2.46282	2.87722	26.1315
2.9	2.4629	2.89389	30.8172
2.91667	2.46282	2.91056	30.8172
2.93333	2.46302	2.92722	30.8172
2.95	2.46302	2.94389	30.0963
2.96667	2.46306	2.96056	30.2765
2.98333	2.46313	2.97722	30.6369
3	2.46329	2.99389	30.6369
3.01667	2.46325	3.01056	29.5556
3.03333	2.46341	3.02722	30.2765
3.05	2.46337	3.04389	29.3754
3.06667	2.46349	3.06056	30.4567
3.08333	2.46357	3.07722	29.1952
3.1	2.46365	3.09389	29.9161
3.11667	2.46361	3.11056	29.1952
3.13333	2.4638	3.12722	29.1952
3.15	2.46392	3.14389	29.1952
3.16667	2.46384	3.16056	29.1952
3.18333	2.464	3.17722	28.8348
3.2	2.46408	3.19444	29.1952
3.21667	2.46416	3.21111	29.1952
3.23333	2.46424	3.22778	28.2941
3.25	2.4642	3.24444	28.4743
3.26667	2.46428	3.26111	28.2941
3.28333	2.46431	3.27778	28.1139
3.3	2.46443	3.29444	28.6546
3.31667	2.46447	3.31111	29.015
3.33333	2.46463	3.32778	28.4743
3.35	2.46471	3.34444	28.8348
3.36667	2.46475	3.36111	27.9337
3.38333	2.46475	3.37778	28.4743
3.4	2.46483	3.39444	28.6546
3.41667	2.46494	3.41111	27.9337
3.43333	2.46498	3.42778	28.1139
3.45	2.46506	3.44444	28.1139
3.46667	2.46506	3.46111	28.6546
3.48333	2.46522	3.47778	29.015
3.5	2.46522	3.49444	29.015
3.51667	2.4653	3.51111	28.8348
3.53333	2.4653	3.52778	29.5556
3.55	2.46538	3.54444	29.9161
3.56667	2.4655	3.56111	30.0963
3.58333	2.46565	3.57778	36.0434
3.6	2.46561	3.59444	37.1247
3.61667	2.46573	3.61111	33.16
3.63333	2.46585	3.62778	38.5665
3.65	2.46593	3.645	39.828
3.66667	2.46589	3.66167	40.0082
3.68333	2.46609	3.67833	40.9093
3.7	2.46609	3.695	41.9906
3.71667	2.46616	3.71167	43.2521
3.73333	2.46624	3.72833	45.0542
3.75	2.4662	3.745	45.0542
3.76667	2.46636	3.76167	47.0366
3.78333	2.46648	3.77833	47.9377
3.8	2.46648	3.795	49.019
3.81667	2.4666	3.81167	49.9201
3.83333	2.46644	3.82833	51.3618
3.85	2.46675	3.845	52.9838
3.86667	2.46668	3.85222	54.2453
3.88333	2.46675	3.86889	55.5068
3.9	2.46687	3.88556	57.4892
3.91667	2.46695	3.90222	58.21
3.93333	2.46699	3.91889	59.2913
3.95	2.46703	3.93556	61.2737
3.96667	2.46711	3.95222	62.1748
3.98333	2.46723	3.96889	64.1572
4.00001	2.44649	3.98556	66.5
4.00001	2.44633	4.00222	67.2208
4.01668	2.39451	4.01889	69.023
4.03335	2.38766	4.03611	70.6449
4.05001	2.38392	4.05278	72.2669
4.06668	2.38144	4.06944	73.5284
4.08335	2.37951	4.08611	74.7899
4.10001	2.37798	4.10278	77.3129
4.11668	2.37668	4.11944	79.836
4.13335	2.37569	4.13611	81.0975
4.15001	2.37471	4.15278	82.8996
4.16668	2.37385	4.16944	84.1612
4.18335	2.37314	4.18611	86.3238
4.20001	2.37251	4.20278	87.4051
4.21668	2.37176	4.21944	89.9281
4.23335	2.37121	4.23611	91.7302
4.25001	2.37066	4.25278	94.2533
4.26668	2.37026	4.26944	95.8752
4.28335	2.36979	4.28611	97.3169
4.30001	2.3692	4.30278	99.2993
4.31668	2.36897	4.31944	101.101
4.33335	2.36861	4.33611	102.723
4.35001	2.36822	4.35278	105.787
4.36668	2.3679	4.36944	107.589
4.38335	2.36771	4.38611	108.671
4.40001	2.36727	4.40278	110.833
4.41668	2.36696	4.41944	112.816
4.43335	2.36676	4.43667	114.618
4.45001	2.36649	4.45333	117.141
4.46668	2.36621	4.47	123.088
4.48335	2.36594	4.48667	125.611
4.50001	2.36586	4.50333	127.233
4.51668	2.36558	4.52	129.576
4.53335	2.36535	4.53667	131.558
4.55001	2.36527	4.55333	133.721
4.56668	2.36507	4.57	135.162
4.58335	2.36487	4.58667	137.685
4.60001	2.3646	4.60333	138.947
4.61668	2.36448	4.62	141.29
4.63335	2.3642	4.63667	143.272
4.65001	2.36424	4.65111	145.254
4.66668	2.36397	4.66722	147.597
4.68335	2.36381	4.68444	149.76
4.70001	2.36361	4.70056	151.742
4.71668	2.36361	4.71778	153.905
4.73335	2.36342	4.73444	156.067
4.75001	2.36326	4.75111	157.509
4.76668	2.36318	4.76778	160.573
4.78335	2.36302	4.78444	161.834
4.80001	2.36279	4.80111	164.357
4.81668	2.36275	4.81778	166.34
4.83335	2.36267	4.83444	168.142
4.85001	2.36251	4.85111	170.845
4.86668	2.36239	4.86778	173.188
4.88335	2.36212	4.88444	175.351
4.90001	2.36208	4.90111	178.054
4.91668	2.36204	4.91778	179.496
4.93335	2.36192	4.93444	181.838
4.95001	2.36176	4.95111	183.821
4.96668	2.36165	4.96778	186.344
4.98335	2.36153	4.98444	187.785
5.00001	2.36133	5.00111	190.128
5.01668	2.36133	5.01778	193.372
5.03335	2.36121	5.035	194.814
5.05001	2.36106	5.05111	198.058
5.06668	2.36098	5.06833	199.139
5.08335	2.36102	5.08444	202.203
5.10001	2.36082	5.10111	203.645
5.11668	2.36058	5.11778	206.168
5.13335	2.36051	5.13444	208.51
5.15001	2.36039	5.15167	210.853
5.16668	2.36039	5.16833	213.556
5.18335	2.36019	5.185	215.359
5.20001	2.36011	5.20167	217.882
5.21668	2.35995	5.21833	224.91
5.23335	2.3598	5.235	227.253
5.25001	2.35972	5.25167	228.695
5.26668	2.35964	5.26833	231.398
5.28335	2.35948	5.285	233.921
5.30001	2.35944	5.30167	236.264
5.31668	2.35932	5.31833	238.606
5.33335	2.35913	5.335	241.129
5.35001	2.35897	5.35167	242.211
5.36668	2.35885	5.36833	244.914
5.38335	2.35881	5.385	247.437
5.40001	2.35873	5.40167	249.419
5.41668	2.35858	5.41833	252.663
5.43335	2.3585	5.435	254.646
5.45001	2.35834	5.45167	256.808
5.46668	2.3581	5.46833	259.872
5.48335	2.35799	5.485	261.674
5.50001	2.35807	5.50167	264.377
5.51668	2.35791	5.51889	265.999
[truncated: 25,428 more rows]

## Sheet: Supplementary Fig. S8c
Fig.S8c
[truncated: 7,673 more rows]

[truncated: 4 more sheets: Supplementary Fig. 11b, Supplementary Fig. 12, Supplementary Fig. 13a, Supplementary Fig. 14]
