# Supplementary material for: Detangling electrolyte chemical dynamics in lithium sulfur batteries by operando monitoring with optical resonance combs
Source: Nat Commun. 2023 Nov 14;14:7350. doi: 10.1038/s41467-023-43110-8 (PMC10645864; doi:10.1038/s41467-023-43110-8)
Supplement: Supplementary file 5 — Source data [file 41467_2023_43110_MOESM5_ESM.zip › Source data/Source data of manuscript.xls]

## Sheet: Fig. 2a
Fig.2a
Electrolyte: 1 M LiTFSI+0.5M LiNO3 (DOL/DME)					Electrolyte: LP30
Electrochemistry		Operando sensing			Electrochemistry		Operando sensing
Voltage (V)	Time (hour)	Time (hour)	Sulfur concentration (mM)		Voltage (V)	Time (hour)	Time (hour)	Sulfur concentration (mM)
2.78843	0	0.58389	0.54083		2.54207	0	0	0
2.78868	0.00278	0.60056	4.14515		2.54501	0.00625	0.01667	-0.00016
2.78904	0.00556	0.61722	6.12753		2.39241	0.01459	0.03333	-1e-05
2.78938	0.00833	0.63389	8.29013		2.3943	0.02292	0.05	-0.00091
2.78956	0.01111	0.65056	12.4351		2.39491	0.03125	0.06667	-0.00097
2.78969	0.01389	0.66722	8.83078		2.3951	0.03959	0.08333	-0.00079
2.79009	0.01667	0.68389	12.2549		2.39489	0.04792	0.1	-0.00194
2.7903	0.01944	0.70056	14.9581		2.39478	0.05625	0.11667	-0.00166
2.79053	0.02222	0.71722	17.6614		2.39451	0.06459	0.13333	-0.00185
2.79083	0.025	0.73389	19.2833		2.39455	0.07292	0.15	-0.00198
2.79095	0.02778	0.75056	22.7074		2.39457	0.08125	0.16694	-0.00182
2.79114	0.03056	0.76722	25.5909		2.39443	0.08959	0.18361	-0.00272
2.79146	0.03333	0.78389	27.9337		2.39438	0.09792	0.20028	-0.00269
2.79145	0.03611	0.80056	31.538		2.39442	0.10625	0.21694	-0.00285
2.79169	0.03889	0.81722	35.3226		2.39434	0.11459	0.23361	-0.00291
2.79196	0.04167	0.83389	32.2589		2.39417	0.12292	0.25028	-0.0029
2.79215	0.04444	0.85056	40.1884		2.39417	0.13125	0.26694	-0.00278
2.79232	0.04722	0.86722	38.206		2.39407	0.13959	0.28361	-0.00276
2.79248	0.05	0.88389	41.2697		2.39402	0.14792	0.30028	-0.00252
2.79269	0.05278	0.90056	48.6586		2.39386	0.15625	0.31694	-0.00268
2.79288	0.05556	0.91722	46.8564		2.39381	0.16459	0.33361	-0.00271
2.79311	0.05833	0.93444	48.8388		2.39394	0.17292	0.35028	-0.00375
2.79324	0.06111	0.95111	53.7046		2.3939	0.18125	0.36694	-0.00279
2.79333	0.06389	0.96778	52.2629		2.39367	0.18959	0.38389	-0.00398
2.79354	0.06667	0.98444	62.355		2.39371	0.19792	0.40056	-0.00284
2.79375	0.06944	1.00111	63.2561		2.39356	0.20625	0.41722	-0.00383
2.79391	0.07222	1.01778	67.7615		2.41008	0.21459	0.43389	-0.00381
2.79391	0.075	1.03444	69.7439		2.4119	0.22292	0.45056	-0.00367
2.79417	0.07778	1.05111	73.8888		2.41192	0.23125	0.46722	-0.00351
2.79448	0.08056	1.06778	74.0691		2.41188	0.23959	0.48389	-0.00357
2.79461	0.08333	1.08444	78.9349		2.4118	0.24792	0.50056	-0.00371
2.79467	0.08611	1.10111	78.5744		2.4118	0.25625	0.51722	-0.00371
2.79477	0.08889	1.11778	82.359		2.41178	0.26459	0.53389	-0.00366
2.79494	0.09167	1.13444	86.504		2.41174	0.27292	0.55056	-0.0037
2.79501	0.09444	1.15111	85.2425		2.41165	0.28125	0.56722	-0.00371
2.7952	0.09722	1.16778	95.695		2.4114	0.28959	0.58389	-0.00362
2.79532	0.1	1.18444	94.4335		2.41138	0.29792	0.60056	-0.00368
2.79549	0.10278	1.20111	97.8576		2.41138	0.30625	0.61722	-0.00347
2.7958	0.10556	1.21778	103.084		2.41136	0.31459	0.63417	-0.00336
2.79578	0.10833	1.23444	103.084		2.41134	0.32292	0.65083	-0.0036
2.79587	0.11111	1.25111	108.49		2.41123	0.33125	0.6675	-0.00353
2.79595	0.11389	1.26778	107.95		2.41129	0.33959	0.68417	-0.00347
2.79606	0.11667	1.28444	114.798		2.41132	0.34792	0.70083	-0.00348
2.79622	0.11944	1.30111	117.501		2.41121	0.35625	0.7175	-0.00338
2.79641	0.12222	1.31778	123.448		2.41131	0.36459	0.73417	-0.00362
2.79637	0.125	1.33444	129.756		2.41111	0.37292	0.75083	-0.0036
2.79675	0.12778	1.35167	126.872		2.41136	0.38125	0.7675	-0.00345
2.79677	0.13056	1.36778	133.901		2.41108	0.38959	0.78417	-0.00348
2.79679	0.13333	1.38444	140.569		2.41104	0.39792	0.80083	-0.00361
2.79688	0.13611	1.40111	140.749		2.41108	0.40625	0.8175	-0.0034
2.79704	0.13889	1.41833	136.784		2.41111	0.41459	0.83444	-0.00325
2.79717	0.14167	1.435	142.011		2.41108	0.42292	0.85111	-0.00345
2.79732	0.14444	1.45167	143.993		2.41106	0.43125	0.86778	-0.00346
2.79736	0.14722	1.46833	147.777		2.41104	0.43959	0.88444	-0.00332
2.79761	0.15	1.485	156.248		2.41106	0.44792	0.90111	-0.0032
2.7978	0.15278	1.50167	155.707		2.41115	0.45625	0.91778	-0.00324
2.79774	0.15556	1.51833	160.753		2.41096	0.46459	0.93444	-0.00342
2.79774	0.15833	1.535	160.573		2.4111	0.47292	0.95111	-0.00318
2.79807	0.16111	1.55167	164.357		2.41092	0.48125	0.96778	-0.00337
2.79809	0.16389	1.56833	164.357		2.411	0.48959	0.98444	-0.0033
2.79811	0.16667	1.585	169.584		2.41111	0.49792	1.00111	-0.00337
2.79811	0.16944	1.60167	177.333		2.41113	0.50625	1.01778	-0.00353
2.79835	0.17222	1.61833	179.315		2.41108	0.51459	1.03472	-0.00363
2.79839	0.175	1.635	183.641		2.411	0.52292	1.05139	-0.00363
2.7987	0.17778	1.65167	187.245		2.41125	0.53125	1.06806	-0.00385
2.7987	0.18056	1.66833	192.832		2.41123	0.53959	1.08472	-0.00395
2.79875	0.18333	1.685	196.436		2.41127	0.54792	1.10139	-0.00415
2.79883	0.18611	1.70167	200.04		2.41134	0.55625	1.11806	-0.00395
2.79898	0.18889	1.71833	204.726		2.41132	0.56459	1.13472	-0.00415
2.79893	0.19167	1.735	207.249		2.41144	0.57292	1.15139	-0.00406
2.79902	0.19444	1.75167	213.737		2.41159	0.58125	1.16806	-0.00429
2.79902	0.19722	1.76833	212.836		2.41165	0.58959	1.18472	-0.00432
2.79916	0.2	1.785	214.457		2.41165	0.59792	1.20139	-0.00423
2.79927	0.20278	1.80167	219.864		2.41184	0.60625	1.21806	-0.00432
2.79944	0.20556	1.81889	220.224		2.41176	0.61459	1.23472	-0.00442
2.7995	0.20833	1.83556	225.09		2.41195	0.62292	1.25139	-0.00446
2.79938	0.21111	1.85222	225.811		2.41215	0.63125	1.26806	-0.00427
2.79954	0.21389	1.86889	236.264		2.41236	0.63959	1.285	-0.00542
2.79959	0.21667	1.88556	235.723		2.41236	0.64792	1.30167	-0.00448
2.79963	0.21944	1.90222	241.129		2.41241	0.65625	1.31833	-0.00448
2.7998	0.22222	1.91889	246.356		2.41257	0.66459	1.335	-0.00452
2.7999	0.225	1.93556	245.815		2.4126	0.67292	1.35167	-0.00564
2.80003	0.22778	1.95222	248.518		2.41276	0.68125	1.36833	-0.00449
2.79992	0.23056	1.96889	253.024		2.41287	0.68959	1.385	-0.00472
2.80007	0.23333	1.98556	252.483		2.413	0.69792	1.40167	-0.00479
2.80011	0.23611	2.00222	255.727		2.41316	0.70625	1.41833	-0.00586
2.80021	0.23889	2.01889	260.593		2.41339	0.71459	1.435	-0.00575
2.80036	0.24167	2.03556	260.413		2.41346	0.72292	1.45167	-0.00581
2.80028	0.24444	2.05222	263.657		2.41375	0.73125	1.46833	-0.00486
2.80068	0.24722	2.06889	268.342		2.41381	0.73959	1.48528	-0.00514
2.80061	0.25	2.08556	271.045		2.41392	0.74792	1.50167	-0.00597
2.80072	0.25278	2.10222	272.487		2.41424	0.75625	1.51861	-0.00497
2.80074	0.25556	2.11889	280.777		2.4143	0.76459	1.53528	-0.00615
2.80062	0.25833	2.13556	278.434		2.41455	0.77292	1.55194	-0.00602
2.80078	0.26111	2.15222	284.742		2.4147	0.78125	1.56861	-0.00606
2.80091	0.26389	2.16889	287.625		2.41489	0.78959	1.58528	-0.00618
2.80099	0.26667	2.18556	290.148		2.41522	0.79792	1.60194	-0.00621
2.80087	0.26944	2.20278	290.148		2.4155	0.80625	1.61861	-0.00619
2.80118	0.27222	2.21889	294.473		2.41566	0.81459	1.63528	-0.00626
2.80106	0.275	2.23556	296.636		2.41592	0.82292	1.65194	-0.00633
2.80131	0.27778	2.25222	302.223		2.41606	0.83125	1.66861	-0.00627
2.80133	0.28056	2.26944	303.845		2.41629	0.83959	1.68528	-0.00629
2.80131	0.28333	2.28611	307.449		2.41646	0.84792	1.70222	-0.00635
2.80145	0.28611	2.30278	312.856		2.41682	0.85625	1.71889	-0.00636
2.80139	0.28889	2.31944	317.721		2.41697	0.86459	1.73556	-0.00656
2.80148	0.29167	2.33611	316.46		2.41718	0.87292	1.75222	-0.00648
2.80158	0.29444	2.35278	320.425		2.41747	0.88125	1.76889	-0.00638
2.8016	0.29722	2.36944	318.622		2.41781	0.88959	1.78556	-0.0066
2.80158	0.3	2.38611	324.93		2.41791	0.89792	1.80222	-0.00665
2.80169	0.30278	2.40278	324.389		2.41812	0.90625	1.81889	-0.00656
2.80173	0.30556	2.41944	327.273		2.41829	0.91459	1.83556	-0.00645
2.80177	0.30833	2.43611	325.831		2.41854	0.92292	1.85222	-0.00659
2.80188	0.31111	2.45278	329.075		2.41888	0.93125	1.86889	-0.00665
2.80194	0.31389	2.46944	328.534		2.41907	0.93959	1.88556	-0.00646
2.80198	0.31667	2.48611	337.725		2.41913	0.94792	1.9025	-0.00665
2.80194	0.31944	2.50278	338.626		2.41951	0.95625	1.91917	-0.00661
2.80211	0.32222	2.51944	347.277		2.41972	0.96459	1.93583	-0.00672
2.80209	0.325	2.53611	345.114		2.41997	0.97292	1.9525	-0.00677
2.80219	0.32778	2.55278	353.404		2.42016	0.98125	1.96917	-0.00682
2.80227	0.33056	2.56944	353.404		2.42041	0.98959	1.98583	-0.00677
2.80238	0.33333	2.58611	353.224		2.42049	0.99792	2.0025	-0.0067
2.76479	0.33333	2.60278	357.549		2.42073	1.00625	2.01917	-0.00688
2.53319	0.33611	2.61944	359.712		2.42089	1.01459	2.03583	-0.00683
2.42656	0.33889	2.63611	363.857		2.42104	1.02292	2.0525	-0.00692
2.38902	0.34167	2.65278	368.723		2.42136	1.03125	2.06917	-0.00686
2.37818	0.34444	2.66944	370.164		2.42148	1.03959	2.08583	-0.0069
2.37238	0.34722	2.68611	368.903		2.42167	1.04792	2.10278	-0.00694
2.36864	0.35	2.70278	377.373		2.42197	1.05625	2.11944	-0.00693
2.3658	0.35278	2.71944	380.437		2.42209	1.06459	2.13611	-0.00699
2.36377	0.35556	2.73667	381.338		2.42215	1.07292	2.15278	-0.00699
2.36219	0.35833	2.75333	384.401		2.42247	1.08125	2.16944	-0.00691
2.36103	0.36111	2.77	386.924		2.4227	1.08959	2.18611	-0.00701
2.36	0.36389	2.78667	386.744		2.42276	1.09792	2.20278	-0.00709
2.35925	0.36667	2.80333	395.575		2.42287	1.10625	2.21944	-0.00705
2.35845	0.36944	2.82	391.25		2.4231	1.11459	2.23611	-0.00701
2.35786	0.37222	2.83667	397.918		2.42323	1.12292	2.25278	-0.0073
2.35744	0.375	2.85333	398.638		2.42348	1.13125	2.26944	-0.00725
2.35715	0.37778	2.87	401.522		2.42352	1.13959	2.28611	-0.00729
2.3566	0.38056	2.88667	404.225		2.42373	1.14792	2.30278	-0.00722
2.35643	0.38333	2.90333	406.027		2.42383	1.15625	2.31944	-0.00713
2.35608	0.38611	2.92	403.865		2.42405	1.16459	2.33639	-0.00702
2.35597	0.38889	2.93667	407.469		2.42425	1.17292	2.35306	-0.00703
2.35574	0.39167	2.95333	410.172		2.42432	1.18125	2.36972	-0.0072
2.35547	0.39444	2.97	413.416		2.42451	1.18959	2.38639	-0.00732
2.35538	0.39722	2.98667	417.201		2.42472	1.19792	2.40306	-0.0072
2.35538	0.4	3.00333	413.777		2.42489	1.20625	2.41972	-0.00734
2.35515	0.40278	3.02	416.66		2.42491	1.21459	2.43639	-0.00721
2.35507	0.40556	3.03667	418.823		2.42495	1.22292	2.45306	-0.0073
2.35501	0.40833	3.05333	421.706		2.42524	1.23125	2.46972	-0.00733
2.35503	0.41111	3.07	426.031		2.42539	1.23959	2.48639	-0.00719
2.35486	0.41389	3.08667	427.834		2.42545	1.24792	2.50333	-0.00728
2.35471	0.41667	3.10333	426.932		2.42556	1.25625	2.52	-0.00733
2.35469	0.41944	3.12	433.42		2.42575	1.26459	2.53667	-0.00724
2.35461	0.42222	3.13667	436.484		2.42594	1.27292	2.55333	-0.00731
2.35452	0.425	3.15333	439.367		2.42592	1.28125	2.57	-0.00735
2.35442	0.42778	3.17	445.495		2.42619	1.28959	2.58667	-0.00739
2.35429	0.43056	3.18722	449.099		2.42627	1.29792	2.60333	-0.00732
2.35433	0.43333	3.20389	450.901		2.42638	1.30625	2.62	-0.00735
2.35429	0.43611	3.22056	450.18		2.4265	1.31459	2.63667	-0.00732
2.35419	0.43889	3.23722	453.064		2.42671	1.32292	2.65333	-0.00744
2.35416	0.44167	3.25389	453.064		2.42669	1.33125	2.67	-0.00743
2.35412	0.44444	3.27056	453.604		2.42675	1.33959	2.68667	-0.00757
2.35414	0.44722	3.28722	454.866		2.42692	1.34792	2.70333	-0.00736
2.35406	0.45	3.30389	462.075		2.42711	1.35625	2.72	-0.00758
2.35402	0.45278	3.32056	464.778		2.42709	1.36459	2.73694	-0.0074
2.35385	0.45556	3.33722	468.382		2.4273	1.37292	2.75361	-0.00737
2.35391	0.45833	3.35389	466.4		2.42732	1.38125	2.77028	-0.00761
2.35374	0.46111	3.37056	474.87		2.42747	1.38959	2.78694	-0.00753
2.35372	0.46389	3.38722	477.573		2.4276	1.39792	2.80361	-0.00759
2.35375	0.46667	3.40389	479.556		2.42764	1.40625	2.82028	-0.0075
2.3536	0.46944	3.42056	473.428		2.42781	1.41459	2.83694	-0.00753
2.35364	0.47222	3.43722	480.096		2.42795	1.42292	2.85361	-0.00763
2.35364	0.475	3.45389	481.358		2.42802	1.43125	2.87028	-0.00762
2.35349	0.47778	3.47056	485.683		2.42812	1.43959	2.88694	-0.00766
2.35343	0.48056	3.48722	481.178		2.4281	1.44792	2.90361	-0.00881
2.35337	0.48333	3.50389	485.683		2.42821	1.45625	2.92028	-0.00786
2.35335	0.48611	3.52056	483.701		2.42842	1.46459	2.93694	-0.0078
2.35335	0.48889	3.53722	494.333		2.42844	1.47292	2.95361	-0.00779
2.35328	0.49167	3.55389	495.595		2.42858	1.48125	2.97056	-0.00897
2.35314	0.49444	3.57056	498.839		2.42865	1.48959	2.98694	-0.00777
2.35314	0.49722	3.58722	495.595		2.42862	1.49792	3.00389	-0.00791
2.35305	0.5	3.60389	498.478		2.4289	1.50625	3.02056	-0.00808
2.35326	0.50278	3.62056	501.362		2.42896	1.51459	3.03722	-0.00811
2.35311	0.50556	3.63778	505.146		2.42911	1.52292	3.05389	-0.0081
2.35318	0.50833	3.65444	509.652		2.42911	1.53125	3.07056	-0.00891
2.3529	0.51111	3.67111	517.221		2.42919	1.53959	3.08722	-0.00812
2.35299	0.51389	3.68778	515.419		2.4293	1.54792	3.10389	-0.00919
2.35288	0.51667	3.70444	518.482		2.42932	1.55625	3.12056	-0.00932
2.35286	0.51944	3.72111	521.726		2.42938	1.56459	3.13722	-0.0093
2.35286	0.52222	3.73778	521.726		2.42957	1.57292	3.15389	-0.00831
2.35276	0.525	3.75444	528.214		2.42976	1.58125	3.17056	-0.00848
2.3528	0.52778	3.77111	531.097		2.42986	1.58959	3.18722	-0.00949
2.35278	0.53056	3.78778	530.196		2.42976	1.59792	3.20417	-0.0094
2.35284	0.53333	3.80444	533.44		2.42978	1.60625	3.22083	-0.00956
2.35278	0.53611	3.82111	539.568		2.43005	1.61459	3.2375	-0.00947
2.35259	0.53889	3.83778	542.631		2.43012	1.62292	3.25417	-0.00869
2.3527	0.54167	3.85444	546.956		2.43026	1.63125	3.27083	-0.00984
2.35259	0.54444	3.87111	549.66		2.43018	1.63959	3.2875	-0.00995
2.35253	0.54722	3.88778	552.183		2.43037	1.64792	3.30417	-0.00904
2.35263	0.55	3.90444	552.002		2.43043	1.65625	3.32083	-0.00901
2.3525	0.55278	3.92111	557.589		2.43058	1.66459	3.3375	-0.00981
2.35253	0.55556	3.93778	563.536		2.43047	1.67292	3.35417	-0.0098
2.35244	0.55833	3.95444	568.042		2.43066	1.68125	3.37083	-0.01009
2.35227	0.56111	3.97111	569.844		2.43072	1.68959	3.3875	-0.01003
2.3524	0.56389	3.98778	566.42		2.43062	1.69792	3.40417	-0.01
2.35236	0.56667	4.00444	568.222		2.43085	1.70625	3.42083	-0.00995
2.35232	0.56944	4.02111	574.89		2.43098	1.71459	3.43778	-0.01023
2.35227	0.57222	4.03833	577.954		2.43108	1.72292	3.45444	-0.01028
2.35234	0.575	4.055	580.657		2.43106	1.73125	3.47111	-0.01028
2.35217	0.57778	4.07167	584.802		2.43123	1.73959	3.48778	-0.01039
2.35219	0.58056	4.08833	581.738		2.43136	1.74792	3.50444	-0.01052
2.35217	0.58333	4.105	593.993		2.43142	1.75625	3.52111	-0.01034
2.35221	0.58611	4.12167	590.208		2.43144	1.76459	3.53778	-0.01057
2.35211	0.58889	4.13833	599.039		2.43152	1.77292	3.55444	-0.01066
2.35208	0.59167	4.155	603.364		2.43154	1.78125	3.57111	-0.01073
2.35206	0.59444	4.17167	607.149		2.43154	1.78959	3.58778	-0.01069
2.35211	0.59722	4.18833	612.735		2.43169	1.79792	3.60444	-0.01078
2.35192	0.6	4.205	610.933		2.43194	1.80625	3.62111	-0.01089
2.35211	0.60278	4.22167	617.241		2.4319	1.81459	3.63778	-0.01093
2.35204	0.60556	4.23833	614.898		2.43182	1.82292	3.65472	-0.01088
2.35206	0.60833	4.255	616.34		2.4319	1.83125	3.67139	-0.0108
2.35185	0.61111	4.27167	623.368		2.43201	1.83959	3.68806	-0.01082
2.35188	0.61389	4.28833	622.467		2.43218	1.84792	3.70472	-0.01086
2.35194	0.61667	4.305	622.467		2.43224	1.85625	3.72139	-0.01099
2.35188	0.61944	4.32167	623.548		2.43239	1.86459	3.73806	-0.01092
2.35192	0.62222	4.33833	627.874		2.43232	1.87292	3.75472	-0.01105
2.35196	0.625	4.355	629.676		2.43239	1.88125	3.77139	-0.01122
2.35188	0.62778	4.37167	636.344		2.43243	1.88959	3.78806	-0.01114
2.35175	0.63056	4.38833	633.1		2.4327	1.89792	3.80472	-0.01126
2.35181	0.63333	4.405	639.047		2.4326	1.90625	3.82139	-0.01124
2.35179	0.63611	4.42167	638.506		2.4326	1.91459	3.83806	-0.01148
2.35177	0.63889	4.43833	636.884		2.43276	1.92292	3.85472	-0.01145
2.35181	0.64167	4.45556	643.733		2.43285	1.93125	3.87167	-0.01149
2.35179	0.64444	4.47222	643.913		2.43304	1.93959	3.88833	-0.01149
2.35179	0.64722	4.48889	646.256		2.43287	1.94792	3.905	-0.01147
2.35177	0.65	4.505	645.535		2.43299	1.95625	3.92167	-0.01177
2.3519	0.65278	4.52222	646.436		2.43322	1.96459	3.93833	-0.01171
2.3516	0.65556	4.53889	648.418		2.4331	1.97292	3.955	-0.01191
2.35183	0.65833	4.55556	654.906		2.43331	1.98125	3.97167	-0.01181
2.35177	0.66111	4.57222	652.924		2.43323	1.98959	3.98833	-0.01192
2.35166	0.66389	4.58889	652.383		2.4332	1.99792	4.005	-0.01192
2.35175	0.66667	4.60556	657.249		2.43354	2.00625	4.02167	-0.01222
2.35167	0.66944	4.62222	659.592		2.4335	2.01459	4.03833	-0.0121
2.35173	0.67222	4.63889	658.15		2.43358	2.02292	4.055	-0.01219
2.35164	0.675	4.65556	656.708		2.43367	2.03125	4.07167	-0.01227
2.35166	0.67778	4.67222	660.673		2.43358	2.03959	4.08861	-0.01243
2.35162	0.68056	4.68889	658.51		2.43367	2.04792	4.10528	-0.01246
2.35158	0.68333	4.70556	663.196		2.43381	2.05625	4.12194	-0.01253
2.35164	0.68611	4.72222	662.655		2.43392	2.06459	4.13861	-0.01267
2.35148	0.68889	4.73889	665.178		2.43396	2.07292	4.15528	-0.0127
2.35156	0.69167	4.75556	668.062		2.4339	2.08125	4.17194	-0.01285
2.35145	0.69444	4.77222	662.835		2.43405	2.08959	4.18861	-0.013
2.35148	0.69722	4.78889	669.684		2.43398	2.09792	4.20528	-0.01309
2.35156	0.7	4.80556	660.493		2.43419	2.10625	4.22194	-0.01312
2.35162	0.70278	4.82222	674.549		2.43428	2.11459	4.23861	-0.01325
2.35154	0.70556	4.83889	667.161		2.43432	2.12292	4.25528	-0.01332
2.35148	0.70833	4.85556	672.747		2.4344	2.13125	4.27194	-0.01365
2.35137	0.71111	4.87278	669.503		2.43446	2.13959	4.28861	-0.0139
2.35145	0.71389	4.88889	673.648		2.43453	2.14792	4.30528	-0.01389
2.35141	0.71667	4.90556	673.648		2.43449	2.15625	4.32194	-0.01381
2.35154	0.71944	4.92222	672.387		2.43451	2.16459	4.33861	-0.0141
2.35137	0.72222	4.93889	673.288		2.43465	2.17292	4.35556	-0.01407
2.35141	0.725	4.95556	677.253		2.43459	2.18125	4.37222	-0.01423
2.35137	0.72778	4.97278	676.532		2.43491	2.18959	4.38889	-0.0146
2.35146	0.73056	4.98944	677.073		2.43484	2.19792	4.40556	-0.01429
2.35139	0.73333	5.00611	678.334		2.43501	2.20625	4.42222	-0.01457
2.35143	0.73611	5.02278	675.631		2.43491	2.21459	4.43889	-0.0144
2.35146	0.73889	5.03944	677.253		2.43505	2.22292	4.45556	-0.01443
2.35146	0.74167	5.05611	674.009		2.43507	2.23125	4.47222	-0.01439
2.35146	0.74444	5.07278	676.892		2.43507	2.23959	4.48889	-0.01436
2.35131	0.74722	5.08944	675.451		2.43522	2.24792	4.50556	-0.01435
2.35143	0.75	5.10611	673.648		2.4352	2.25625	4.52222	-0.01434
2.35131	0.75278	5.12278	674.189		2.43526	2.26459	4.53917	-0.01441
2.35129	0.75556	5.13944	666.8		2.43526	2.27292	4.55583	-0.01415
2.35124	0.75833	5.15611	675.631		2.43535	2.28125	4.5725	-0.01421
2.35135	0.76111	5.17278	669.864		2.43522	2.28959	4.58917	-0.0142
2.35129	0.76389	5.18944	671.125		2.43552	2.29792	4.60583	-0.01436
2.35137	0.76667	5.20611	666.8		2.43547	2.30625	4.6225	-0.0142
2.35131	0.76944	5.22278	668.783		2.43556	2.31459	4.63917	-0.01412
2.35145	0.77222	5.23944	667.161		2.43547	2.32292	4.65583	-0.0142
2.35112	0.775	5.25611	672.928		2.43577	2.33125	4.6725	-0.01423
2.35133	0.77778	5.27278	668.963		2.4357	2.33959	4.68917	-0.01414
2.35124	0.78056	5.28944	670.224		2.43583	2.34792	4.70583	-0.01411
2.35124	0.78333	5.30611	682.839		2.43585	2.35625	4.72278	-0.01408
2.35127	0.78611	5.32278	672.387		2.43589	2.36459	4.73917	-0.01403
2.35114	0.78889	5.33944	671.846		2.43593	2.37292	4.75583	-0.01403
2.35112	0.79167	5.35611	670.585		2.43612	2.38125	4.77278	-0.01404
2.35127	0.79444	5.37278	669.323		2.43596	2.38959	4.78944	-0.01408
2.35122	0.79722	5.38944	667.521		2.43615	2.39792	4.80611	-0.01407
2.3512	0.8	5.40611	661.934		2.43629	2.40625	4.82278	-0.014
2.35124	0.80278	5.42278	671.486		2.43623	2.41459	4.83944	-0.01391
2.3511	0.80556	5.44	668.242		2.43631	2.42292	4.85611	-0.01395
2.35124	0.80833	5.45667	665.178		2.43633	2.43125	4.87278	-0.01393
2.3511	0.81111	5.47333	663.917		2.43621	2.43959	4.88944	-0.01381
2.3511	0.81389	5.49	657.249		2.43642	2.44792	4.90611	-0.01381
2.35114	0.81667	5.50667	663.196		2.43646	2.45625	4.92278	-0.01395
2.35097	0.81944	5.52333	661.934		2.43648	2.46459	4.93944	-0.01394
2.35104	0.82222	5.54	664.457		2.4365	2.47292	4.95611	-0.01378
2.35108	0.825	5.55667	659.411		2.43663	2.48125	4.97278	-0.01399
2.35095	0.82778	5.57333	662.295		2.4368	2.48959	4.98944	-0.01381
2.3511	0.83056	5.59	656.528		2.43665	2.49792	5.00611	-0.01375
2.35093	0.83333	5.60667	661.934		2.43675	2.50625	5.02306	-0.0138
2.35097	0.83611	5.62333	649.139		2.43682	2.51459	5.03972	-0.01378
2.35103	0.83889	5.64	657.249		2.43696	2.52292	5.05639	-0.0138
2.35104	0.84167	5.65667	656.888		2.4369	2.53125	5.07306	-0.0138
2.35099	0.84444	5.67333	658.33		2.43701	2.53959	5.08972	-0.01374
2.35103	0.84722	5.69	654.005		2.43703	2.54792	5.10639	-0.01368
2.35085	0.85	5.70667	656.888		2.43711	2.55625	5.12306	-0.01373
2.35089	0.85278	5.72333	653.825		2.43703	2.56459	5.13972	-0.01361
2.35089	0.85556	5.74	653.104		2.43717	2.57292	5.15639	-0.01363
2.35099	0.85833	5.75667	650.581		2.43717	2.58125	5.17306	-0.01349
2.35085	0.86111	5.77333	651.482		2.43722	2.58959	5.18972	-0.01355
2.35082	0.86389	5.79	645.715		2.43736	2.59792	5.20639	-0.01365
2.35097	0.86667	5.80722	649.68		2.43739	2.60625	5.22306	-0.01357
2.35074	0.86944	5.82389	649.499		2.43739	2.61459	5.24	-0.01362
2.35093	0.87222	5.84056	651.121		2.43736	2.62292	5.25667	-0.01365
2.35083	0.875	5.85722	647.697		2.43766	2.63125	5.27333	-0.01345
2.35093	0.87778	5.87389	648.418		2.43751	2.63959	5.29	-0.01348
2.35091	0.88056	5.89056	646.256		2.43753	2.64792	5.30667	-0.0134
2.35087	0.88333	5.90722	644.814		2.4376	2.65625	5.32333	-0.0134
2.35078	0.88611	5.92389	645.354		2.43759	2.66459	5.34	-0.01345
2.35085	0.88889	5.94056	641.57		2.43755	2.67292	5.35667	-0.01347
2.35082	0.89167	5.95722	643.012		2.43778	2.68125	5.37333	-0.01332
2.35066	0.89444	5.97389	640.308		2.43774	2.68959	5.39	-0.01341
2.35068	0.89722	5.99056	634.902		2.4378	2.69792	5.40694	-0.0134
2.35068	0.9	6.00722	635.082		2.43783	2.70625	5.42361	-0.01326
2.35074	0.90278	6.02389	637.966		2.43795	2.71459	5.44028	-0.01321
2.35066	0.90556	6.04056	639.588		2.43795	2.72292	5.45694	-0.01305
2.35068	0.90833	6.05722	631.478		2.43785	2.73125	5.47361	-0.01319
2.35057	0.91111	6.07389	633.64		2.43808	2.73959	5.49028	-0.0132
2.35059	0.91389	6.09056	631.838		2.43804	2.74792	5.50694	-0.01326
2.35066	0.91667	6.10722	630.757		2.43814	2.75625	5.52361	-0.01318
2.35062	0.91944	6.12389	629.676		2.43816	2.76459	5.54028	-0.01312
2.35055	0.92222	6.14056	624.63		2.43816	2.77292	5.55694	-0.01322
2.35049	0.925	6.15722	626.252		2.43825	2.78125	5.57361	-0.01317
2.35061	0.92778	6.17389	625.17		2.43816	2.78959	5.59028	-0.01306
2.35053	0.93056	6.19056	621.746		2.43823	2.79792	5.60694	-0.01312
2.35047	0.93333	6.20722	621.386		2.43827	2.80625	5.62361	-0.01296
2.35057	0.93611	6.22389	622.467		2.4385	2.81459	5.64056	-0.01307
2.35043	0.93889	6.24056	626.071		2.43839	2.82292	5.65722	-0.0131
2.35053	0.94167	6.25722	616.159		2.43839	2.83125	5.67389	-0.0128
2.35038	0.94444	6.27389	621.206		2.43854	2.83959	5.69056	-0.01289
2.3503	0.94722	6.29111	620.124		2.43858	2.84792	5.70722	-0.01296
2.35034	0.95	6.30778	618.682		2.43869	2.85625	5.72389	-0.01271
2.35036	0.95278	6.32444	618.863		2.4386	2.86459	5.74056	-0.01291
2.35038	0.95556	6.34111	612.916		2.43873	2.87292	5.75722	-0.01274
2.35036	0.95833	6.35778	614.718		2.43871	2.88125	5.77389	-0.01285
2.35041	0.96111	6.37444	612.014		2.43875	2.88959	5.79056	-0.01265
2.35026	0.96389	6.39111	615.258		2.43879	2.89792	5.80722	-0.01263
2.35024	0.96667	6.40778	612.916		2.43881	2.90625	5.82389	-0.01273
2.35026	0.96944	6.42444	608.951		2.43892	2.91459	5.84083	-0.01282
2.3503	0.97222	6.44111	608.771		2.43883	2.92292	5.8575	-0.01284
2.35024	0.975	6.45778	607.87		2.43906	2.93125	5.87417	-0.01279
2.35024	0.97778	6.47444	606.968		2.43898	2.93959	5.89083	-0.01274
2.35009	0.98056	6.49111	606.968		2.439	2.94792	5.9075	-0.01259
2.35026	0.98333	6.50778	604.265		2.43904	2.95625	5.92417	-0.0126
2.3502	0.98611	6.52444	604.085		2.43896	2.96459	5.94083	-0.0125
2.35007	0.98889	6.54111	605.527		2.43909	2.97292	5.9575	-0.01271
2.35015	0.99167	6.55778	602.463		2.43911	2.98125	5.97417	-0.01257
2.35001	0.99444	6.57444	597.958		2.43923	2.98959	5.99083	-0.01251
2.35	0.99722	6.59111	596.696		2.43907	2.99792	6.0075	-0.0127
2.34996	1	6.60778	595.254		2.43925	3.00625	6.02417	-0.01243
2.34998	1.00278	6.62444	595.975		2.43919	3.01459	6.04083	-0.01249
2.34994	1.00556	6.64111	597.057		2.43938	3.02292	6.0575	-0.01248
2.34992	1.00833	6.65778	598.138		2.43926	3.03125	6.07417	-0.01241
2.35	1.01111	6.67444	600.661		2.43951	3.03959	6.09111	-0.01238
2.34984	1.01389	6.69111	592.371		2.4393	3.04792	6.10778	-0.01232
2.34996	1.01667	6.70778	592.191		2.43942	3.05625	6.12417	-0.01234
2.34994	1.01944	6.725	590.028		2.43959	3.06459	6.14111	-0.01224
2.34982	1.02222	6.74167	588.586		2.43959	3.07292	6.15778	-0.01223
2.34986	1.025	6.75833	589.668		2.43959	3.08125	6.17444	-0.01239
2.34977	1.02778	6.775	586.424		2.43944	3.08959	6.19111	-0.01219
2.34984	1.03056	6.79167	584.622		2.43957	3.09792	6.20778	-0.01219
2.34982	1.03333	6.80833	582.279		2.43965	3.10625	6.22444	-0.01207
2.34977	1.03611	6.825	583.18		2.43967	3.11459	6.24111	-0.01214
2.34977	1.03889	6.84167	582.639		2.43967	3.12292	6.25778	-0.01211
2.34971	1.04167	6.85833	581.738		2.43976	3.13125	6.27444	-0.01201
2.34975	1.04444	6.875	579.576		2.43976	3.13959	6.29111	-0.01226
2.34969	1.04722	6.89167	582.819		2.43988	3.14792	6.30806	-0.012
2.34961	1.05	6.90833	576.872		2.43974	3.15625	6.32472	-0.01211
2.34959	1.05278	6.925	574.529		2.43982	3.16459	6.34139	-0.01201
2.34977	1.05556	6.94167	576.872		2.43997	3.17292	6.35806	-0.01201
2.34959	1.05833	6.95833	574.349		2.43989	3.18125	6.37472	-0.01202
2.34958	1.06111	6.975	567.321		2.44003	3.18959	6.39139	-0.01204
2.34958	1.06389	6.99167	569.303		2.43999	3.19792	6.40806	-0.01194
2.3495	1.06667	7.00833	570.925		2.44003	3.20625	6.42472	-0.01191
2.3495	1.06944	7.025	571.826		2.44001	3.21459	6.44139	-0.01194
2.34954	1.07222	7.04167	570.925		2.44014	3.22292	6.45806	-0.01185
2.34948	1.075	7.05833	565.338		2.44014	3.23125	6.47472	-0.01164
2.3495	1.07778	7.075	564.077		2.44018	3.23959	6.49139	-0.01166
2.34948	1.08056	7.09167	569.123		2.44026	3.24792	6.50806	-0.01187
2.3495	1.08333	7.10833	562.815		2.44018	3.25625	6.525	-0.01179
2.3494	1.08611	7.125	565.158		2.44033	3.26459	6.54167	-0.01183
2.34944	1.08889	7.14167	564.978		2.44031	3.27292	6.55833	-0.01176
2.3494	1.09167	7.15833	562.996		2.44035	3.28125	6.575	-0.01156
2.34927	1.09444	7.17556	561.374		2.44043	3.28959	6.59167	-0.01179
2.34921	1.09722	7.19167	559.211		2.44037	3.29792	6.60833	-0.01163
2.34921	1.1	7.20889	558.13		2.44043	3.30625	6.625	-0.01173
2.34931	1.10278	7.22556	560.112		2.44047	3.31459	6.64167	-0.01166
2.34929	1.10556	7.24222	557.049		2.44049	3.32292	6.65833	-0.01165
2.34916	1.10833	7.25889	558.49		2.44054	3.33125	6.675	-0.01168
2.34927	1.11111	7.27556	557.769		2.44072	3.33959	6.69167	-0.01168
2.34912	1.11389	7.29222	555.246		2.44054	3.34792	6.70833	-0.01152
2.34906	1.11667	7.30889	549.66		2.4407	3.35625	6.725	-0.01155
2.34919	1.11944	7.32556	547.677		2.44064	3.36459	6.74167	-0.01173
2.34908	1.12222	7.34222	553.624		2.44073	3.37292	6.75861	-0.01123
2.34921	1.125	7.35889	546.596		2.4406	3.38125	6.77528	-0.01146
2.34902	1.12778	7.37556	547.677		2.44075	3.38959	6.79194	-0.01136
2.34906	1.13056	7.39222	544.974		2.44072	3.39792	6.80861	-0.01146
2.34895	1.13333	7.40944	544.974		2.44079	3.40625	6.82528	-0.01137
2.34902	1.13611	7.42556	542.271		2.44073	3.41459	6.84194	-0.0114
2.34898	1.13889	7.44222	543.893		2.44087	3.42292	6.85861	-0.01143
2.34896	1.14167	7.45889	539.387		2.44081	3.43125	6.87528	-0.01132
2.34898	1.14444	7.47556	540.829		2.44089	3.43959	6.89194	-0.01132
2.34887	1.14722	7.49222	540.469		2.44091	3.44792	6.90889	-0.01136
2.34881	1.15	7.50889	538.666		2.44091	3.45625	6.92528	-0.01124
2.34889	1.15278	7.52556	539.027		2.44108	3.46459	6.94222	-0.01134
2.34875	1.15556	7.54222	534.521		2.44104	3.47292	6.95889	-0.01134
2.34877	1.15833	7.55889	536.864		2.44104	3.48125	6.97528	-0.01125
2.34887	1.16111	7.57556	536.324		2.44104	3.48959	6.99222	-0.01129
2.3487	1.16389	7.59222	530.917		2.44102	3.49792	7.00889	-0.01117
2.34868	1.16667	7.60889	534.521		2.44108	3.50625	7.02556	-0.01125
2.34868	1.16944	7.62611	528.755		2.44102	3.51459	7.04222	-0.01118
2.3487	1.17222	7.64222	529.295		2.4411	3.52292	7.05889	-0.01109
2.34868	1.175	7.65944	528.935		2.44125	3.53125	7.07556	-0.01119
2.34866	1.17778	7.67611	526.952		2.44117	3.53959	7.09222	-0.01108
2.34877	1.18056	7.69278	527.493		2.44127	3.54792	7.10889	-0.01112
2.34856	1.18333	7.70944	520.825		2.44115	3.55625	7.12556	-0.01103
2.34854	1.18611	7.72611	526.772		2.44129	3.56459	7.14222	-0.01098
2.34854	1.18889	7.74278	520.104		2.44115	3.57292	7.15889	-0.01113
2.34856	1.19167	7.75944	519.383		2.44136	3.58125	7.17583	-0.01106
2.34843	1.19444	7.77611	518.122		2.44133	3.58959	7.19222	-0.01101
2.34849	1.19722	7.79278	513.436		2.44142	3.59792	7.20889	-0.01093
2.34854	1.2	7.80944	517.041		2.44146	3.60625	7.22583	-0.01095
2.34845	1.20278	7.82611	515.599		2.44138	3.61459	7.2425	-0.01099
2.34837	1.20556	7.84278	511.994		2.44152	3.62292	7.25917	-0.01076
2.34828	1.20833	7.85944	514.698		2.44156	3.63125	7.27583	-0.01082
2.34849	1.21111	7.87611	512.355		2.44146	3.63959	7.2925	-0.0108
2.3483	1.21389	7.89278	513.616		2.44175	3.64792	7.30917	-0.01083
2.34841	1.21667	7.90944	510.913		2.44163	3.65625	7.32583	-0.0108
2.3482	1.21944	7.92611	512.715		2.44154	3.66459	7.3425	-0.01078
2.34818	1.22222	7.94278	509.291		2.44178	3.67292	7.35917	-0.01075
2.34833	1.225	7.95944	506.588		2.44171	3.68125	7.37583	-0.01086
2.3482	1.22778	7.97611	506.047		2.44175	3.68959	7.3925	-0.01069
2.34812	1.23056	7.99278	504.245		2.44173	3.69792	7.40944	-0.01078
2.34812	1.23333	8.00944	504.065		2.44163	3.70625	7.42611	-0.01077
2.34812	1.23611	8.02611	502.263		2.44171	3.71459	7.4425	-0.01073
2.34805	1.23889	8.04278	505.146		2.44184	3.72292	7.45944	-0.01066
2.3482	1.24167	8.05944	502.623		2.44173	3.73125	7.47611	-0.01088
2.34811	1.24444	8.07667	501.182		2.44192	3.73959	7.49278	-0.01056
2.34809	1.24722	8.09333	501.001		2.44192	3.74792	7.50944	-0.01069
2.34797	1.25	8.11	500.1		2.44199	3.75625	7.52611	-0.01059
2.34814	1.25278	8.12667	494.874		2.44178	3.76459	7.54278	-0.01068
2.34797	1.25556	8.14333	494.153		2.44199	3.77292	7.55944	-0.01068
2.34795	1.25833	8.16	494.153		2.44192	3.78125	7.57611	-0.01054
2.34807	1.26111	8.17667	492.531		2.44203	3.78959	7.59278	-0.01061
2.34795	1.26389	8.19333	492.531		2.44207	3.79792	7.60944	-0.01062
2.3478	1.26667	8.21	489.287		2.44217	3.80625	7.62611	-0.01055
2.34793	1.26944	8.22667	490.729		2.44215	3.81459	7.64306	-0.0105
2.34782	1.27222	8.24333	488.747		2.44199	3.82292	7.65972	-0.01054
2.34786	1.275	8.26	493.793		2.44213	3.83125	7.67639	-0.01039
2.34788	1.27778	8.27667	489.467		2.44218	3.83959	7.69306	-0.01043
2.34765	1.28056	8.29333	489.828		2.44215	3.84792	7.70972	-0.01042
2.34772	1.28333	8.31	482.079		2.44222	3.85625	7.72639	-0.0103
2.34778	1.28611	8.32667	480.997		2.4422	3.86459	7.74306	-0.01046
2.34759	1.28889	8.34333	486.584		2.44218	3.87292	7.75972	-0.01045
2.34755	1.29167	8.36056	486.584		2.44232	3.88125	7.77639	-0.01033
2.34767	1.29444	8.37667	484.241		2.44218	3.88959	7.79306	-0.01041
2.34767	1.29722	8.39333	487.125		2.4423	3.89792	7.80972	-0.01024
2.34763	1.3	8.41	482.439		2.44234	3.90625	7.82639	-0.01024
2.34755	1.30278	8.42667	480.457		2.4423	3.91459	7.84333	-0.01026
2.34751	1.30556	8.44333	480.457		2.44228	3.92292	7.86	-0.01019
2.34751	1.30833	8.46	479.736		2.44253	3.93125	7.87639	-0.01025
2.34763	1.31111	8.47667	479.736		2.44249	3.93959	7.89333	-0.01017
2.3473	1.31389	8.49333	479.916		2.44238	3.94792	7.91	-0.01029
2.34753	1.31667	8.51	475.05		2.44251	3.95625	7.92667	-0.0101
2.3474	1.31944	8.52667	472.888		2.44243	3.96459	7.94333	-0.01017
2.34742	1.32222	8.54389	474.51		2.44255	3.97292	7.96	-0.01004
2.34732	1.325	8.56056	476.492		2.44249	3.98125	7.97667	-0.01
2.34723	1.32778	8.57722	470.004		2.44251	3.98959	7.99333	-0.0103
2.34721	1.33056	8.59389	470.365		2.44255	3.99792	8.01	-0.01023
2.34725	1.33333	8.61056	469.283		2.44268	4.00625	8.02667	-0.01018
2.34736	1.33611	8.62722	469.463		2.44264	4.01459	8.04333	-0.01013
2.34719	1.33889	8.64389	470.184		2.44266	4.02292	8.06	-0.01014
2.34732	1.34167	8.66056	470.365		2.44272	4.03125	8.07694	-0.01021
2.34725	1.34444	8.67722	467.661		2.44274	4.03959	8.09361	-0.01012
2.34721	1.34722	8.69389	468.562		2.44272	4.04792	8.11028	-0.01005
2.34723	1.35	8.71056	466.94		2.4428	4.05625	8.12694	-0.01012
2.34719	1.35278	8.72722	463.336		2.44278	4.06459	8.14361	-0.00977
2.34711	1.35556	8.74389	465.138		2.44287	4.07292	8.16028	-0.01017
2.34711	1.35833	8.76056	460.993		2.44281	4.08125	8.17694	-0.01
2.34704	1.36111	8.77722	468.022		2.44283	4.08959	8.19361	-0.00996
2.34709	1.36389	8.79389	465.318		2.44287	4.09792	8.21028	-0.01002
2.34704	1.36667	8.81056	463.156		2.4428	4.10625	8.22694	-0.00992
2.34711	1.36944	8.82778	463.156		2.44293	4.11459	8.24361	-0.00998
2.34694	1.37222	8.84389	456.668		2.44295	4.12292	8.26028	-0.00992
2.34713	1.375	8.86056	458.29		2.44297	4.13125	8.27694	-0.00986
2.34704	1.37778	8.87722	455.767		2.44302	4.13959	8.29361	-0.00983
2.34688	1.38056	8.89389	454.325		2.44297	4.14792	8.31028	-0.00996
2.3469	1.38333	8.91056	462.075		2.44308	4.15625	8.32722	-0.00982
2.3469	1.38611	8.92722	454.325		2.44306	4.16459	8.34389	-0.00969
2.3469	1.38889	8.94389	457.569		2.44293	4.17292	8.36056	-0.00982
2.3469	1.39167	8.96056	451.982		2.44304	4.18125	8.37722	-0.00995
2.34669	1.39444	8.97778	452.343		2.44301	4.18959	8.39389	-0.01001
2.34685	1.39722	8.99444	449.279		2.44293	4.19792	8.41056	-0.00981
2.34677	1.4	9.01111	450		2.44301	4.20625	8.42722	-0.00993
2.34671	1.40278	9.02778	448.919		2.44312	4.21459	8.44389	-0.00977
2.34671	1.40556	9.04444	449.099		2.44301	4.22292
2.34681	1.40833	9.06111	445.675		2.44312	4.23125
2.34664	1.41111	9.07778	445.675		2.44322	4.23959
2.34664	1.41389	9.09444	440.809		2.44335	4.24792
2.34677	1.41667	9.11111	447.117		2.44325	4.25625
2.3466	1.41944	9.12778	440.989		2.44329	4.26459
2.3466	1.42222	9.14444	443.873		2.4432	4.27292
2.3465	1.425	9.16111	443.693		2.44339	4.28125
2.3465	1.42778	9.17778	442.251		2.44327	4.28959
2.34656	1.43056	9.19444	438.106		2.44339	4.29792
2.34658	1.43333	9.21111	437.025		2.44329	4.30625
2.34648	1.43611	9.22778	435.042		2.44344	4.31459
2.34641	1.43889	9.24444	438.827		2.44333	4.32292
2.34648	1.44167	9.26111	433.961		2.44333	4.33125
2.34643	1.44444	9.27778	433.06		2.44335	4.33959
2.34645	1.44722	9.29444	431.978		2.44348	4.34792
2.34637	1.45	9.31111	430.176		2.44337	4.35625
2.34633	1.45278	9.32778	428.735		2.44346	4.36459
2.34622	1.45556	9.34444	430.897		2.44364	4.37292
2.34635	1.45833	9.36111	433.781		2.44354	4.38125
2.34622	1.46111	9.37778	427.113		2.44362	4.38959
2.34627	1.46389	9.39444	426.752		2.44352	4.39792
2.34622	1.46667	9.41111	426.212		2.44356	4.40625
2.34616	1.46944	9.42778	425.851		2.44344	4.41459
2.34616	1.47222	9.44444	425.671		2.4436	4.42292
2.34627	1.475	9.46167	423.689		2.44371	4.43125
2.34604	1.47778	9.47833	423.148		2.44356	4.43959
2.34608	1.48056	9.495	424.95		2.44379	4.44792
2.34606	1.48333	9.51167	416.3		2.44365	4.45625
2.34612	1.48611	9.52833	416.3		2.44362	4.46459
2.34603	1.48889	9.545	422.067		2.44364	4.47292
2.34604	1.49167	9.56167	419.724		2.44375	4.48125
2.34601	1.49444	9.57833	417.922		2.44371	4.48959
2.34595	1.49722	9.595	419.544		2.44381	4.49792
2.34604	1.5	9.61167	411.794		2.44383	4.50625
2.34593	1.50278	9.62833	418.102		2.44379	4.51459
2.34593	1.50556	9.645	417.021		2.44394	4.52292
2.34585	1.50833	9.66167	410.893		2.44369	4.53125
2.34597	1.51111	9.67833	411.614		2.44371	4.53959
2.3458	1.51389	9.695	409.812		2.44381	4.54792
2.34591	1.51667	9.71167	410.893		2.44381	4.55625
2.34585	1.51944	9.72833	402.783		2.44396	4.56459
2.34589	1.52222	9.745	405.847		2.4439	4.57292
2.34576	1.525	9.76167	404.045		2.44396	4.58125
2.34568	1.52778	9.77833	404.946		2.44383	4.58959
2.34574	1.53056	9.795	401.882		2.44398	4.59792
2.3457	1.53333	9.81167	403.865		2.44396	4.60625
2.34555	1.53611	9.82833	402.423		2.44406	4.61459
2.34555	1.53889	9.84556	400.441		2.444	4.62292
2.34562	1.54167	9.86167	401.342		2.44392	4.63125
2.34564	1.54444	9.87889	398.098		2.44406	4.63959
2.34562	1.54722	9.89556	398.098		2.44402	4.64792
2.34547	1.55	9.91222	400.801		2.44411	4.65625
2.34559	1.55278	9.92889	395.214		2.44413	4.66459
2.34562	1.55556	9.94556	397.377		2.44413	4.67292
2.34561	1.55833	9.96222	395.214		2.44413	4.68125
2.34553	1.56111	9.97889	392.691		2.44411	4.68959
2.34549	1.56389	9.99556	391.61		2.44421	4.69792
2.34559	1.56667	10.0122	391.25		2.44427	4.70625
2.34543	1.56944	10.0289	395.395		2.44413	4.71459
2.34549	1.57222	10.0456	388.366		2.44425	4.72292
2.34534	1.575	10.0622	390.709		2.44428	4.73125
2.34528	1.57778	10.0789	384.401		2.44425	4.73959
2.34541	1.58056	10.0956	390.168		2.4444	4.74792
2.34536	1.58333	10.1122	388.186		2.44423	4.75625
2.34541	1.58611	10.1289	381.698		2.44442	4.76459
2.34526	1.58889	10.1456	382.599		2.4444	4.77292
2.34541	1.59167	10.1622	381.338		2.44432	4.78125
2.34532	1.59444	10.1789	380.977		2.44428	4.78959
2.34522	1.59722	10.1956	379.355		2.4443	4.79792
2.34524	1.6	10.2122	379.896		2.44446	4.80625
2.3452	1.60278	10.2289	382.96		2.44446	4.81459
2.34519	1.60556	10.2456	381.878		2.44444	4.82292
2.34526	1.60833	10.2622	377.373		2.44444	4.83125
2.34522	1.61111	10.2789	377.373		2.44428	4.83959
2.34511	1.61389	10.2956	375.571		2.44448	4.84792
2.34505	1.61667	10.3128	375.571		2.44451	4.85625
2.34513	1.61944	10.3294	374.309		2.44451	4.86459
2.34511	1.62222	10.3461	379.716		2.44451	4.87292
2.34505	1.625	10.3628	371.786		2.44463	4.88125
2.34503	1.62778	10.3794	372.687		2.44459	4.88959
2.34496	1.63056	10.3961	371.606		2.44453	4.89792
2.3449	1.63333	10.4128	370.705		2.44457	4.90625
2.34492	1.63611	10.4294	369.624		2.44461	4.91459
2.34486	1.63889	10.4461	366.019		2.44461	4.92292
2.34492	1.64167	10.4628	363.136		2.44467	4.93125
2.34492	1.64444	10.4794	368.903		2.44461	4.93959
2.34484	1.64722	10.4961	364.037		2.44465	4.94792
2.34492	1.65	10.5128	367.281		2.44465	4.95625
2.34486	1.65278	10.5294	362.055		2.44478	4.96459
2.34478	1.65556	10.5461	366.92		2.44472	4.97292
2.34465	1.65833	10.5628	362.055		2.44472	4.98125
2.34482	1.66111	10.5794	360.252		2.44472	4.98959
2.34477	1.66389	10.5961	365.659		2.44474	4.99792
2.34473	1.66667	10.6128	364.578		2.44469	5.00625
2.34469	1.66944	10.6294	360.613		2.44482	5.01459
2.34471	1.67222	10.6461	359.171		2.44486	5.02292
2.34478	1.675	10.6628	358.991		2.44472	5.03125
2.34467	1.67778	10.6794	357.549		2.44486	5.03959
2.34454	1.68056	10.6961	356.828		2.44484	5.04792
2.34463	1.68333	10.7128	356.107		2.4448	5.05625
2.34467	1.68611	10.73	356.107		2.44488	5.06459
2.3445	1.68889	10.7461	355.567		2.4448	5.07292
2.34457	1.69167	10.7633	355.206		2.44493	5.08125
2.34461	1.69444	10.78	357.549		2.44493	5.08959
2.34444	1.69722	10.7967	351.602		2.44493	5.09792
2.3445	1.7	10.8133	352.503		2.44488	5.10625
2.34442	1.70278	10.83	350.701		2.44501	5.11459
2.34438	1.70556	10.8467	349.439		2.44503	5.12292
2.34446	1.70833	10.8633	349.62		2.44501	5.13125
2.34437	1.71111	10.88	344.934		2.44505	5.13959
2.34437	1.71389	10.8967	349.439		2.44497	5.14792
2.34427	1.71667	10.9133	349.439		2.44512	5.15625
2.34437	1.71944	10.93	344.213		2.44488	5.16459
2.34433	1.72222	10.9467	343.312		2.44507	5.17292
2.34425	1.725	10.9633	347.277		2.44507	5.18125
2.34433	1.72778	10.98	341.33		2.44516	5.18959
2.34417	1.73056	10.9967	342.051		2.44505	5.19792
2.34421	1.73333	11.0133	340.789		2.44499	5.20625
2.34429	1.73611	11.03	341.33		2.4452	5.21459
2.344	1.73889	11.0467	340.429		2.44501	5.22292
2.34404	1.74167	11.0633	339.708		2.44518	5.23125
2.34414	1.74444	11.08	339.708		2.44501	5.23959
2.34404	1.74722	11.0967	337.906		2.44522	5.24792
2.34398	1.75	11.1133	337.545		2.44512	5.25625
2.34402	1.75278	11.13	337.725		2.44526	5.26459
2.34385	1.75556	11.1467	336.824		2.44528	5.27292
2.34402	1.75833	11.1633	337.005		2.4453	5.28125
2.34385	1.76111	11.1806	337.185		2.44528	5.28959
2.34391	1.76389	11.1972	333.941		2.44524	5.29792
2.34385	1.76667	11.2139	333.941		2.44516	5.30625
2.34385	1.76944	11.2306	332.86		2.44531	5.31459
2.34387	1.77222	11.2472	331.598		2.44526	5.32292
2.34377	1.775	11.2639	327.093		2.44547	5.33125
2.34385	1.77778	11.2806	331.598		2.44533	5.33959
2.34374	1.78056	11.2972	327.994		2.44537	5.34792
2.34366	1.78333	11.3139	330.697		2.44537	5.35625
2.34379	1.78611	11.3306	329.976		2.44545	5.36459
2.3436	1.78889	11.3472	328.715		2.44551	5.37292
2.34375	1.79167	11.3639	328.715		2.44545	5.38125
2.3436	1.79444	11.3806	322.767		2.44531	5.38959
2.34372	1.79722	11.3972	327.273		2.44543	5.39792
2.34379	1.8	11.4139	321.326		2.44551	5.40625
2.34358	1.80278	11.4306	324.75		2.44547	5.41459
2.34374	1.80556	11.4472	323.308		2.44552	5.42292
2.34345	1.80833	11.4639	318.442		2.44554	5.43125
2.34349	1.81111	11.4806	318.803		2.44552	5.43959
2.34351	1.81389	11.4972	316.82		2.44547	5.44792
2.34345	1.81667	11.5139	321.145		2.44552	5.45625
2.34353	1.81944	11.5306	316.28		2.44554	5.46459
2.34345	1.82222	11.5472	319.163		2.44558	5.47292
2.34343	1.825	11.5639	313.757		2.44558	5.48125
2.34349	1.82778	11.5806	312.856		2.44558	5.48959
2.34341	1.83056	11.5972	314.297		2.44572	5.49792
2.34324	1.83333	11.6139	318.262		2.44568	5.50625
2.34322	1.83611	11.6311	313.036		2.44552	5.51459
2.34332	1.83889	11.6478	311.414		2.44573	5.52292
2.34343	1.84167	11.6644	311.414		2.44564	5.53125
2.34326	1.84444	11.6811	311.414		2.44562	5.53959
2.3432	1.84722	11.6978	309.251		2.44562	5.54792
2.34324	1.85	11.7144	305.647		2.44562	5.55625
2.34328	1.85278	11.7311	309.071		2.44568	5.56459
2.3432	1.85556	11.7478	314.477		2.44558	5.57292
2.34314	1.85833	11.7644	308.35		2.44556	5.58125
2.34309	1.86111	11.7811	303.845		2.44558	5.58959
2.34318	1.86389	11.7978	305.467		2.44573	5.59792
2.34316	1.86667	11.8144	305.827		2.44579	5.60625
2.34314	1.86944	11.8311	305.467		2.44577	5.61459
2.34314	1.87222	11.8478	304.926		2.44581	5.62292
2.34312	1.875	11.8644	303.484		2.44573	5.63125
2.34305	1.87778	11.8811	299.159		2.44585	5.63959
2.34312	1.88056	11.8978	304.025		2.44583	5.64792
2.34293	1.88333	11.9144	302.944		2.44594	5.65625
2.34299	1.88611	11.9311	296.456		2.44587	5.66459
2.34295	1.88889	11.9478	300.961		2.44589	5.67292
2.34303	1.89167	11.9644	296.095		2.44583	5.68125
2.34293	1.89444	11.9811	295.014		2.44591	5.68959
2.34301	1.89722	11.9978	295.555		2.44591	5.69792
2.34295	1.9	12.0144	294.293		2.44593	5.70625
2.34295	1.90278	12.0311	293.572		2.44581	5.71459
2.34288	1.90556	12.0478	292.852		2.44598	5.72292
2.34293	1.90833	12.0644	293.032		2.44604	5.73125
2.34286	1.91111	12.0817	292.671		2.44606	5.73959
2.34291	1.91389	12.0983	291.77		2.44594	5.74792
2.34293	1.91667	12.115	289.788		2.44593	5.75625
2.34276	1.91944	12.1317	283.3		2.44606	5.76459
2.3428	1.92222	12.1483	292.671		2.44598	5.77292
2.34272	1.925	12.165	287.805		2.44615	5.78125
2.34276	1.92778	12.1817	286.364		2.446	5.78959
2.34267	1.93056	12.1983	286.364		2.44614	5.79792
2.3427	1.93333	12.215	287.445		2.44602	5.80625
2.34276	1.93611	12.2317	282.94		2.44608	5.81459
2.34272	1.93889	12.2483	281.858		2.44602	5.82292
2.34263	1.94167	12.265	277.173		2.4461	5.83125
2.34274	1.94444	12.2817	277.533		2.44602	5.83959
2.34263	1.94722	12.2983	280.236		2.44612	5.84792
2.34261	1.95	12.315	280.056		2.4461	5.85625
2.34251	1.95278	12.3317	280.417		2.44623	5.86459
2.34257	1.95556	12.3483	273.388		2.44614	5.87292
2.34249	1.95833	12.365	280.236		2.44631	5.88125
2.34248	1.96111	12.3817	278.254		2.44627	5.88959
2.34251	1.96389	12.3983	276.091		2.44623	5.89792
2.34255	1.96667	12.415	272.487		2.44602	5.90625
2.34259	1.96944	12.4317	271.766		2.44612	5.91459
2.34249	1.97222	12.4483	272.307		2.44633	5.92292
2.34251	1.975	12.465	272.848		2.44629	5.93125
2.34255	1.97778	12.4817	270.685		2.44633	5.93959
2.3424	1.98056	12.4989	270.325		2.44619	5.94792
2.34242	1.98333	12.5156	270.865		2.44629	5.95625
2.34234	1.98611	12.5322	263.837		2.44652	5.96459
2.34242	1.98889	12.5489	268.162		2.44648	5.97292
2.34238	1.99167	12.5656	268.162		2.44642	5.98125
2.34236	1.99444	12.5822	262.575		2.44644	5.98959
2.34246	1.99722	12.5989	265.999		2.44635	5.99792
2.34244	2	12.6156	264.197		2.44642	6.00625
2.34225	2.00278	12.6322	265.098		2.44635	6.01459
2.34234	2.00556	12.6489	269.604		2.44646	6.02292
2.34234	2.00833	12.6656	264.017		2.44636	6.03125
2.34219	2.01111	12.6822	262.755		2.44635	6.03959
2.34215	2.01389	12.6989	261.674		2.4465	6.04792
2.34225	2.01667	12.7156	262.936		2.44635	6.05625
2.34215	2.01944	12.7328	262.936		2.44644	6.06459
2.34202	2.02222	12.7489	260.232		2.44644	6.07292
2.34217	2.025	12.7656	255.186		2.44638	6.08125
2.34219	2.02778	12.7822	254.465		2.44652	6.08959
2.34213	2.03056	12.7989	253.745		2.44644	6.09792
2.34207	2.03333	12.8156	253.384		2.44656	6.10625
2.34198	2.03611	12.8322	253.024		2.44659	6.11459
2.34202	2.03889	12.8489	256.628		2.44652	6.12292
2.34198	2.04167	12.8656	251.222		2.44661	6.13125
2.34187	2.04444	12.8822	251.942		2.44665	6.13959
2.34202	2.04722	12.8989	246.716		2.44675	6.14792
2.3419	2.05	12.9156	250.501		2.44675	6.15625
2.34198	2.05278	12.9322	248.879		2.44656	6.16459
2.3419	2.05556	12.9489	248.879		2.4465	6.17292
2.342	2.05833	12.9661	249.239		2.44671	6.18125
2.34185	2.06111	12.9828	249.239		2.44669	6.18959
2.34181	2.06389	12.9994	247.437		2.44665	6.19792
2.34177	2.06667	13.0161	247.437		2.44671	6.20625
2.34185	2.06944	13.0328	245.815		2.44688	6.21459
2.34171	2.07222	13.0494	245.815		2.44678	6.22292
2.34177	2.075	13.0661	244.373		2.44678	6.23125
2.34183	2.07778	13.0828	239.868		2.44675	6.23959
2.34164	2.08056	13.0994	243.472		2.44682	6.24792
2.34156	2.08333	13.1161	243.653		2.44677	6.25625
2.3416	2.08611	13.1328	242.751		2.44686	6.26459
2.34167	2.08889	13.1494	237.525		2.44677	6.27292
2.3416	2.09167	13.1661	236.804		2.44684	6.28125
2.34156	2.09444	13.1828	236.624		2.44686	6.28959
2.34156	2.09722	13.1994	236.264		2.4469	6.29792
2.34158	2.1	13.2161	235.182		2.44682	6.30625
2.3416	2.10278	13.2328	233.921		2.4469	6.31459
2.34152	2.10556	13.2494	233.921		2.44696	6.32292
2.3415	2.10833	13.2661	228.514		2.44682	6.33125
2.34146	2.11111	13.2828	234.101		2.44688	6.33959
2.34148	2.11389	13.2994	239.327		2.44684	6.34792
2.34135	2.11667	13.3161	227.253		2.44694	6.35625
2.34148	2.11944	13.3328	233.02		2.44684	6.36459
2.34129	2.12222	13.3494	227.793		2.44703	6.37292
2.34133	2.125	13.3661	227.253		2.44684	6.38125
2.34146	2.12778	13.3828	226.172		2.44698	6.38959
2.34129	2.13056	13.3994	226.712		2.44705	6.39792
2.34133	2.13333	13.4161	225.451		2.44701	6.40625
2.34129	2.13611	13.4328	225.09		2.44705	6.41459
2.34133	2.13889	13.45	218.242		2.44703	6.42292
2.34133	2.14167	13.4667	222.567		2.44715	6.43125
2.34139	2.14444	13.4833	221.846		2.44705	6.43959
2.34118	2.14722	13.5	220.224		2.44698	6.44792
2.3412	2.15	13.5167	221.306		2.44711	6.45625
2.34118	2.15278	13.5333	219.143		2.44703	6.46459
2.34122	2.15556	13.55	217.701		2.44711	6.47292
2.34116	2.15833	13.5667	217.701		2.44713	6.48125
2.34103	2.16111	13.5833	221.486		2.44705	6.48959
2.34099	2.16389	13.6	218.062		2.4472	6.49792
2.34116	2.16667	13.6167	216.26		2.44724	6.50625
2.34101	2.16944	13.6333	220.585		2.44715	6.51459
2.34103	2.17222	13.65	215.719		2.44728	6.52292
2.34101	2.175	13.6667	214.457		2.44726	6.53125
2.3411	2.17778	13.6833	214.277		2.44717	6.53959
2.3411	2.18056	13.7	207.97		2.44701	6.54792
2.34095	2.18333	13.7167	212.295		2.4472	6.55625
2.34076	2.18611	13.7333	211.574		2.4472	6.56459
2.34089	2.18889	13.75	215.899		2.4472	6.57292
2.34095	2.19167	13.7667	209.952		2.4472	6.58125
2.34072	2.19444	13.7833	204.906		2.44719	6.58959
2.34076	2.19722	13.8	205.987		2.44719	6.59792
2.34083	2.2	13.8167	205.807		2.44724	6.60625
2.34078	2.20278	13.8333	208.51		2.44726	6.61459
2.34082	2.20556	13.85	209.411		2.44745	6.62292
2.34066	2.20833	13.8667	203.464		2.44724	6.63125
2.34085	2.21111	13.8833	207.429		2.44707	6.63959
2.34055	2.21389	13.9006	203.464		2.44736	6.64792
2.34059	2.21667	13.9167	201.662		2.44728	6.65625
2.34061	2.21944	13.9339	201.662		2.44724	6.66459
2.34068	2.22222	13.9506	197.517		2.44736	6.67292
2.34064	2.225	13.9672	200.22		2.44738	6.68125
2.34061	2.22778	13.9839	204.906		2.44734	6.68959
2.34049	2.23056	14.0006	200.401		2.44741	6.69792
2.34051	2.23333	14.0172	200.22		2.44724	6.70625
2.34049	2.23611	14.0339	198.779		2.44743	6.71459
2.34051	2.23889	14.0506	194.273		2.44743	6.72292
2.34047	2.24167	14.0672	197.878		2.44745	6.73125
2.34049	2.24444	14.0839	192.471		2.44749	6.73959
2.34051	2.24722	14.1006	197.697		2.44747	6.74792
2.34036	2.25	14.1172	191.75		2.44736	6.75625
2.34045	2.25278	14.1339	197.157		2.4474	6.76459
2.34028	2.25556	14.1506	195.355		2.44753	6.77292
2.34036	2.25833	14.1672	190.128		2.44749	6.78125
2.34017	2.26111	14.1839	189.948		2.4474	6.78959
2.34041	2.26389	14.2006	192.832		2.44761	6.79792
2.34024	2.26667	14.2172	190.128		2.44751	6.80625
2.34026	2.26944	14.2339	193.733		2.44753	6.81459
2.34034	2.27222	14.2506	194.093		2.44764	6.82292
2.34026	2.275	14.2672	192.651		2.44749	6.83125
2.34024	2.27778	14.2839	186.344		2.44755	6.83959
2.34036	2.28056	14.3006	187.245		2.44766	6.84792
2.34005	2.28333	14.3172	191.57		2.44705	6.85625
2.34009	2.28611	14.3339	189.407		2.4474	6.86459
2.34009	2.28889	14.3511	185.443		2.4474	6.87292
2.34009	2.29167	14.3678	180.216		2.44747	6.88125
2.3402	2.29444	14.3844	184.361		2.44736	6.88959
2.34019	2.29722	14.4011	182.559		2.44743	6.89792
2.33998	2.3	14.4178	181.838		2.44757	6.90625
2.34005	2.30278	14.4344	181.478		2.44761	6.91459
2.33998	2.30556	14.4511	180.757		2.44755	6.92292
2.34005	2.30833	14.4678	175.17		2.44766	6.93125
2.3402	2.31111	14.4844	180.216		2.44751	6.93959
2.34007	2.31389	14.5011	177.513		2.44759	6.94792
2.33984	2.31667	14.5178	177.874		2.44761	6.95625
2.3399	2.31944	14.5344	182.199		2.44766	6.96459
2.33996	2.32222	14.5511	177.874		2.44772	6.97292
2.33984	2.325	14.5678	177.693		2.4477	6.98125
2.33978	2.32778	14.5844	171.926		2.4477	6.98959
2.3399	2.33056	14.6011	174.449		2.44761	6.99792
2.3398	2.33333	14.6178	170.485		2.44772	7.00625
2.33986	2.33611	14.6344	174.99		2.44772	7.01459
2.33973	2.33889	14.6511	168.863		2.44772	7.02292
2.33978	2.34167	14.6678	162.735		2.44778	7.03125
2.33967	2.34444	14.6844	168.322		2.4478	7.03959
2.33973	2.34722	14.7011	168.142		2.44783	7.04792
2.33965	2.35	14.7178	167.421		2.44776	7.05625
2.33961	2.35278	14.735	167.962		2.44785	7.06459
2.33957	2.35556	14.7511	162.015		2.4478	7.07292
2.33959	2.35833	14.7678	161.474		2.44774	7.08125
2.33965	2.36111	14.785	160.933		2.4478	7.08959
2.33948	2.36389	14.8017	164.538		2.44791	7.09792
2.33956	2.36667	14.8183	164.718		2.44785	7.10625
2.33956	2.36944	14.835	164.718		2.44785	7.11459
2.3394	2.37222	14.8517	164.177		2.44781	7.12292
2.33946	2.375	14.8683	156.969		2.44795	7.13125
2.33956	2.37778	14.885	157.87		2.44787	7.13959
2.33938	2.38056	14.9017	161.113		2.44791	7.14792
2.33929	2.38333	14.9183	157.149		2.44795	7.15625
2.33931	2.38611	14.935	155.347		2.44785	7.16459
2.33936	2.38889	14.9517	156.788		2.44795	7.17292
2.33946	2.39167	14.9683	153.905		2.44795	7.18125
2.33938	2.39444	14.985	159.672		2.44799	7.18959
2.33935	2.39722	15.0017	153.364		2.44793	7.19792
2.33931	2.4	15.0183	152.643		2.44785	7.20625
2.33915	2.40278	15.035	152.103		2.44793	7.21459
2.33923	2.40556	15.0517	148.859		2.44791	7.22292
2.33927	2.40833	15.0683	149.58		2.44802	7.23125
2.33912	2.41111	15.085	153.544		2.44785	7.23959
2.33917	2.41389	15.1017	147.237		2.44799	7.24792
2.33923	2.41667	15.1183	151.202		2.44806	7.25625
2.33921	2.41944	15.135	150.481		2.44802	7.26459
2.33915	2.42222	15.1517	150.12		2.44801	7.27292
2.33908	2.425	15.1683	147.597		2.44802	7.28125
2.33915	2.42778	15.1856	143.993		2.44793	7.28959
2.339	2.43056	15.2022	149.219		2.44808	7.29792
2.33893	2.43333	15.2189	147.237		2.44814	7.30625
2.33896	2.43611	15.2356	142.731		2.44801	7.31459
2.33898	2.43889	15.2522	147.237		2.44808	7.32292
2.33906	2.44167	15.2689	136.784		2.44808	7.33125
2.33891	2.44444	15.2856	141.65		2.44816	7.33959
2.33893	2.44722	15.3022	141.47		2.44802	7.34792
2.33902	2.45	15.3189	139.848		2.44812	7.35625
2.33883	2.45278	15.3356	140.389		2.4482	7.36459
2.33893	2.45556	15.3522	139.848		2.44808	7.37292
2.33898	2.45833	15.3689	139.848		2.44814	7.38125
2.33875	2.46111	15.3856	138.046		2.44818	7.38959
2.33898	2.46389	15.4022	133		2.44823	7.39792
2.33889	2.46667	15.4189	136.244		2.44825	7.40625
2.33883	2.46944	15.4356	133.18		2.44812	7.41459
2.33879	2.47222	15.4522	133.18		2.4482	7.42292
2.33868	2.475	15.4689	136.604		2.4482	7.43125
2.33872	2.47778	15.4856	131.198		2.44812	7.43959
2.33879	2.48056	15.5022	135.883		2.44823	7.44792
2.33868	2.48333	15.5189	130.657		2.44816	7.45625
2.3386	2.48611	15.5356	129.936		2.44822	7.46459
2.33872	2.48889	15.5522	129.756		2.44825	7.47292
2.33874	2.49167	15.5689	128.494		2.44825	7.48125
2.33854	2.49444	15.5856	124.349		2.44827	7.48959
2.33864	2.49722	15.6022	128.134		2.44831	7.49792
2.33845	2.5	15.6189	128.314		2.4482	7.50625
2.33854	2.50278	15.6361	127.413		2.44822	7.51459
2.33849	2.50556	15.6528	121.826		2.44823	7.52292
2.33843	2.50833	15.6694	120.925		2.44839	7.53125
2.33858	2.51111	15.6861	126.152		2.44839	7.53959
2.33839	2.51389	15.7028	125.611		2.44831	7.54792
2.33843	2.51667	15.7194	124.349		2.4485	7.55625
2.33843	2.51944	15.7361	125.07		2.44822	7.56459
2.33833	2.52222	15.7528	124.349		2.44835	7.57292
2.33843	2.525	15.7694	123.448		2.44839	7.58125
2.33828	2.52778	15.7861	118.402		2.44833	7.58959
2.33832	2.53056	15.8028	117.501		2.44844	7.59792
2.33835	2.53333	15.8194	116.6		2.44831	7.60625
2.3383	2.53611	15.8361	115.519		2.44843	7.61459
2.3383	2.53889	15.8528	115.879		2.44843	7.62292
2.33814	2.54167	15.8694	115.519		2.44841	7.63125
2.33832	2.54444	15.8861	114.437		2.44837	7.63959
2.33832	2.54722	15.9028	113.536		2.44841	7.64792
2.33826	2.55	15.9194	113.717		2.44841	7.65625
2.33818	2.55278	15.9361	112.635		2.44848	7.66459
2.33814	2.55556	15.9528	118.042		2.44858	7.67292
2.33832	2.55833	15.9694	109.391		2.44856	7.68125
2.33816	2.56111	15.9861	107.589		2.44837	7.68959
2.33803	2.56389	16.0028	114.077		2.44846	7.69792
2.33805	2.56667	16.0194	114.618		2.44852	7.70625
2.33799	2.56944	16.0361	108.31		2.44844	7.71459
2.33803	2.57222	16.0528	111.734		2.44837	7.72292
2.33797	2.575	16.07	108.851		2.44844	7.73125
2.33799	2.57778	16.0867	111.914		2.44858	7.73959
2.33803	2.58056	16.1033	110.653		2.44858	7.74792
2.33786	2.58333	16.12	111.734		2.44856	7.75625
2.33788	2.58611	16.1367	105.967		2.44848	7.76459
2.33797	2.58889	16.1533	100.921		2.44846	7.77292
2.33786	2.59167	16.17	100.741		2.4486	7.78125
2.33784	2.59444	16.1867	107.95		2.44862	7.78959
2.33772	2.59722	16.2033	104.526		2.44854	7.79792
2.3378	2.6	16.22	102.543		2.44856	7.80625
2.33765	2.60278	16.2367	103.444		2.44854	7.81459
2.33772	2.60556	16.2533	103.264		2.44854	7.82292
2.3377	2.60833	16.27	102.543		2.44869	7.83125
2.33772	2.61111	16.2872	102.543		2.44865	7.83959
2.33774	2.61389	16.3033	100.381		2.44871	7.84792
2.33763	2.61667	16.32	99.2993		2.44862	7.85625
2.33769	2.61944	16.3367	98.7587		2.44869	7.86459
2.33767	2.62222	16.3533	98.0378		2.44865	7.87292
2.33763	2.625	16.37	99.1191		2.44864	7.88125
2.33761	2.62778	16.3867	93.172		2.44854	7.88959
2.33755	2.63056	16.4033	92.4511		2.44864	7.89792
2.33757	2.63333	16.42	102.363		2.44865	7.90625
2.33763	2.63611	16.4367	96.7763		2.44848	7.91459
2.33742	2.63889	16.4533	92.2709		2.4486	7.92292
2.33755	2.64167	16.47	96.5961		2.44852	7.93125
2.33746	2.64444	16.4867	96.5961		2.44864	7.93959
2.33751	2.64722	16.5033	95.695		2.44869	7.94792
2.33736	2.65	16.5206	96.2356		2.44869	7.95625
2.33738	2.65278	16.5372	90.2885		2.44873	7.96459
2.3374	2.65556	16.5539	95.1543		2.44869	7.97292
2.33736	2.65833	16.5706	90.2885		2.44865	7.98125
2.3374	2.66111	16.5872	89.7479		2.44862	7.98959
2.33738	2.66389	16.6039	93.5324		2.44867	7.99792
2.33736	2.66667	16.6206	89.2072		2.44877	8.00625
2.33715	2.66944	16.6372	89.027		2.4486	8.01459
2.33725	2.67222	16.6539	93.5324		2.44869	8.02292
2.33732	2.675	16.6706	87.5853		2.44877	8.03125
2.33734	2.67778	16.6872	88.4864		2.44886	8.03959
2.33717	2.68056	16.7039	88.3061		2.44873	8.04792
2.33725	2.68333	16.7206	87.9457		2.44864	8.05625
2.33721	2.68611	16.7372	91.9104		2.44879	8.06459
2.33713	2.68889	16.7539	86.8644		2.44873	8.07292
2.33719	2.69167	16.7706	86.6842		2.44886	8.08125
2.33711	2.69444	16.7872	86.3238		2.44883	8.08959
2.33711	2.69722	16.8039	86.504		2.44881	8.09792
2.33704	2.7	16.8206	85.7831		2.44873	8.10625
2.33696	2.70278	16.8372	82.7194		2.44869	8.11459
2.33698	2.70556	16.8539	81.4579		2.44879	8.12292
2.33704	2.70833	16.8706	90.2885		2.44885	8.13125
2.33685	2.71111	16.8872	85.9633		2.44875	8.13959
2.33694	2.71389	16.9039	84.3414		2.44883	8.14792
2.33692	2.71667	16.9206	83.9809		2.449	8.15625
2.33694	2.71944	16.9378	83.9809		2.44885	8.16459
2.33679	2.72222	16.9544	83.9809		2.44879	8.17292
2.33677	2.725	16.9711	82.1788		2.44867	8.18125
2.33681	2.72778	16.9878	81.2777		2.44883	8.18959
2.33673	2.73056	17.0044	86.3238		2.44883	8.19792
2.33681	2.73333	17.0211	81.6381		2.4489	8.20625
2.33669	2.73611	17.0378	80.737		2.44881	8.21459
2.33685	2.73889	17.0544	79.836		2.44892	8.22292
2.33664	2.74167	17.0711	80.3766		2.44888	8.23125
2.33681	2.74444	17.0878	80.3766		2.4489	8.23959
2.33665	2.74722	17.1044	85.2425		2.44888	8.24792
2.33669	2.75	17.1211	80.1964		2.44885	8.25625
2.33675	2.75278	17.1378	80.737		2.44875	8.26459
2.33679	2.75556	17.1544	79.6557		2.44892	8.27292
2.3366	2.75833	17.1711	78.9349		2.44886	8.28125
2.3365	2.76111	17.1878	75.1504		2.44885	8.28959
2.33656	2.76389	17.2044	79.2953		2.44883	8.29792
2.33652	2.76667	17.2211	77.8536		2.44892	8.30625
2.3366	2.76944	17.2378	78.5744		2.44886	8.31459
2.33644	2.77222	17.2544	78.0338		2.44894	8.32292
2.33643	2.775	17.2711	78.0338		2.44886	8.33125
2.3365	2.77778	17.2878	81.8183		2.449	8.33959
2.33648	2.78056	17.3044	76.4119		2.44898	8.34792
2.33637	2.78333	17.3211	75.3306		2.449	8.35625
2.33643	2.78611	17.3378	78.3942		2.44892	8.36459
2.33644	2.78889	17.3544	74.9701		2.44888	8.37292
2.33631	2.79167	17.3711	74.6097		2.44881	8.38125
2.33637	2.79444	17.3878	74.6097		2.44894	8.38959
2.33631	2.79722	17.405	74.9701		2.44888	8.39792
2.33629	2.8	17.4211	74.7899		2.4489	8.40625
2.33635	2.80278	17.4383	75.5108		2.44896	8.41459
2.33623	2.80556	17.455	79.4755		2.44883	8.42292
2.33627	2.80833	17.4717	71.3658		2.44894	8.43125
2.3362	2.81111	17.4883	76.2316		2.44898	8.43959
2.3361	2.81389	17.505	75.5108		2.44902	8.44792
2.33612	2.81667	17.5217	75.8712		2.44906	8.45625
2.33618	2.81944	17.5383	75.8712		2.44892	8.46459
2.33616	2.82222	17.555	76.2316		2.44898	8.47292
2.33625	2.825	17.5717	71.546		2.44904	8.48125
2.33606	2.82778	17.5883	70.8252		2.44911	8.48959
2.33616	2.83056	17.605	71.0054		2.44907	8.49792
2.33612	2.83333	17.6217	71.546		2.4489	8.50625
2.33602	2.83611	17.6383	71.546		2.44898	8.51459
2.33614	2.83889	17.655	71.3658		2.44906	8.52292
2.33597	2.84167	17.6717	71.3658		2.44898	8.53125
2.33604	2.84444	17.6883	70.8252		2.44896	8.53959
2.33604	2.84722	17.705	71.546		2.44913	8.54792
2.33608	2.85	17.7217	70.8252		2.44911	8.55625
2.33593	2.85278	17.7383	71.1856		2.44896	8.56459
2.33601	2.85556	17.755	71.1856		2.44898	8.57292
2.33585	2.85833	17.7717	71.3658		2.44902	8.58125
2.33608	2.86111	17.7883	65.9593		2.44907	8.58959
2.33589	2.86389	17.805	66.5		2.44902	8.59792
2.33587	2.86667	17.8217	71.546		2.4489	8.60625
2.33589	2.86944	17.8389	71.9065		2.44898	8.61459
2.33578	2.87222	17.8556	71.7262		2.44911	8.62292
2.33587	2.875	17.8722	70.6449		2.44902	8.63125
2.33585	2.87778	17.8889	71.0054		2.44898	8.63959
2.33574	2.88056	17.9056	67.0406		2.44911	8.64792
2.33582	2.88333	17.9222	70.6449		2.44915	8.65625
2.33572	2.88611	17.9389	66.5		2.449	8.66459
2.33568	2.88889	17.9556	71.0054		2.44906	8.67292
2.33572	2.89167	17.9722	69.7439		2.44919	8.68125
2.33557	2.89444	17.9889	69.2032		2.449	8.68959
2.33553	2.89722	18.0056	67.7615		2.44898	8.69792
2.33566	2.9	18.0222	68.4823		2.44915	8.70625
2.33562	2.90278	18.0389	67.5813		2.44902	8.71459
2.33555	2.90556	18.0556	68.8428		2.44915	8.72292
2.33545	2.90833	18.0722	67.5813		2.44902	8.73125
2.3357	2.91111	18.0889	69.5636		2.44915	8.73959
2.33549	2.91389	18.1056	69.5636		2.44911	8.74792
2.33551	2.91667	18.1228	69.5636		2.44911	8.75625
2.33549	2.91944	18.1389	68.8428		2.44911	8.76459
2.33534	2.92222	18.1556	65.0582		2.44902	8.77292
2.33545	2.925	18.1722	65.0582		2.44898	8.78125
2.33561	2.92778	18.1889	69.7439		2.44911	8.78959
2.33549	2.93056	18.2056	71.0054		2.44904	8.79792
2.3354	2.93333	18.2228	71.0054		2.44894	8.80625
2.3353	2.93611	18.2389	66.5		2.44915	8.81459
2.33538	2.93889	18.2556	65.9593		2.44909	8.82292
2.3353	2.94167	18.2722	71.9065		2.44906	8.83125
2.33522	2.94444	18.2894	66.5		2.44904	8.83959
2.33515	2.94722	18.3061	67.0406		2.44894	8.84792
2.3354	2.95	18.3228	69.3834		2.44913	8.85625
2.33526	2.95278	18.3394	69.9241		2.44913	8.86459
2.33515	2.95556	18.3561	65.5989		2.44911	8.87292
2.33522	2.95833	18.3728	71.0054		2.44917	8.88125
2.33513	2.96111	18.3878	71.9065		2.44913	8.88959
2.33513	2.96389	18.4028	71.546		2.44902	8.89792
2.33515	2.96667	18.4178	66.1395		2.44915	8.90625
2.33509	2.96944	18.4328	67.5813		2.44906	8.91459
2.33509	2.97222	18.4478	67.9417		2.44906	8.92292
2.33519	2.975	18.4628	66.1395		2.44917	8.93125
2.33511	2.97778	18.4778	72.2669		2.44904	8.93959
2.33499	2.98056	18.4928	67.0406		2.44902	8.94792
2.33501	2.98333	18.5078	68.4823		2.44902	8.95625
2.33486	2.98611	18.5228	67.7615		2.44913	8.96459
2.33486	2.98889	18.5378	68.6626		2.44904	8.97292
2.33494	2.99167	18.5528	72.6273		2.44898	8.98125
2.33498	2.99444	18.5678	67.401		2.44925	8.98959
2.33492	2.99722	18.5828	67.0406		2.44902	8.99792
2.33478	3	18.5978	69.023		2.44907	9.00625
2.33492	3.00278	18.6128	68.3021		2.44909	9.01459
2.3348	3.00556	18.6278	73.7086		2.44904	9.02292
2.33475	3.00833	18.6428	69.2032		2.44913	9.03125
2.33471	3.01111	18.6578	69.9241		2.44911	9.03959
2.33482	3.01389	18.6728	69.3834		2.44911	9.04792
2.33469	3.01667	18.6878	68.8428		2.44917	9.05625
2.33484	3.01944	18.7033	69.3834		2.44907	9.06459
2.33477	3.02222	18.7183	65.4187		2.44904	9.07292
2.33482	3.025	18.7333	74.4295		2.449	9.08125
2.33463	3.02778	18.7483	73.168		2.44913	9.08959
2.3349	3.03056	18.7633	68.4823		2.44904	9.09792
2.33457	3.03333	18.7783	67.7615		2.44898	9.10625
2.33457	3.03611	18.7933	69.2032		2.44896	9.11459
2.33461	3.03889	18.8083	70.8252		2.44907	9.12292
2.33463	3.04167	18.8233	74.6097		2.44898	9.13125
2.3345	3.04444	18.8383	71.1856		2.44919	9.13959
2.33457	3.04722	18.8533	70.6449		2.44911	9.14792
2.3345	3.05	18.8683	72.4471		2.44915	9.15625
2.33446	3.05278	18.8833	73.8888		2.44911	9.16459
2.33444	3.05556	18.8988	73.8888		2.44904	9.17292
2.33444	3.05833	18.9133	73.8888		2.44906	9.18125
2.33435	3.06111	18.9283	74.6097		2.44919	9.18959
2.33438	3.06389	18.9433	70.2845		2.44911	9.19792
2.33429	3.06667	18.9583	76.2316		2.44904	9.20625
2.33442	3.06944	18.9733	76.7723		2.44902	9.21459
2.33423	3.07222	18.9883	73.168		2.44913	9.22292
2.33412	3.075	19.0033	78.214		2.44902	9.23125
2.33423	3.07778	19.0183	74.0691		2.44894	9.23959
2.33415	3.08056	19.0333	80.1964		2.44911	9.24792
2.33414	3.08333	19.0483	76.2316		2.44906	9.25625
2.33425	3.08611	19.0633	75.8712		2.44896	9.26459
2.334	3.08889	19.0788	75.8712		2.44907	9.27292
2.33415	3.09167	19.0933	80.0162		2.44909	9.28125
2.33415	3.09444	19.1088	76.4119		2.44915	9.28959
2.33402	3.09722	19.1238	81.4579		2.44906	9.29792
2.33421	3.1	19.1388	78.3942		2.44909	9.30625
2.33406	3.10278	19.1538	79.4755		2.44907	9.31459
2.33412	3.10556	19.1688	80.5568		2.44902	9.32292
2.33408	3.10833	19.1838	82.1788		2.44907	9.33125
2.33398	3.11111	19.1988	83.2601		2.44902	9.33959
2.33393	3.11389	19.2138	83.0799		2.44904	9.34792
2.334	3.11667	19.2288	84.1612		2.44906	9.35625
2.33396	3.11944	19.2438	80.0162		2.44909	9.36459
2.33381	3.12222	19.2588	85.2425		2.44917	9.37292
2.33393	3.125	19.2738	82.5392		2.44913	9.38125
2.33381	3.12778	19.2888	86.504		2.44894	9.38959
2.33379	3.13056	19.3038	87.4051		2.44892	9.39792
2.33387	3.13333	19.3188	89.2072		2.44909	9.40625
2.33389	3.13611	19.3338	85.7831		2.44902	9.41459
2.33373	3.13889	19.3488	85.7831		2.44906	9.42292
2.33381	3.14167	19.3638	92.2709		2.44904	9.43125
2.33375	3.14444	19.3788	86.504		2.44904	9.43959
2.33366	3.14722	19.3938	89.3874		2.44917	9.44792
2.33364	3.15	19.4088	89.5676		2.44909	9.45625
2.33368	3.15278	19.4238	90.2885		2.44906	9.46459
2.33375	3.15556	19.4388	91.1896		2.44896	9.47292
2.33373	3.15833	19.4538	92.0907		2.44894	9.48125
2.33351	3.16111	19.4688	94.2533		2.44894	9.48959
2.33362	3.16389	19.4838	92.9917		2.44894	9.49792
2.3336	3.16667	19.4993	92.9917		2.44881	9.50625
2.33364	3.16944	19.5143	92.9917		2.44904	9.51459
2.33358	3.17222	19.5293	93.172		2.44894	9.52292
2.33354	3.175	19.5443	95.695		2.449	9.53125
2.3336	3.17778	19.5593	97.1367		2.44888	9.53959
2.33358	3.18056	19.5743	96.0554		2.44919	9.54792
2.33341	3.18333	19.5893	97.3169		2.44888	9.55625
2.33345	3.18611	19.6043	92.9917		2.449	9.56459
2.33337	3.18889	19.6193	99.4795		2.44904	9.57292
2.33347	3.19167	19.6343	100.2		2.44896	9.58125
2.3333	3.19444	19.6493	100.02		2.44898	9.58959
2.33339	3.19722	19.6643	105.967		2.44886	9.59792
2.33331	3.2	19.6793	101.822		2.44896	9.60625
2.33335	3.20278	19.6943	103.985		2.44907	9.61459
2.33335	3.20556	19.7093	99.2993		2.44896	9.62292
2.33324	3.20833	19.7243	100.921		2.44888	9.63125
2.33343	3.21111	19.7393	101.282		2.44902	9.63959
2.33335	3.21389	19.7543	102.183		2.44896	9.64792
2.33324	3.21667	19.7693	102.003		2.44902	9.65625
2.33316	3.21944	19.7843	103.084		2.44896	9.66459
2.33314	3.22222	19.7993	105.066		2.44902	9.67292
2.33316	3.225	19.8143	105.066		2.44894	9.68125
2.33324	3.22778	19.8293	106.148		2.44892	9.68959
2.33322	3.23056	19.8443	105.607		2.449	9.69792
2.33312	3.23333	19.8598	101.822		2.44894	9.70625
2.33301	3.23611	19.8748	107.589		2.449	9.71459
2.33311	3.23889	19.8898	108.671		2.44896	9.72292
2.33301	3.24167	19.9048	103.985		2.44881	9.73125
2.33301	3.24444	19.9198	105.787		2.4489	9.73959
2.33307	3.24722	19.9348	110.833		2.44881	9.74792
2.33305	3.25	19.9498	111.374		2.44879	9.75625
2.33297	3.25278	19.9648	111.734		2.44906	9.76459
2.33301	3.25556	19.9798	107.769		2.44879	9.77292
2.33293	3.25833	19.9948	108.49		2.44875	9.78125
2.33291	3.26111	20.0098	113.897		2.44881	9.78959
2.33284	3.26389	20.0248	109.391		2.44885	9.79792
2.33297	3.26667	20.0398	110.293		2.44883	9.80625
2.3328	3.26944	20.0548	116.24		2.44875	9.81459
2.33286	3.27222	20.0698	111.013		2.44892	9.82292
2.3328	3.275	20.0848	112.996		2.44881	9.83125
2.33276	3.27778	20.0998	112.816		2.44881	9.83959
2.33274	3.28056	20.1148	114.978		2.44879	9.84792
2.33284	3.28333	20.1298	116.059		2.44881	9.85625
2.33276	3.28611	20.1448	116.24		2.44879	9.86459
2.33263	3.28889	20.1598	116.78		2.44885	9.87292
2.3327	3.29167	20.1748	118.042		2.44885	9.88125
2.33251	3.29444	20.1898	118.402		2.44883	9.88959
2.33255	3.29722	20.2048	115.158		2.44879	9.89792
2.33263	3.3	20.2198	119.123		2.44877	9.90625
2.33246	3.30278	20.2348	120.925		2.44885	9.91459
2.33248	3.30556	20.2498	122.007		2.44873	9.92292
2.33257	3.30833	20.2653	122.367		2.44877	9.93125
2.33265	3.31111	20.2803	123.448		2.44881	9.93959
2.33263	3.31389	20.2953	123.629		2.44871	9.94792
2.3324	3.31667	20.3103	124.169		2.44877	9.95625
2.33242	3.31944	20.3253	121.286		2.44869	9.96459
2.33236	3.32222	20.3403	126.332		2.44867	9.97292
2.33242	3.325	20.3553	127.233		2.44867	9.98125
2.33232	3.32778	20.3703	127.593		2.44864	9.98959
2.33246	3.33056	20.3853	123.448		2.44867	9.99792
2.33223	3.33333	20.4003	124.53		2.44856	10.0062
2.3323	3.33611	20.4153	125.431		2.44864	10.0146
2.3323	3.33889	20.4303	125.07		2.44862	10.0229
2.33234	3.34167	20.4453	125.431		2.44862	10.0312
2.33225	3.34444	20.4603	125.971		2.44854	10.0396
2.33227	3.34722	20.4753	132.279		2.44856	10.0479
2.33221	3.35	20.4903	133		2.44856	10.0563
2.33211	3.35278	20.5053	129.395		2.44867	10.0646
2.33225	3.35556	20.5208	129.395		2.44856	10.0729
2.33213	3.35833	20.5353	130.657		2.44858	10.0813
2.33223	3.36111	20.5503	130.477		2.4486	10.0896
2.33211	3.36389	20.5653	133.721		2.44869	10.0979
2.33215	3.36667	20.5803	130.477		2.44854	10.1062
2.33207	3.36944	20.5953	136.604		2.4486	10.1146
2.33213	3.37222	20.6103	132.459		2.4486	10.1229
2.33204	3.375	20.6253	131.558		2.44858	10.1312
2.33209	3.37778	20.6403	138.046		2.4486	10.1396
2.33207	3.38056	20.6553	138.226		2.44856	10.1479
2.33204	3.38333	20.6708	139.848		2.44852	10.1562
2.33198	3.38611	20.6858	136.063		2.44854	10.1646
2.33194	3.38889	20.7008	136.604		2.44844	10.1729
2.33198	3.39167	20.7158	136.784		2.44856	10.1813
2.33198	3.39444	20.7308	138.226		2.44841	10.1896
2.33192	3.39722	20.7458	144.714		2.44843	10.1979
2.33183	3.4	20.7608	140.569		2.44839	10.2063
2.33186	3.40278	20.7758	140.389		2.44846	10.2146
2.33192	3.40556	20.7908	141.47		2.44844	10.2229
2.33179	3.40833	20.8058	142.371		2.44843	10.2312
2.33179	3.41111	20.8208	142.191		2.44839	10.2396
2.33179	3.41389	20.8358	142.912		2.44837	10.2479
2.33181	3.41667	20.8508	143.993		2.44831	10.2562
2.33177	3.41944	20.8658	144.353		2.44843	10.2646
2.33177	3.42222	20.8808	146.876		2.44831	10.2729
2.33171	3.425	20.8958	146.696		2.44839	10.2812
2.33158	3.42778	20.9108	148.679		2.44827	10.2896
2.33183	3.43056	20.9258	148.498		2.44839	10.2979
2.33177	3.43333	20.9408	144.534		2.44829	10.3063
2.33162	3.43611	20.9558	144.894		2.44823	10.3146
2.33167	3.43889	20.9708	150.841		2.44827	10.3229
2.33154	3.44167	20.9858	150.841		2.44833	10.3313
2.33156	3.44444	21.0008	152.824		2.44831	10.3396
2.33146	3.44722	21.0158	152.643		2.44822	10.3479
2.33165	3.45	21.0308	154.265		2.44844	10.3562
2.33154	3.45278	21.0458	150.301		2.44833	10.3646
2.33154	3.45556	21.0613	154.265		2.44835	10.3729
2.33139	3.45833	21.0758	156.428		2.44835	10.3812
2.33143	3.46111	21.0913	157.149		2.44812	10.3896
2.33146	3.46389	21.1063	158.05		2.44818	10.3979
2.33144	3.46667	21.1213	154.626		2.44831	10.4062
2.33141	3.46944	21.1363	159.492		2.44822	10.4146
2.33131	3.47222	21.1513	156.428		2.44822	10.4229
2.33143	3.475	21.1663	160.573		2.44831	10.4313
2.33133	3.47778	21.1813	162.015		2.44825	10.4396
2.33127	3.48056	21.1963	158.23		2.44823	10.4479
2.33127	3.48333	21.2113	164.177		2.44812	10.4563
2.33137	3.48611	21.2263	159.852		2.44818	10.4646
2.33125	3.48889	21.2413	165.439		2.44801	10.4729
2.33122	3.49167	21.2563	165.799		2.44812	10.4812
2.33122	3.49444	21.2713	167.421		2.44814	10.4896
2.33116	3.49722	21.2863	167.781		2.44818	10.4979
2.33116	3.5	21.3013	163.997		2.44806	10.5062
2.33116	3.50278	21.3163	164.718		2.44808	10.5146
2.33118	3.50556	21.3313	170.845		2.44804	10.5229
2.33112	3.50833	21.3463	170.665		2.44802	10.5312
2.3311	3.51111	21.3613	169.944		2.44814	10.5396
2.33102	3.51389	21.3763	171.746		2.44795	10.5479
2.33097	3.51667	21.3913	167.061		2.44801	10.5563
2.33106	3.51944	21.4063	171.566		2.44799	10.5646
2.33118	3.52222	21.4213	174.449		2.44791	10.5729
2.33106	3.525	21.4368	174.81		2.44804	10.5813
2.33106	3.52778	21.4518	175.17		2.44787	10.5896
2.33097	3.53056	21.4668	177.693		2.4481	10.5979
2.33078	3.53333	21.4818	178.054		2.44793	10.6062
2.33083	3.53611	21.4968	179.135		2.44789	10.6146
2.33085	3.53889	21.5118	179.315		2.44789	10.6229
2.3308	3.54167	21.5268	180.216		2.44776	10.6312
2.33089	3.54444	21.5418	177.333		2.44787	10.6396
2.33095	3.54722	21.5568	184.181		2.44797	10.6479
2.33078	3.55	21.5718	179.496		2.44785	10.6562
2.33085	3.55278	21.5868	185.983		2.4478	10.6646
2.33085	3.55556	21.6018	180.937		2.44781	10.6729
2.33076	3.55833	21.6168	186.344		2.44768	10.6813
2.33059	3.56111	21.6318	182.559		2.44785	10.6896
2.33066	3.56389	21.6468	190.128		2.4477	10.6979
2.33074	3.56667	21.6618	189.227		2.44772	10.7063
2.3307	3.56944	21.6768	190.128		2.44778	10.7146
2.33068	3.57222	21.6918	186.704		2.44753	10.7229
2.3307	3.575	21.7068	192.111		2.44759	10.7312
2.33059	3.57778	21.7218	188.326		2.44768	10.7396
2.33047	3.58056	21.7368	189.768		2.44774	10.7479
2.33051	3.58333	21.7518	190.128		2.4477	10.7562
2.3304	3.58611	21.7668	191.21		2.44762	10.7646
2.33059	3.58889	21.7818	192.832		2.44761	10.7729
2.33057	3.59167	21.7968	197.337		2.44761	10.7812
2.33043	3.59444	21.8118	194.093		2.44759	10.7896
2.33041	3.59722	21.8268	200.581		2.44757	10.7979
2.33047	3.6	21.8418	195.715		2.44757	10.8063
2.33028	3.60278	21.8568	197.517		2.44755	10.8146
2.3304	3.60556	21.8718	197.517		2.44772	10.8229
2.33038	3.60833	21.8868	199.319		2.44759	10.8313
2.3304	3.61111	21.9023	200.401		2.44755	10.8396
2.3304	3.61389	21.9168	201.482		2.44753	10.8479
2.3302	3.61667	21.9323	202.383		2.44736	10.8562
2.33015	3.61944	21.9473	202.383		2.44747	10.8646
2.33024	3.62222	21.9623	204.005		2.44753	10.8729
2.33019	3.625	21.9773	205.086		2.44734	10.8812
2.33022	3.62778	21.9923	205.987		2.44747	10.8896
2.33009	3.63056	22.0073	207.429		2.44732	10.8979
2.33007	3.63333	22.0223	207.609		2.44734	10.9062
2.33024	3.63611	22.0373	208.33		2.44734	10.9146
2.33019	3.63889	22.0523	208.33		2.44732	10.9229
2.32996	3.64167	22.0673	209.411		2.4474	10.9313
2.33007	3.64444	22.0823	211.754		2.44743	10.9396
2.33003	3.64722	22.0973	211.394		2.44728	10.9479
2.33001	3.65	22.1123	213.016		2.4472	10.9563
2.32994	3.65278	22.1273	214.277		2.44726	10.9646
2.32994	3.65556	22.1423	215.539		2.44719	10.9729
2.33011	3.65833	22.1573	215.719		2.44719	10.9812
2.32986	3.66111	22.1723	217.701		2.44715	10.9896
2.32992	3.66389	22.1873	217.701		2.44715	10.9979
2.32988	3.66667	22.2023	219.684		2.44709	11.0062
2.32971	3.66944	22.2173	220.405		2.44711	11.0146
2.32982	3.67222	22.2323	220.405		2.44713	11.0229
2.32969	3.675	22.2473	221.846		2.44719	11.0312
2.32977	3.67778	22.2623	222.928		2.44707	11.0396
2.33001	3.68056	22.2773	223.829		2.44696	11.0479
2.32988	3.68333	22.2923	219.143		2.44698	11.0563
2.32973	3.68611	22.3073	221.306		2.44699	11.0646
2.32973	3.68889	22.3223	226.352		2.44703	11.0729
2.32978	3.69167	22.3378	227.433		2.44701	11.0813
2.32967	3.69444	22.3528	230.136		2.44694	11.0896
2.32975	3.69722	22.3678	230.317		2.44688	11.0979
2.32961	3.7	22.3828	230.857		2.44692	11.1062
2.32961	3.70278	22.3978	230.497		2.4468	11.1146
2.32959	3.70556	22.4128	227.433		2.4469	11.1229
2.32952	3.70833	22.4278	228.695		2.44688	11.1312
2.32952	3.71111	22.4428	229.956		2.44678	11.1396
2.32959	3.71389	22.4578	235.903		2.44684	11.1479
2.32936	3.71667	22.4728	232.299		2.44686	11.1562
2.32957	3.71944	22.4878	232.659		2.44684	11.1646
2.32944	3.72222	22.5028	234.281		2.4468	11.1729
2.32942	3.725	22.5178	239.868		2.44675	11.1813
2.32948	3.72778	22.5328	241.31		2.44684	11.1896
2.32944	3.73056	22.5478	236.083		2.4468	11.1979
2.3295	3.73333	22.5628	236.444		2.44675	11.2063
2.32946	3.73611	22.5778	237.345		2.44667	11.2146
2.32929	3.73889	22.5928	241.31		2.44656	11.2229
2.32935	3.74167	22.6078	242.751		2.44659	11.2312
2.32942	3.74444	22.6228	243.472		2.44663	11.2396
2.32929	3.74722	22.6378	245.094		2.44659	11.2479
2.32919	3.75	22.6528	242.751		2.44661	11.2562
2.32923	3.75278	22.6683	245.815		2.44667	11.2646
2.32908	3.75556	22.6833	247.797		2.44657	11.2729
2.32917	3.75833	22.6983	242.751		2.44654	11.2812
2.32912	3.76111	22.7133	248.338		2.44654	11.2896
2.3291	3.76389	22.7283	245.274		2.44642	11.2979
2.32898	3.76667	22.7433	245.455		2.44646	11.3063
2.32906	3.76944	22.7583	251.582		2.44636	11.3146
2.32894	3.77222	22.7733	247.797		2.44635	11.3229
2.32906	3.775	22.7883	248.879		2.44633	11.3313
2.32908	3.77778	22.8033	249.239		2.4465	11.3396
2.32891	3.78056	22.8183	249.96		2.44625	11.3479
2.32893	3.78333	22.8333	250.681		2.44621	11.3562
2.32893	3.78611	22.8483	257.349		2.44625	11.3646
2.32902	3.78889	22.8633	252.663		2.44631	11.3729
2.32881	3.79167	22.8783	257.349		2.44623	11.3812
2.32883	3.79444	22.8933	254.465		2.44627	11.3896
2.32879	3.79722	22.9083	255.727		2.44612	11.3979
2.32883	3.8	22.9233	256.808		2.44606	11.4062
2.32881	3.80278	22.9383	256.628		2.44617	11.4146
2.32872	3.80556	22.9533	253.384		2.44608	11.4229
2.32862	3.80833	22.9683	259.692		2.446	11.4313
2.32862	3.81111	22.9833	260.232		2.44612	11.4396
2.32872	3.81389	22.9983	261.494		2.44602	11.4479
2.32873	3.81667	23.0133	261.314		2.44598	11.4563
2.3286	3.81944	23.0283	258.43		2.44608	11.4646
2.32858	3.82222	23.0433	264.558		2.44587	11.4729
2.32858	3.825	23.0588	259.331		2.44591	11.4812
2.32858	3.82778	23.0733	264.738		2.44594	11.4896
2.32849	3.83056	23.0888	265.819		2.44585	11.4979
2.32841	3.83333	23.1038	265.999		2.44585	11.5062
2.32845	3.83611	23.1188	268.162		2.44589	11.5146
2.32851	3.83889	23.1338	264.197		2.44581	11.5229
2.3283	3.84167	23.1488	269.604		2.44575	11.5312
2.32837	3.84444	23.1638	270.505		2.44583	11.5396
2.32849	3.84722	23.1788	271.586		2.44572	11.5479
2.32841	3.85	23.1938	271.406		2.44566	11.5563
2.32843	3.85278	23.2088	272.127		2.44564	11.5646
2.32835	3.85556	23.2238	267.621		2.44573	11.5729
2.3283	3.85833	23.2388	275.371		2.44583	11.5813
2.32837	3.86111	23.2538	275.551		2.44572	11.5896
2.32831	3.86389	23.2688	275.371		2.44564	11.5979
2.32833	3.86667	23.2838	275.731		2.44566	11.6062
2.32809	3.86944	23.2988	275.551		2.44543	11.6146
2.3283	3.87222	23.3138	280.957		2.44545	11.6229
2.32824	3.875	23.3288	282.579		2.44547	11.6312
2.32826	3.87778	23.3438	282.039		2.44539	11.6396
2.3281	3.88056	23.3588	284.742		2.44535	11.6479
2.32803	3.88333	23.3743	284.742		2.44551	11.6562
2.32803	3.88611	23.3888	280.957		2.44543	11.6646
2.32803	3.88889	23.4038	281.137		2.44535	11.6729
2.32797	3.89167	23.4188	284.021		2.44533	11.6813
2.32801	3.89444	23.4338	287.986		2.4453	11.6896
2.32795	3.89722	23.4493	283.661		2.44533	11.6979
2.32791	3.9	23.4643	286.184		2.44531	11.7063
2.32793	3.90278	23.4793	286.724		2.44526	11.7146
2.32786	3.90556	23.4943	292.131		2.44503	11.7229
2.32788	3.90833	23.5093	289.067		2.44518	11.7312
2.32788	3.91111	23.5243	295.014		2.44512	11.7396
2.32784	3.91389	23.5393	290.689		2.44509	11.7479
2.32786	3.91667	23.5543	291.049		2.44503	11.7562
2.3278	3.91944	23.5693	291.41		2.44503	11.7646
2.32774	3.92222	23.5843	293.392		2.44501	11.7729
2.32759	3.925	23.5993	289.788		2.44495	11.7812
2.3277	3.92778	23.6143	295.014		2.44516	11.7896
2.32763	3.93056	23.6293	295.735		2.44495	11.7979
2.32761	3.93333	23.6443	297.537		2.44505	11.8063
2.32757	3.93611	23.6593	296.997		2.44486	11.8146
2.32755	3.93889	23.6743	299.88		2.4448	11.8229
2.32761	3.94167	23.6893	299.52		2.44486	11.8313
2.32746	3.94444	23.7048	299.52		2.44488	11.8396
2.32757	3.94722	23.7193	302.223		2.44474	11.8479
2.32744	3.95	23.7343	302.043		2.44488	11.8562
2.32746	3.95278	23.7493	299.7		2.44472	11.8646
2.32744	3.95556	23.7643	303.665		2.44467	11.8729
2.32738	3.95833	23.7793	306.548		2.44472	11.8812
2.32736	3.96111	23.7943	308.711		2.44457	11.8896
2.32734	3.96389	23.8093	307.99		2.44451	11.8979
2.32725	3.96667	23.8243	303.665		2.44455	11.9062
2.32725	3.96944	23.8393	310.693		2.44469	11.9146
2.3273	3.97222	23.8543	312.315		2.44444	11.9229
2.32717	3.975	23.8698	311.053		2.44453	11.9313
2.32719	3.97778	23.8848	313.576		2.44446	11.9396
2.32727	3.98056	23.8998	315.379		2.44442	11.9479
2.32707	3.98333	23.9148	315.559		2.44442	11.9563
2.32709	3.98611	23.9298	322.948		2.4444	11.9646
2.32717	3.98889	23.9448	311.954		2.44432	11.9729
2.32702	3.99167	23.9598	317.902		2.44419	11.9812
2.32694	3.99444	23.9748	319.884		2.4443	11.9896
2.32704	3.99722	23.9898	320.425		2.44427	11.9979
2.32696	4	24.0048	316.28		2.4443	12.0062
2.32696	4.00278	24.0198	322.047		2.44402	12.0146
2.32694	4.00556	24.0348	323.669		2.44411	12.0229
2.32702	4.00833	24.0498	324.029		2.44404	12.0312
2.32688	4.01111	24.0648	326.372		2.44417	12.0396
2.32683	4.01389	24.0798	325.471		2.44402	12.0479
2.32685	4.01667	24.0948	325.831		2.44409	12.0563
2.32673	4.01944	24.1098	325.29		2.44402	12.0646
2.32685	4.02222	24.1248	327.633		2.444	12.0729
2.32675	4.025	24.1398	322.227		2.44377	12.0813
2.32662	4.02778	24.1548	330.337		2.44398	12.0896
2.32671	4.03056	24.1698	329.796		2.44386	12.0979
2.32654	4.03333	24.1853	329.796		2.44381	12.1062
2.32667	4.03611	24.1998	331.778		2.44386	12.1146
2.32656	4.03889	24.2148	332.319		2.44371	12.1229
2.3266	4.04167	24.2298	333.22		2.44373	12.1312
2.32658	4.04444	24.2448	334.662		2.44362	12.1396
2.32652	4.04722	24.2603	335.022		2.44365	12.1479
2.32646	4.05	24.2748	329.976		2.44364	12.1562
2.32648	4.05278	24.2903	331.238		2.4436	12.1646
2.32639	4.05556	24.3053	337.725		2.44356	12.1729
2.32652	4.05833	24.3203	338.626		2.44343	12.1813
2.32641	4.06111	24.3353	340.068		2.44346	12.1896
2.32637	4.06389	24.3503	339.888		2.44343	12.1979
2.32637	4.06667	24.3653	341.69		2.44344	12.2063
2.32633	4.06944	24.3803	335.563		2.44339	12.2146
2.32622	4.07222	24.3953	342.771		2.44339	12.2229
2.32637	4.075	24.4103	342.952		2.44327	12.2312
2.32623	4.07778	24.4253	342.771		2.4432	12.2396
2.32623	4.08056	24.4403	342.411		2.44333	12.2479
2.32631	4.08333	24.4553	349.259		2.44322	12.2562
2.32622	4.08611	24.4703	339.528		2.44306	12.2646
2.32631	4.08889	24.4853	349.439		2.44314	12.2729
2.32612	4.09167	24.5003	345.835		2.44312	12.2812
2.32616	4.09444	24.5153	345.475		2.44304	12.2896
2.32606	4.09722	24.5303	346.916		2.44283	12.2979
2.32614	4.1	24.5453	348.719		2.44306	12.3063
2.32604	4.10278	24.5603	348.719		2.44287	12.3146
2.32606	4.10556	24.5753	350.521		2.44289	12.3229
2.32587	4.10833	24.5903	346.015		2.44293	12.3313
2.32591	4.11111	24.6053	351.422		2.44272	12.3396
2.32583	4.11389	24.6203	351.782		2.44291	12.3479
2.32602	4.11667	24.6353	353.224		2.44272	12.3562
2.32593	4.11944	24.6503	353.945		2.44266	12.3646
2.32578	4.12222	24.6653	354.846		2.4428	12.3729
2.32574	4.125	24.6808	356.288		2.44272	12.3812
2.32572	4.12778	24.6958	357.729		2.44268	12.3896
2.32578	4.13056	24.7108	358.45		2.44259	12.3979
2.32568	4.13333	24.7258	359.892		2.44257	12.4062
2.3257	4.13611	24.7408	359.892		2.44247	12.4146
2.3257	4.13889	24.7558	361.334		2.44259	12.4229
2.32559	4.14167	24.7708	363.496		2.44247	12.4313
2.32555	4.14444	24.7858	365.659		2.44247	12.4396
2.32559	4.14722	24.8008	363.136		2.44238	12.4479
2.32555	4.15	24.8158	359.351		2.44247	12.4563
2.32553	4.15278	24.8308	364.758		2.44239	12.4646
2.32553	4.15556	24.8458	365.118		2.4422	12.4729
2.32557	4.15833	24.8608	366.74		2.44226	12.4812
2.32543	4.16111	24.8758	367.461		2.4422	12.4896
2.32541	4.16389	24.8908	373.769		2.44228	12.4979
2.32551	4.16667	24.9058	369.443		2.44203	12.5062
2.32541	4.16944	24.9208	370.525		2.44198	12.5146
2.32538	4.17222	24.9358	365.659		2.44205	12.5229
2.3253	4.175	24.9508	373.769		2.44192	12.5312
2.32532	4.17778	24.9658	373.408		2.44205	12.5396
2.32532	4.18056	24.9808	373.949		2.44192	12.5479
2.32532	4.18333	24.9958	374.489		2.4418	12.5563
2.32518	4.18611	25.0108	374.309		2.44175	12.5646
2.32513	4.18889	25.0258	376.292		2.4418	12.5729
2.32522	4.19167	25.0413	376.292		2.44177	12.5813
2.32509	4.19444	25.0558	372.327		2.44165	12.5896
2.32509	4.19722	25.0713	373.949		2.44171	12.5979
2.32515	4.2	25.0863	377.914		2.44159	12.6062
2.32501	4.20278	25.1013	380.076		2.4415	12.6146
2.32503	4.20556	25.1163	374.129		2.44142	12.6229
2.32497	4.20833	25.1313	375.931		2.44159	12.6312
2.32484	4.21111	25.1463	380.797		2.44144	12.6396
2.32497	4.21389	25.1613	377.733		2.44144	12.6479
2.32496	4.21667	25.1763	377.193		2.44127	12.6562
2.3249	4.21944	25.1913	377.733		2.44136	12.6646
2.32496	4.22222	25.2063	386.204		2.44129	12.6729
2.32477	4.225	25.2213	380.617		2.44115	12.6813
2.32473	4.22778	25.2363	381.518		2.44121	12.6896
2.32488	4.23056	25.2513	380.977		2.44123	12.6979
2.32486	4.23333	25.2663	382.599		2.44102	12.7063
2.32471	4.23611	25.2813	384.401		2.44108	12.7146
2.32482	4.23889	25.2963	384.942		2.44085	12.7229
2.32471	4.24167	25.3113	384.762		2.44098	12.7312
2.32467	4.24444	25.3263	385.663		2.44087	12.7396
2.32459	4.24722	25.3413	391.43		2.44094	12.7479
2.32457	4.25	25.3563	392.872		2.44077	12.7562
2.32457	4.25278	25.3713	388.907		2.44081	12.7646
2.32448	4.25556	25.3863	388.366		2.44085	12.7729
2.32452	4.25833	25.4013	396.656		2.4407	12.7812
2.3244	4.26111	25.4163	397.197		2.44054	12.7896
2.3245	4.26389	25.4313	395.935		2.44051	12.7979
2.32436	4.26667	25.4468	398.278		2.44064	12.8063
2.32442	4.26944	25.4618	397.377		2.44062	12.8146
2.32438	4.27222	25.4768	395.755		2.44054	12.8229
2.32435	4.275	25.4918	395.935		2.44041	12.8313
2.32417	4.27778	25.5068	395.755		2.44035	12.8396
2.32429	4.28056	25.5218	397.918		2.44031	12.8479
2.32427	4.28333	25.5368	400.981		2.4403	12.8562
2.32414	4.28611	25.5518	400.981		2.44024	12.8646
2.32421	4.28889	25.5668	406.568		2.44016	12.8729
2.32417	4.29167	25.5818	402.063		2.4402	12.8812
2.3241	4.29444	25.5968	404.586		2.4402	12.8896
2.32414	4.29722	25.6118	406.388		2.44009	12.8979
2.32408	4.3	25.6268	406.027		2.44001	12.9062
2.32402	4.30278	25.6418	405.487		2.44007	12.9146
2.32398	4.30556	25.6568	402.423		2.43988	12.9229
2.324	4.30833	25.6718	409.091		2.43986	12.9313
2.32391	4.31111	25.6868	404.045		2.43995	12.9396
2.32389	4.31389	25.7018	416.48		2.43995	12.9479
2.32387	4.31667	25.7168	411.434		2.43961	12.9563
2.32389	4.31944	25.7318	413.416		2.43959	12.9646
2.32391	4.32222	25.7468	414.858		2.43949	12.9729
2.32364	4.325	25.7618	413.416		2.43959	12.9812
2.32366	4.32778	25.7773	413.416		2.4394	12.9896
2.32373	4.33056	25.7918	415.218		2.43944	12.9979
2.32372	4.33333	25.8068	417.201		2.43942	13.0062
2.32366	4.33611	25.8218	412.515		2.43938	13.0146
2.32364	4.33889	25.8368	417.922		2.43936	13.0229
2.32372	4.34167	25.8518	419.183		2.43932	13.0312
2.32366	4.34444	25.8668	422.067		2.43907	13.0396
2.32368	4.34722	25.8823	421.165		2.43926	13.0479
2.32354	4.35	25.8973	420.985		2.43915	13.0563
2.32354	4.35278	25.9123	421.886		2.43904	13.0646
2.32354	4.35556	25.9273	424.409		2.43907	13.0729
2.32352	4.35833	25.9423	422.968		2.43904	13.0813
2.32339	4.36111	25.9573	424.95		2.43902	13.0896
2.32337	4.36389	25.9723	421.886		2.43885	13.0979
2.32339	4.36667	25.9873	426.572		2.43894	13.1062
2.32343	4.36944	26.0023	422.787		2.43871	13.1146
2.3233	4.37222	26.0173	423.689		2.43879	13.1229
2.32318	4.375	26.0323	425.13		2.43869	13.1312
2.32318	4.37778	26.0473	428.554		2.43864	13.1396
2.3233	4.38056	26.0623	431.258		2.43854	13.1479
2.32312	4.38333	26.0773	432.699		2.43856	13.1562
2.3231	4.38611	26.0923	433.24		2.43854	13.1646
2.32316	4.38889	26.1073	432.699		2.43831	13.1729
2.3231	4.39167	26.1223	434.862		2.43837	13.1813
2.32316	4.39444	26.1373	434.502		2.43837	13.1896
2.32312	4.39722	26.1523	435.943		2.43827	13.1979
2.32309	4.4	26.1673	431.978		2.43814	13.2063
2.32299	4.40278	26.1823	431.438		2.43812	13.2146
2.32289	4.40556	26.1973	432.519		2.43804	13.2229
2.32305	4.40833	26.2123	433.781		2.43806	13.2312
2.32286	4.41111	26.2273	440.268		2.43789	13.2396
2.32288	4.41389	26.2423	436.123		2.43791	13.2479
2.32282	4.41667	26.2573	440.449		2.43791	13.2562
2.32291	4.41944	26.2723	440.809		2.43772	13.2646
2.32278	4.42222	26.2878	437.926		2.43781	13.2729
2.32288	4.425	26.3028	438.466		2.43762	13.2812
2.32276	4.42778	26.3178	439.007		2.43766	13.2896
2.32284	4.43056	26.3328	445.134		2.43745	13.2979
2.32284	4.43333	26.3478	444.413		2.43739	13.3063
2.32278	4.43611	26.3628	439.908		2.43747	13.3146
2.32274	4.43889	26.3778	445.855		2.43743	13.3229
2.32255	4.44167	26.3928	440.268		2.43736	13.3313
2.32259	4.44444	26.4078	448.378		2.43728	13.3396
2.32257	4.44722	26.4228	447.657		2.4372	13.3479
2.32249	4.45	26.4378	447.657		2.43713	13.3562
2.32261	4.45278	26.4528	444.954		2.43707	13.3646
2.32251	4.45556	26.4678	446.216		2.43701	13.3729
2.32257	4.45833	26.4828	446.035		2.43713	13.3812
2.32225	4.46111	26.4978	447.297		2.43686	13.3896
2.32247	4.46389	26.5128	448.378		2.43671	13.3979
2.3223	4.46667	26.5278	447.477		2.43684	13.4062
2.32234	4.46944	26.5428	450.18		2.43667	13.4146
2.32234	4.47222	26.5578	450.541		2.43671	13.4229
2.3223	4.475	26.5728	450.901		2.43659	13.4313
2.32221	4.47778	26.5878	455.947		2.43644	13.4396
2.32221	4.48056	26.6028	449.82		2.43644	13.4479
2.32226	4.48333	26.6178	453.244		2.4364	13.4563
2.32211	4.48611	26.6328	453.064		2.43635	13.4646
2.32211	4.48889	26.6478	455.407		2.43625	13.4729
2.32207	4.49167	26.6628	455.767		2.43633	13.4812
2.32213	4.49444	26.6778	454.866		2.43625	13.4896
2.32226	4.49722	26.6933	461.714		2.43612	13.4979
2.32192	4.5	26.7083	462.435		2.43606	13.5062
2.32196	4.50278	26.7233	454.686		2.43606	13.5146
2.32196	4.50556	26.7383	460.272		2.43591	13.5229
2.3219	4.50833	26.7533	460.272		2.43587	13.5312
2.32198	4.51111	26.7683	462.075		2.43589	13.5396
2.32186	4.51389	26.7833	457.029		2.43572	13.5479
2.32192	4.51667	26.7983	458.29		2.43577	13.5563
2.3219	4.51944	26.8133	464.417		2.43572	13.5646
2.32183	4.52222	26.8283	458.65		2.43552	13.5729
2.32179	4.525	26.8433	465.138		2.4356	13.5813
2.3216	4.52778	26.8583	465.859		2.43543	13.5896
2.32169	4.53056	26.8733	460.813		2.43535	13.5979
2.32165	4.53333	26.8883	467.841		2.43531	13.6062
2.3216	4.53611	26.9033	464.237		2.43533	13.6146
2.32167	4.53889	26.9183	464.237		2.43518	13.6229
2.32165	4.54167	26.9333	470.184		2.43516	13.6312
2.3215	4.54444	26.9483	470.004		2.43491	13.6396
2.32148	4.54722	26.9633	467.301		2.43491	13.6479
2.32156	4.55	26.9783	471.266		2.43488	13.6562
2.32139	4.55278	26.9933	467.481		2.43476	13.6646
2.32131	4.55556	27.0083	469.103		2.4347	13.6729
2.32135	4.55833	27.0233	474.149		2.43467	13.6813
2.32133	4.56111	27.0383	476.672		2.43463	13.6896
2.32133	4.56389	27.0533	477.573		2.43457	13.6979
2.32125	4.56667	27.0683	471.085		2.43444	13.7063
2.32133	4.56944	27.0833	479.375		2.4344	13.7146
2.32123	4.57222	27.0988	475.771		2.43438	13.7229
2.32116	4.575	27.1138	477.934		2.4343	13.7312
2.32108	4.57778	27.1288	480.276		2.43417	13.7396
2.32114	4.58056	27.1438	480.997		2.43398	13.7479
2.32101	4.58333	27.1588	482.619		2.43396	13.7562
2.32116	4.58611	27.1738	476.852		2.43392	13.7646
2.32097	4.58889	27.1888	477.573		2.43398	13.7729
2.32106	4.59167	27.2038	478.474		2.43379	13.7812
2.32095	4.59444	27.2188	484.602		2.43367	13.7896
2.32097	4.59722	27.2338	486.944		2.43362	13.7979
2.32091	4.6	27.2488	486.224		2.43352	13.8063
2.3207	4.60278	27.2638	482.439		2.43348	13.8146
2.32072	4.60556	27.2793	482.439		2.43331	13.8229
2.32081	4.60833	27.2938	488.386		2.43329	13.8313
2.32074	4.61111	27.3088	489.648		2.4332	13.8396
2.32087	4.61389	27.3238	485.322		2.43312	13.8479
2.32074	4.61667	27.3388	491.99		2.43308	13.8562
2.32068	4.61944	27.3538	492.171		2.43308	13.8646
2.32068	4.62222	27.3688	487.125		2.43295	13.8729
2.32072	4.625	27.3838	491.45		2.43291	13.8812
2.32068	4.62778	27.3988	495.415		2.43272	13.8896
2.32066	4.63056	27.4138	496.316		2.43281	13.8979
2.32055	4.63333	27.4288	497.217		2.43272	13.9062
2.32047	4.63611	27.4438	497.217		2.43255	13.9146
2.32043	4.63889	27.4588	494.333		2.43241	13.9229
2.32043	4.64167	27.4738	493.252		2.43238	13.9313
2.32043	4.64444	27.4888	496.496		2.43236	13.9396
2.32049	4.64722	27.5038	495.955		2.43222	13.9479
2.3203	4.65	27.5193	494.333		2.43209	13.9563
2.3202	4.65278	27.5343	499.56		2.43211	13.9646
2.32024	4.65556	27.5493	496.856		2.43199	13.9729
2.32018	4.65833	27.5643	495.415		2.43186	13.9812
2.32018	4.66111	27.5793	504.425		2.43186	13.9896
2.3203	4.66389	27.5943	501.362		2.43167	13.9979
2.32017	4.66667	27.6093	502.803		2.43173	14.0062
2.32026	4.66944	27.6243	507.489		2.43163	14.0146
2.32015	4.67222	27.6393	503.164		2.43154	14.0229
2.32005	4.675	27.6543	502.803		2.43146	14.0312
2.32003	4.67778	27.6693	503.885		2.43136	14.0396
2.31997	4.68056	27.6843	504.425		2.43123	14.0479
2.32001	4.68333	27.6993	500.821		2.43113	14.0563
2.31997	4.68611	27.7143	502.083		2.43104	14.0646
2.31982	4.68889	27.7293	507.849		2.43108	14.0729
2.31975	4.69167	27.7443	510.192		2.43092	14.0813
2.31975	4.69444	27.7593	509.652		2.43077	14.0896
2.31973	4.69722	27.7743	505.146		2.43073	14.0979
2.3198	4.7	27.7893	512.355		2.4306	14.1062
2.31973	4.70278	27.8043	511.814		2.43043	14.1146
2.31969	4.70556	27.8193	512.175		2.43041	14.1229
2.3195	4.70833	27.8343	513.076		2.43033	14.1312
2.31957	4.71111	27.8493	508.39		2.43035	14.1396
2.3195	4.71389	27.8643	515.419		2.43012	14.1479
2.31948	4.71667	27.8798	516.5		2.43012	14.1562
2.31948	4.71944	27.8948	515.238		2.42986	14.1646
2.31954	4.72222	27.9098	510.012		2.43001	14.1729
2.31948	4.725	27.9248	512.715		2.42986	14.1813
2.31944	4.72778	27.9398	513.616		2.42974	14.1896
2.31948	4.73056	27.9548	518.302		2.42972	14.1979
2.31921	4.73333	27.9698	513.616		2.42963	14.2063
2.31921	4.73611	27.9848	518.662		2.42947	14.2146
2.31936	4.73889	27.9998	521.005		2.42938	14.2229
2.31914	4.74167	28.0148	515.238		2.42928	14.2312
2.31919	4.74444	28.0298	519.383		2.42913	14.2396
2.31925	4.74722	28.0448	518.843		2.42902	14.2479
2.31893	4.75	28.0598	518.482		2.42919	14.2562
2.31898	4.75278	28.0748	523.168		2.42894	14.2646
2.31885	4.75556	28.0898	520.645		2.42877	14.2729
2.31889	4.75833	28.1048	524.069		2.42862	14.2812
2.31908	4.76111	28.1198	523.889		2.42858	14.2896
2.31894	4.76389	28.1348	526.772		2.42848	14.2979
2.31875	4.76667	28.1498	525.511		2.42839	14.3063
2.31883	4.76944	28.1648	529.115		2.42831	14.3146
2.31879	4.77222	28.1798	522.988		2.42831	14.3229
2.31873	4.775	28.1948	529.475		2.4281	14.3313
2.31868	4.77778	28.2098	524.61		2.4282	14.3396
2.31872	4.78056	28.2248	527.133		2.42804	14.3479
2.31858	4.78333	28.2398	528.034		2.42791	14.3562
2.31862	4.78611	28.2548	534.521		2.42772	14.3646
2.31856	4.78889	28.2698	533.62		2.4277	14.3729
2.31856	4.79167	28.2848	534.521		2.42757	14.3812
2.31847	4.79444	28.3003	530.196		2.42745	14.3896
2.31843	4.79722	28.3153	535.963		2.42726	14.3979
2.31843	4.8	28.3303	537.946		2.42722	14.4062
2.31837	4.80278	28.3453	530.377		2.42701	14.4146
2.31849	4.80556	28.3603	535.423		2.42701	14.4229
2.31828	4.80833	28.3753	539.928		2.42707	14.4313
2.31824	4.81111	28.3903	539.928		2.4268	14.4396
2.31816	4.81389	28.4053	536.324		2.42665	14.4479
2.31826	4.81667	28.4203	537.585		2.42671	14.4563
2.31822	4.81944	28.4353	543.713		2.42654	14.4646
2.3181	4.82222	28.4503	542.271		2.42631	14.4729
2.31807	4.825	28.4653	542.271		2.42615	14.4812
2.31809	4.82778	28.4803	543.532		2.42615	14.4896
2.31795	4.83056	28.4953	541.55		2.42612	14.4979
2.31803	4.83333	28.5103	549.479		2.42583	14.5062
2.31786	4.83611	28.5253	542.271		2.42587	14.5146
2.31799	4.83889	28.5403	542.811		2.42566	14.5229
2.31774	4.84167	28.5553	552.002		2.42562	14.5312
2.31788	4.84444	28.5703	544.974		2.42535	14.5396
2.31767	4.84722	28.5853	550.741		2.42533	14.5479
2.31763	4.85	28.6003	546.956		2.42529	14.5563
2.31776	4.85278	28.6153	552.543		2.42518	14.5646
2.31772	4.85556	28.6303	548.398		2.42497	14.5729
2.31767	4.85833	28.6453	550.2		2.42478	14.5813
2.31763	4.86111	28.6603	548.939		2.4248	14.5896
2.31757	4.86389	28.6758	550.561		2.4248	14.5979
2.31747	4.86667	28.6908	553.805		2.42451	14.6062
2.31744	4.86944	28.7058	551.462		2.4244	14.6146
2.31742	4.87222	28.7208	552.363		2.42434	14.6229
2.3174	4.875	28.7358	552.904		2.42432	14.6312
2.31744	4.87778	28.7508	552.723		2.42407	14.6396
2.31725	4.88056	28.7658	558.67		2.42386	14.6479
2.31732	4.88333	28.7808	554.706		2.42367	14.6562
2.31732	4.88611	28.7958	556.688		2.42363	14.6646
2.31725	4.88889	28.8108	553.985		2.42365	14.6729
2.31726	4.89167	28.8258	555.607		2.42335	14.6813
2.31719	4.89444	28.8408	558.13		2.42337	14.6896
2.31721	4.89722	28.8558	557.95		2.42323	14.6979
2.31704	4.9	28.8708	558.49		2.42308	14.7063
2.31688	4.90278	28.8858	559.211		2.42295	14.7146
2.31707	4.90556	28.9008	561.193		2.42279	14.7229
2.3169	4.90833	28.9158	562.635		2.42266	14.7312
2.31694	4.91111	28.9308	559.031		2.42257	14.7396
2.31681	4.91389	28.9458	562.635		2.42249	14.7479
2.31681	4.91667	28.9608	562.455		2.42224	14.7562
2.31671	4.91944	28.9758	565.879		2.42209	14.7646
2.31669	4.92222	28.9908	564.978		2.42215	14.7729
2.31667	4.925	29.0058	562.815		2.42194	14.7812
2.31652	4.92778	29.0208	564.077		2.42163	14.7896
2.3165	4.93056	29.0358	569.303		2.42161	14.7979
2.31662	4.93333	29.0513	564.618		2.42157	14.8063
2.31644	4.93611	29.0663	568.943		2.4215	14.8146
2.31658	4.93889	29.0808	567.861		2.42121	14.8229
2.31656	4.94167	29.0963	568.402		2.42106	14.8313
2.31641	4.94444	29.1113	572.187		2.42102	14.8396
2.31635	4.94722	29.1263	570.925		2.42085	14.8479
2.31629	4.95	29.1413	570.745		2.42073	14.8562
2.31631	4.95278	29.1563	575.431		2.42033	14.8646
2.31627	4.95556	29.1713	571.466		2.42031	14.8729
2.31612	4.95833	29.1863	581.378		2.4202	14.8812
2.31616	4.96111	29.2013	581.378		2.4201	14.8896
2.31604	4.96389	29.2163	573.448		2.42001	14.8979
2.31618	4.96667	29.2313	574.89		2.41984	14.9062
2.31604	4.96944	29.2463	576.692		2.41978	14.9146
2.3161	4.97222	29.2613	572.908		2.41957	14.9229
2.31587	4.975	29.2763	575.971		2.41932	14.9313
2.31589	4.97778	29.2913	575.611		2.41938	14.9396
2.31591	4.98056	29.3068	575.611		2.419	14.9479
2.3157	4.98333	29.3213	579.035		2.41905	14.9563
2.31581	4.98611	29.3363	582.639		2.41879	14.9646
2.31568	4.98889	29.3513	583.54		2.4186	14.9729
2.31562	4.99167	29.3663	582.819		2.41856	14.9812
2.31564	4.99444	29.3813	579.395		2.41833	14.9896
2.31559	4.99722	29.3963	582.459		2.41812	14.9979
2.31551	5	29.4113	587.865		2.41814	15.0062
2.31553	5.00278	29.4263	579.035		2.41772	15.0146
2.31553	5.00556	29.4413	586.784		2.41781	15.0229
2.31553	5.00833	29.4563	582.459		2.41755	15.0312
2.31543	5.01111	29.4713	583.36		2.41728	15.0396
2.3153	5.01389	29.4863	583.36		2.41713	15.0479
2.31534	5.01667	29.5018	583.901		2.41705	15.0563
2.31526	5.01944	29.5168	585.523		2.41682	15.0646
2.3152	5.02222	29.5318	581.017		2.41669	15.0729
2.31517	5.025	29.5468	587.325		2.41673	15.0813
2.31517	5.02778	29.5618	585.883		2.41642	15.0896
2.31505	5.03056	29.5768	587.325		2.41631	15.0979
2.3149	5.03333	29.5918	589.668		2.41608	15.1062
2.31497	5.03611	29.6068	588.586		2.41587	15.1146
2.3149	5.03889	29.6218	590.208		2.41587	15.1229
2.31501	5.04167	29.6368	589.487		2.4155	15.1312
2.31488	5.04444	29.6518	589.848		2.41543	15.1396
2.31494	5.04722	29.6668	590.569		2.41514	15.1479
2.3148	5.05	29.6818	594.894		2.41508	15.1562
2.31478	5.05278	29.6968	593.632		2.41495	15.1646
2.31473	5.05556	29.7118	589.307		2.41472	15.1729
2.31463	5.05833	29.7268	595.975		2.41453	15.1813
2.31457	5.06111	29.7418	591.109		2.41428	15.1896
2.31461	5.06389	29.7568	595.975		2.41409	15.1979
2.31448	5.06667	29.7718	594.714		2.41398	15.2063
2.31448	5.06944	29.7868	590.569		2.41377	15.2146
2.31448	5.07222	29.8018	597.777		2.41362	15.2229
2.31448	5.075	29.8168	598.318		2.41341	15.2312
2.31431	5.07778	29.8318	595.975		2.41312	15.2396
2.31442	5.08056	29.8473	599.399		2.4131	15.2479
2.31423	5.08333	29.8623	601.202		2.41295	15.2562
2.31434	5.08611	29.8773	599.76		2.41258	15.2646
2.31408	5.08889	29.8923	594.714		2.41249	15.2729
2.31417	5.09167	29.9073	594.534		2.41232	15.2812
2.31425	5.09444	29.9223	601.021		2.41207	15.2896
2.31406	5.09722	29.9373	601.742		2.41184	15.2979
2.31402	5.1	29.9523	603.544		2.41169	15.3063
2.314	5.10278	29.9673	603.004		2.41148	15.3146
2.31385	5.10556	29.9823	597.777		2.41129	15.3229
2.31387	5.10833	29.9973	603.544		2.4111	15.3313
2.31381	5.11111	30.0123	596.336		2.41096	15.3396
2.31379	5.11389	30.0273	604.085		2.41066	15.3479
2.3136	5.11667	30.0423	601.742		2.41041	15.3562
2.31379	5.11944	30.0573	607.689		2.41028	15.3646
2.31368	5.12222	30.0723	598.859		2.4101	15.3729
2.31362	5.125	30.0873	605.166		2.40991	15.3812
2.31349	5.12778	30.1023	599.94		2.40955	15.3896
2.31339	5.13056	30.1173	603.004		2.40947	15.3979
2.31347	5.13333	30.1323	608.41		2.40919	15.4062
2.31339	5.13611	30.1473	607.149		2.40898	15.4146
2.31341	5.13889	30.1623	602.823		2.40886	15.4229
2.31347	5.14167	30.1773	601.922		2.4086	15.4313
2.31316	5.14444	30.1923	608.771		2.40833	15.4396
2.3131	5.14722	30.2073	608.41		2.4081	15.4479
2.31316	5.15	30.2223	606.788		2.40793	15.4563
2.31309	5.15278	30.2373	606.968		2.4077	15.4646
2.31305	5.15556	30.2523	607.149		2.40739	15.4729
2.31312	5.15833	30.2673	609.672		2.40722	15.4812
2.31293	5.16111	30.2828	605.887		2.40692	15.4896
2.31295	5.16389	30.2978	608.05		2.40659	15.4979
2.31286	5.16667	30.3128	611.113		2.40642	15.5062
2.31284	5.16944	30.3278	608.771		2.4064	15.5146
2.3128	5.17222	30.3428	609.852		2.40606	15.5229
2.3127	5.175	30.3578	609.311		2.40575	15.5312
2.31272	5.17778	30.3728	614.538		2.4055	15.5396
2.31263	5.18056	30.3878	613.276		2.40531	15.5479
2.31265	5.18333	30.4028	613.817		2.40499	15.5563
2.31259	5.18611	30.4178	614.357		2.40474	15.5646
2.31249	5.18889	30.4328	611.294		2.40436	15.5729
2.31253	5.19167	30.4478	610.933		2.40411	15.5813
2.31244	5.19444	30.4628	614.357		2.40394	15.5896
2.3123	5.19722	30.4778	615.979		2.40384	15.5979
2.31228	5.2	30.4928	615.979		2.40344	15.6062
2.31236	5.20278	30.5078	619.223		2.40325	15.6146
2.31228	5.20556	30.5228	619.223		2.40297	15.6229
2.31221	5.20833	30.5378	619.043		2.4027	15.6312
2.31207	5.21111	30.5528	620.485		2.40237	15.6396
2.312	5.21389	30.5678	620.304		2.40203	15.6479
2.31196	5.21667	30.5828	625.531		2.40186	15.6562
2.31207	5.21944	30.5978	624.269		2.40163	15.6646
2.31196	5.22222	30.6128	622.287		2.40132	15.6729
2.31192	5.225	30.6278	620.485		2.40104	15.6813
2.31175	5.22778	30.6428	624.99		2.40073	15.6896
2.31173	5.23056	30.6578	622.107		2.40052	15.6979
2.31165	5.23333	30.6728	622.827		2.4002	15.7063
2.31167	5.23611	30.6883	628.414		2.39984	15.7146
2.31173	5.23889	30.7033	617.601		2.39959	15.7229
2.31154	5.24167	30.7183	623.909		2.39926	15.7312
2.31156	5.24444	30.7333	624.81		2.3989	15.7396
2.31146	5.24722	30.7483	626.432		2.39865	15.7479
2.31142	5.25	30.7633	629.495		2.39837	15.7562
2.3115	5.25278	30.7783	624.81		2.39791	15.7646
2.31137	5.25556	30.7933	628.234		2.39774	15.7729
2.31131	5.25833	30.8083	626.432		2.39741	15.7812
2.31127	5.26111	30.8233	628.775		2.3972	15.7896
2.31112	5.26389	30.8383	628.234		2.39678	15.7979
2.31114	5.26667	30.8533	628.054		2.39646	15.8063
2.31114	5.26944	30.8683	627.513		2.39621	15.8146
2.31104	5.27222	30.8833	631.838		2.39598	15.8229
2.31112	5.275	30.8983	631.658		2.39541	15.8313
2.31081	5.27778	30.9133	632.559		2.39506	15.8396
2.31083	5.28056	30.9283	636.524		2.3947	15.8479
2.31091	5.28333	30.9433	632.92		2.39455	15.8562
2.31087	5.28611	30.9583	632.379		2.39409	15.8646
2.31068	5.28889	30.9733	635.082		2.39375	15.8729
2.31059	5.29167	30.9883	635.082		2.39339	15.8812
2.31057	5.29444	31.0033	633.64		2.39314	15.8896
2.31047	5.29722	31.0183	634.361		2.39272	15.8979
2.31053	5.3	31.0333	632.018		2.39251	15.9062
2.31047	5.30278	31.0483	632.92		2.39207	15.9146
2.31041	5.30556	31.0633	634.542		2.39163	15.9229
2.31022	5.30833	31.0788	634.001		2.39138	15.9313
2.31038	5.31111	31.0933	635.803		2.39077	15.9396
2.31022	5.31389	31.1088	634.361		2.3906	15.9479
2.3102	5.31667	31.1238	634.001		2.39022	15.9563
2.31005	5.31944	31.1388	636.163		2.38974	15.9646
2.31009	5.32222	31.1538	634.181		2.38942	15.9729
2.31009	5.325	31.1688	635.983		2.38892	15.9812
2.31003	5.32778	31.1838	636.524		2.38846	15.9896
2.31005	5.33056	31.1988	636.344		2.38821	15.9979
2.30982	5.33333	31.2138	635.983		2.38779	16.0063
2.30986	5.33611	31.2288	634.902		2.38753	16.0146
2.3098	5.33889	31.2438	633.46		2.38697	16.0229
2.3098	5.34167	31.2588	633.28		2.38661	16.0312
2.30978	5.34444	31.2738	633.64		2.386	16.0396
2.30959	5.34722	31.2888	630.937		2.38568	16.0479
2.30952	5.35	31.3038	633.46		2.38514	16.0562
2.30963	5.35278	31.3188	632.739		2.38459	16.0646
2.30948	5.35556	31.3338	631.478		2.38424	16.0729
2.30936	5.35833	31.3488	630.937		2.38394	16.0813
2.30963	5.36111	31.3638	629.676		2.38337	16.0896
2.30933	5.36389	31.3788	630.397		2.38287	16.0979
2.30929	5.36667	31.3938	633.1		2.38241	16.1062
2.30915	5.36944	31.4088	636.524		2.38197	16.1146
2.30923	5.37222	31.4238	627.693		2.3815	16.1229
2.30915	5.375	31.4388	631.658		2.38098	16.1313
2.3091	5.37778	31.4538	632.199		2.38046	16.1396
2.30902	5.38056	31.4688	626.972		2.38004	16.1479
2.309	5.38333	31.4843	630.577		2.37953	16.1562
2.30881	5.38611	31.4993	628.594		2.37909	16.1646
2.30883	5.38889	31.5143	626.071		2.37837	16.1729
2.30887	5.39167	31.5293	628.054		2.37808	16.1812
2.30873	5.39444	31.5443	626.972		2.37754	16.1896
2.30875	5.39722	31.5593	628.955		2.37697	16.1979
2.30856	5.4	31.5743	624.269		2.37638	16.2063
2.3085	5.40278	31.5893	620.124		2.37577	16.2146
2.30854	5.40556	31.6043	624.81		2.37514	16.2229
2.30835	5.40833	31.6193	623.729		2.37478	16.2312
2.30837	5.41111	31.6343	616.88		2.37417	16.2396
2.30824	5.41389	31.6493	622.107		2.37359	16.2479
2.3081	5.41667	31.6643	619.403		2.37308	16.2563
2.3082	5.41944	31.6793	619.223		2.37251	16.2646
2.30812	5.42222	31.6943	618.322		2.37182	16.2729
2.30801	5.425	31.7093	618.863		2.37113	16.2812
2.30801	5.42778	31.7243	618.682		2.37066	16.2896
2.30793	5.43056	31.7393	614.177		2.37004	16.2979
2.30803	5.43333	31.7543	612.195		2.36932	16.3062
2.30789	5.43611	31.7693	612.555		2.36859	16.3146
2.3078	5.43889	31.7843	607.87		2.36802	16.3229
2.3078	5.44167	31.7993	608.951		2.36733	16.3313
2.30765	5.44444	31.8143	604.986		2.3667	16.3396
2.3077	5.44722	31.8293	603.364		2.36607	16.3479
2.30747	5.45	31.8443	600.661		2.3652	16.3562
2.30738	5.45278	31.8598	603.004		2.36464	16.3646
2.30728	5.45556	31.8743	603.725		2.36396	16.3729
2.30736	5.45833	31.8898	600.12		2.36319	16.3813
2.30742	5.46111	31.9048	596.696		2.36239	16.3896
2.30726	5.46389	31.9198	598.138		2.36161	16.3979
2.30713	5.46667	31.9348	596.336		2.36109	16.4062
2.30705	5.46944	31.9498	586.784		2.36014	16.4146
2.30713	5.47222	31.9648	590.208		2.3593	16.4229
2.307	5.475	31.9798	589.487		2.35859	16.4312
2.30705	5.47778	31.9948	587.865		2.35793	16.4396
2.30686	5.48056	32.0098	582.639		2.35686	16.4479
2.30694	5.48333	32.0248	581.738		2.35604	16.4563
2.30677	5.48611	32.0398	578.314		2.35535	16.4646
2.30667	5.48889	32.0548	573.809		2.35434	16.4729
2.30675	5.49167	32.0698	571.466		2.35354	16.4812
2.30658	5.49444	32.0848	572.547		2.35266	16.4896
2.30658	5.49722	32.0998	567.681		2.35165	16.4979
2.30637	5.5	32.1148	567.141		2.35058	16.5063
2.30621	5.50278	32.1298	568.582		2.34964	16.5146
2.30627	5.50556	32.1448	564.077		2.34878	16.5229
2.30621	5.50833	32.1598	561.013		2.34775	16.5312
2.30602	5.51111	32.1748	556.868		2.34676	16.5396
2.3062	5.51389	32.1898	553.624		2.34577	16.5479
2.306	5.51667	32.2048	553.624		2.3446	16.5562
2.30597	5.51944	32.2198	548.038		2.34355	16.5646
2.306	5.52222	32.2348	548.038		2.34249	16.5729
2.30578	5.525	32.2498	544.614		2.34125	16.5813
2.30578	5.52778	32.2648	543.352		2.34027	16.5896
2.30576	5.53056	32.2803	542.091		2.33905	16.5979
2.30572	5.53333	32.2953	536.324		2.33783	16.6062
2.30558	5.53611	32.3103	533.981		2.33668	16.6146
2.30564	5.53889	32.3253	531.818		2.33554	16.6229
[truncated: 16,451 more rows]

## Sheet: Fig. 2c
Fig.2c
EDX test-cathode composite (Super-P carbon black and sulfur)
Before cycling			After first plateau of discharge			After charge
Energy (eV)	Normalized intensity (a.u.)		Energy (eV)	Normalized intensity (a.u.)		Energy (eV)	Normalized intensity (a.u.)
0	29331.4		0	11129		0	723.557
0.01	32100.9		0.01	12296		0.01	951.161
0.02	23537.8		0.02	9053		0.02	1033.15
0.03	11858.3		0.03	4443		0.03	875.043
0.04	3983.48		0.04	1503		0.04	574.321
0.05	899.67		0.05	365		0.05	288.223
0.06	146.332		0.06	72		0.06	114.739
0.07	48.7773		0.07	28		0.07	48.8704
0.08	37.9379		0.08	27		0.08	36.1216
0.09	48.7773		0.09	26		0.09	36.7466
0.1	54.197		0.1	29		0.1	35.9966
0.11	59.6167		0.11	36		0.11	36.8715
0.12	75.8758		0.12	39		0.12	35.4967
0.13	119.233		0.13	35		0.13	38.9963
0.14	168.011		0.14	45		0.14	41.3711
0.15	157.171		0.15	53		0.15	43.7459
0.16	124.653		0.16	55		0.16	46.7456
0.17	92.1349		0.17	56		0.17	50.1203
0.18	102.974		0.18	49		0.18	57.6196
0.19	86.7152		0.19	62		0.19	69.3685
0.2	86.7152		0.2	86		0.2	101.49
0.21	178.85		0.21	136		0.21	183.733
0.22	314.343		0.22	284		0.22	378.84
0.23	666.623		0.23	648		0.23	823.673
0.24	1316.99		0.24	1431		0.24	1723.46
0.25	2720.69		0.25	2694		0.25	3027.72
0.26	4422.48		0.26	4269		0.26	4404.96
0.27	5230.01		0.27	5230		0.27	5230.01
0.28	4904.83		0.28	4938		0.28	4985.66
0.29	3468.61		0.29	3432		0.29	3823.89
0.3	1858.96		0.3	1866		0.3	2326.66
0.31	780.437		0.31	783		0.31	1134.02
0.32	260.146		0.32	252		0.32	446.958
0.33	65.0364		0.33	66		0.33	139.987
0.34	27.0985		0.34	15		0.34	37.3715
0.35	5.4197		0.35	5		0.35	9.24913
0.36	16.2591		0.36	5		0.36	3.62466
0.37	10.8394		0.37	15		0.37	2.99972
0.38	10.8394		0.38	15		0.38	2.99972
0.39	10.8394		0.39	15		0.39	3.74965
0.4	10.8394		0.4	9		0.4	4.2496
0.41	5.4197		0.41	11		0.41	4.49958
0.42	27.0985		0.42	13		0.42	5.24951
0.43	21.6788		0.43	9		0.43	4.62457
0.44	16.2591		0.44	16		0.44	4.37459
0.45	27.0985		0.45	14		0.45	5.62447
0.46	37.9379		0.46	13		0.46	6.87436
0.47	37.9379		0.47	19		0.47	8.37422
0.48	32.5182		0.48	23		0.48	12.1239
0.49	43.3576		0.49	47		0.49	18.2483
0.5	70.4561		0.5	78		0.5	26.7475
0.51	86.7152		0.51	90		0.51	35.4967
0.52	124.653		0.52	125		0.52	43.4959
0.53	102.974		0.53	122		0.53	45.6207
0.54	81.2955		0.54	90		0.54	42.621
0.55	140.912		0.55	60		0.55	37.1215
0.56	140.912		0.56	36		0.56	27.6224
0.57	130.073		0.57	26		0.57	17.9983
0.58	86.7152		0.58	25		0.58	12.9988
0.59	75.8758		0.59	19		0.59	10.999
0.6	54.197		0.6	19		0.6	10.499
0.61	48.7773		0.61	18		0.61	9.74909
0.62	54.197		0.62	19		0.62	9.37412
0.63	37.9379		0.63	20		0.63	10.749
0.64	43.3576		0.64	32		0.64	12.4988
0.65	37.9379		0.65	44		0.65	14.1237
0.66	32.5182		0.66	64		0.66	15.6235
0.67	37.9379		0.67	67		0.67	17.6233
0.68	48.7773		0.68	74		0.68	18.9982
0.69	32.5182		0.69	64		0.69	17.1234
0.7	32.5182		0.7	46		0.7	15.6235
0.71	32.5182		0.71	38		0.71	15.7485
0.72	37.9379		0.72	35		0.72	14.4986
0.73	48.7773		0.73	28		0.73	12.8738
0.74	37.9379		0.74	28		0.74	13.7487
0.75	48.7773		0.75	21		0.75	15.4985
0.76	54.197		0.76	17		0.76	16.2485
0.77	37.9379		0.77	18		0.77	15.2486
0.78	54.197		0.78	21		0.78	15.2486
0.79	32.5182		0.79	23		0.79	15.3736
0.8	37.9379		0.8	22		0.8	15.3736
0.81	59.6167		0.81	21		0.81	16.6234
0.82	54.197		0.82	24		0.82	16.9984
0.83	65.0364		0.83	23		0.83	17.4984
0.84	54.197		0.84	29		0.84	17.7483
0.85	59.6167		0.85	26		0.85	19.1232
0.86	59.6167		0.86	32		0.86	20.2481
0.87	59.6167		0.87	32		0.87	19.1232
0.88	59.6167		0.88	27		0.88	20.1231
0.89	65.0364		0.89	27		0.89	18.8732
0.9	65.0364		0.9	23		0.9	18.7482
0.91	59.6167		0.91	18		0.91	18.9982
0.92	65.0364		0.92	23		0.92	18.3733
0.93	65.0364		0.93	23		0.93	20.4981
0.94	75.8758		0.94	25		0.94	19.2482
0.95	75.8758		0.95	23		0.95	19.9981
0.96	43.3576		0.96	22		0.96	20.2481
0.97	43.3576		0.97	26		0.97	20.873
0.98	81.2955		0.98	27		0.98	22.9978
0.99	70.4561		0.99	26		0.99	21.373
1	54.197		1	27		1	20.4981
1.01	54.197		1.01	29		1.01	23.1228
1.02	65.0364		1.02	27		1.02	23.7478
1.03	59.6167		1.03	27		1.03	22.2479
1.04	37.9379		1.04	33		1.04	25.2476
1.05	65.0364		1.05	31		1.05	27.1225
1.06	92.1349		1.06	33		1.06	26.7475
1.07	81.2955		1.07	30		1.07	25.6226
1.08	75.8758		1.08	24		1.08	25.9976
1.09	59.6167		1.09	22		1.09	25.3726
1.1	59.6167		1.1	28		1.1	25.7476
1.11	65.0364		1.11	34		1.11	26.8725
1.12	75.8758		1.12	21		1.12	25.7476
1.13	97.5546		1.13	21		1.13	27.2475
1.14	86.7152		1.14	25		1.14	27.3724
1.15	92.1349		1.15	25		1.15	25.4976
1.16	75.8758		1.16	22		1.16	24.9977
1.17	59.6167		1.17	22		1.17	25.9976
1.18	43.3576		1.18	32		1.18	26.1226
1.19	65.0364		1.19	29		1.19	25.4976
1.2	54.197		1.2	29		1.2	28.7473
1.21	37.9379		1.21	31		1.21	28.2474
1.22	59.6167		1.22	29		1.22	28.2474
1.23	75.8758		1.23	25		1.23	29.9972
1.24	65.0364		1.24	26		1.24	28.7473
1.25	59.6167		1.25	28		1.25	26.8725
1.26	54.197		1.26	23		1.26	28.4973
1.27	65.0364		1.27	19		1.27	30.9971
1.28	81.2955		1.28	17		1.28	29.7472
1.29	75.8758		1.29	20		1.29	28.8723
1.3	97.5546		1.3	25		1.3	27.3724
1.31	86.7152		1.31	33		1.31	28.3723
1.32	97.5546		1.32	28		1.32	29.2473
1.33	92.1349		1.33	25		1.33	26.9975
1.34	65.0364		1.34	25		1.34	27.1225
1.35	75.8758		1.35	26		1.35	27.4974
1.36	92.1349		1.36	25		1.36	28.2474
1.37	65.0364		1.37	23		1.37	28.3723
1.38	65.0364		1.38	18		1.38	27.1225
1.39	43.3576		1.39	19		1.39	25.8726
1.4	54.197		1.4	23		1.4	26.4975
1.41	59.6167		1.41	25		1.41	26.3725
1.42	81.2955		1.42	30		1.42	25.6226
1.43	75.8758		1.43	27		1.43	26.3725
1.44	59.6167		1.44	25		1.44	25.9976
1.45	70.4561		1.45	28		1.45	28.7473
1.46	75.8758		1.46	22		1.46	31.2471
1.47	92.1349		1.47	24		1.47	28.1224
1.48	86.7152		1.48	26		1.48	29.1223
1.49	70.4561		1.49	26		1.49	29.8722
1.5	81.2955		1.5	26		1.5	28.4973
1.51	65.0364		1.51	26		1.51	27.7474
1.52	59.6167		1.52	32		1.52	26.7475
1.53	43.3576		1.53	28		1.53	27.2475
1.54	75.8758		1.54	30		1.54	29.2473
1.55	75.8758		1.55	29		1.55	27.1225
1.56	70.4561		1.56	20		1.56	26.1226
1.57	70.4561		1.57	18		1.57	25.8726
1.58	75.8758		1.58	17		1.58	26.4975
1.59	75.8758		1.59	14		1.59	27.4974
1.6	81.2955		1.6	17		1.6	26.4975
1.61	97.5546		1.61	23		1.61	28.3723
1.62	92.1349		1.62	24		1.62	27.6224
1.63	92.1349		1.63	25		1.63	25.6226
1.64	86.7152		1.64	22		1.64	25.8726
1.65	92.1349		1.65	19		1.65	27.1225
1.66	113.814		1.66	22		1.66	26.2475
1.67	108.394		1.67	27		1.67	25.4976
1.68	75.8758		1.68	24		1.68	26.1226
1.69	75.8758		1.69	23		1.69	25.9976
1.7	59.6167		1.7	24		1.7	26.1226
1.71	65.0364		1.71	18		1.71	26.9975
1.72	86.7152		1.72	19		1.72	26.6225
1.73	108.394		1.73	24		1.73	25.1227
1.74	124.653		1.74	24		1.74	27.4974
1.75	97.5546		1.75	23		1.75	29.3723
1.76	75.8758		1.76	29		1.76	28.1224
1.77	75.8758		1.77	25		1.77	26.4975
1.78	70.4561		1.78	18		1.78	25.8726
1.79	65.0364		1.79	18		1.79	25.4976
1.8	59.6167		1.8	23		1.8	25.3726
1.81	70.4561		1.81	21		1.81	25.4976
1.82	81.2955		1.82	21		1.82	24.8727
1.83	81.2955		1.83	20		1.83	23.7478
1.84	75.8758		1.84	15		1.84	21.748
1.85	65.0364		1.85	19		1.85	22.6229
1.86	70.4561		1.86	17		1.86	23.9977
1.87	70.4561		1.87	16		1.87	22.7479
1.88	81.2955		1.88	16		1.88	20.3731
1.89	102.974		1.89	17		1.89	20.4981
1.9	92.1349		1.9	13		1.9	21.9979
1.91	81.2955		1.91	21.25		1.91	22.3729
1.92	59.6167		1.92	29.5		1.92	22.3729
1.93	54.197		1.93	24		1.93	19.8731
1.94	86.7152		1.94	17.125		1.94	22.3729
1.95	97.5546		1.95	17.125		1.95	26.6225
1.96	81.2955		1.96	18.5		1.96	24.6227
1.97	54.197		1.97	17.125		1.97	22.3729
1.98	43.3576		1.98	19.875		1.98	20.4981
1.99	54.197		1.99	21.25		1.99	21.9979
2	92.1349		2	14.375		2	24.8727
2.01	75.8758		2.01	13		2.01	23.2478
2.02	65.0364		2.02	21.25		2.02	22.3729
2.03	65.0364		2.03	21.25		2.03	23.4978
2.04	65.0364		2.04	19.875		2.04	21.9979
2.05	65.0364		2.05	28.125		2.05	20.6231
2.06	86.7152		2.06	30.875		2.06	21.9979
2.07	108.394		2.07	32.25		2.07	21.248
2.08	102.974		2.08	46		2.08	22.1229
2.09	124.653		2.09	63.875		2.09	23.7478
2.1	178.85		2.1	77.625		2.1	21.8729
2.11	227.627		2.11	105.125		2.11	21.623
2.12	227.627		2.12	105.125		2.12	21.9979
2.13	249.306		2.13	96.875		2.13	21.623
2.14	233.047		2.14	101		2.14	21.8729
2.15	205.949		2.15	106.5		2.15	21.623
2.16	173.43		2.16	92.75		2.16	21.623
2.17	195.109		2.17	73.5		2.17	22.2479
2.18	200.529		2.18	77.625		2.18	21.748
2.19	195.109		2.19	80.375		2.19	21.373
2.2	205.949		2.2	81.75		2.2	20.873
2.21	222.208		2.21	77.625		2.21	21.9979
2.22	325.182		2.22	74.875		2.22	23.6228
2.23	411.897		2.23	59.75		2.23	24.1227
2.24	628.685		2.24	55.625		2.24	27.1225
2.25	975.546		2.25	54.25		2.25	29.4972
2.26	1376.6		2.26	420		2.26	35.9966
2.27	1961.93		2.27	519		2.27	44.8708
2.28	2758.63		2.28	607		2.28	49.2454
2.29	3349.37		2.29	662		2.29	55.7448
2.3	3739.59		2.3	728		2.3	62.2442
2.31	3967.22		2.31	904		2.31	64.244
2.32	3950.96		2.32	926		2.32	64.8689
2.33	3566.16		2.33	794		2.33	61.2443
2.34	3007.93		2.34	629		2.34	55.8698
2.35	2384.67		2.35	442		2.35	50.4953
2.36	1696.37		2.36	310		2.36	40.6212
2.37	1094.78		2.37	211		2.37	31.1221
2.38	699.141		2.38	101		2.38	26.3725
2.39	433.576		2.39	46		2.39	23.4978
2.4	281.824		2.4	79		2.4	21.9979
2.41	233.047		2.41	101		2.41	20.1231
2.42	216.788		2.42	68		2.42	19.7481
2.43	195.109		2.43	57		2.43	20.4981
2.44	227.627		2.44	57		2.44	19.6232
2.45	254.726		2.45	57		2.45	19.4982
2.46	308.923		2.46	68		2.46	20.2481
2.47	314.343		2.47	57		2.47	20.4981
2.48	281.824		2.48	68		2.48	19.9981
2.49	287.244		2.49	101		2.49	19.8731
2.5	184.27		2.5	68		2.5	18.4983
2.51	119.233		2.51	24		2.51	20.3731
2.52	108.394		2.52	35		2.52	22.1229
2.53	65.0364		2.53	13		2.53	21.748
2.54	59.6167		2.54	-9		2.54	22.8729
2.55	81.2955		2.55	-9		2.55	24.2477
2.56	65.0364		2.56	-31		2.56	26.4975
2.57	43.3576		2.57	-42		2.57	31.747
2.58	21.6788		2.58	-20		2.58	36.9965
2.59	21.6788		2.59	24		2.59	43.6209
2.6	43.3576		2.6	24		2.6	54.1199
2.61	43.3576		2.61	13		2.61	59.4944
2.62	27.0985		2.62	2		2.62	64.244
2.63	43.3576		2.63	24		2.63	68.6186
2.64	43.3576		2.64	-9		2.64	67.3687
2.65	32.5182		2.65	-31		2.65	59.1195
2.66	48.7773		2.66	2		2.66	52.2451
2.67	37.9379		2.67	24		2.67	45.2458
2.68	21.6788		2.68	13		2.68	36.1216
2.69	32.5182		2.69	13		2.69	28.7473
2.7	32.5182		2.7	-9		2.7	23.7478
2.71	32.5182		2.71	-9		2.71	19.7481
2.72	43.3576		2.72	13		2.72	19.4982
2.73	43.3576		2.73	35		2.73	17.3734
2.74	37.9379		2.74	35		2.74	15.2486
2.75	32.5182		2.75	2		2.75	17.8733
2.76	43.3576		2.76	24		2.76	17.7483
2.77	32.5182		2.77	13		2.77	17.4984
2.78	32.5182		2.78	-31		2.78	19.4982
2.79	43.3576		2.79	2		2.79	20.1231
2.8	32.5182		2.8	46		2.8	18.7482
2.81	32.5182		2.81	2		2.81	17.9983
2.82	37.9379		2.82	-20		2.82	18.6233
2.83	27.0985		2.83	2		2.83	18.7482
2.84	32.5182		2.84	13		2.84	17.2484
2.85	37.9379		2.85	13		2.85	16.6234
2.86	21.6788		2.86	-9		2.86	17.2484
2.87	21.6788		2.87	-42		2.87	16.8734
2.88	37.9379		2.88	-20		2.88	16.6234
2.89	32.5182		2.89	2		2.89	15.9985
2.9	27.0985		2.9	-42		2.9	15.1236
2.91	27.0985		2.91	-53		2.91	15.3736
2.92	16.2591		2.92	-53		2.92	16.1235
2.93	16.2591		2.93	-53		2.93	16.1235
2.94	21.6788		2.94	-42		2.94	15.2486
2.95	21.6788		2.95	-31		2.95	14.4986
2.96	16.2591		2.96	-31		2.96	14.4986
2.97	27.0985		2.97	-42		2.97	14.6236
2.98	32.5182		2.98	-31		2.98	14.9986
2.99	27.0985		2.99	-42		2.99	14.6236
3	21.6788		3	-9		3	13.1238
3.01	21.6788		3.01	10		3.01	12.9988
3.02	21.6788		3.02	11		3.02	13.2488
3.03	27.0985		3.03	12		3.03	13.7487
3.04	27.0985		3.04	7		3.04	14.1237
3.05	21.6788		3.05	7		3.05	14.7486
3.06	27.0985		3.06	8		3.06	15.1236
3.07	54.197		3.07	11		3.07	14.4986
3.08	43.3576		3.08	12		3.08	13.4987
3.09	16.2591		3.09	12		3.09	14.9986
3.1	27.0985		3.1	10		3.1	15.1236
3.11	21.6788		3.11	10		3.11	14.7486
3.12	16.2591		3.12	7		3.12	15.3736
3.13	21.6788		3.13	6		3.13	15.6235
3.14	27.0985		3.14	10		3.14	14.7486
3.15	27.0985		3.15	7		3.15	12.6238
3.16	27.0985		3.16	4		3.16	11.7489
3.17	32.5182		3.17	7		3.17	12.2488
3.18	21.6788		3.18	11		3.18	11.9989
3.19	21.6788		3.19	9		3.19	10.749
3.2	37.9379		3.2	7		3.2	11.4989
3.21	21.6788		3.21	10		3.21	11.249
3.22	5.4197		3.22	12		3.22	11.124
3.23	16.2591		3.23	13		3.23	12.7488
3.24	16.2591		3.24	8		3.24	12.9988
3.25	21.6788		3.25	6		3.25	12.9988
3.26	37.9379		3.26	8		3.26	13.1238
3.27	32.5182		3.27	10		3.27	11.4989
3.28	32.5182		3.28	10		3.28	11.8739
3.29	32.5182		3.29	10		3.29	11.9989
3.3	43.3576		3.3	7		3.3	11.249
3.31	37.9379		3.31	9		3.31	12.3738
3.32	16.2591		3.32	11		3.32	13.7487
3.33	16.2591		3.33	8		3.33	12.7488
3.34	32.5182		3.34	6		3.34	12.7488
3.35	27.0985		3.35	7		3.35	11.3739
3.36	32.5182		3.36	7		3.36	12.1239
3.37	37.9379		3.37	5		3.37	13.9987
3.38	37.9379		3.38	5		3.38	13.2488
3.39	32.5182		3.39	8		3.39	12.6238
3.4	21.6788		3.4	8		3.4	11.6239
3.41	16.2591		3.41	9		3.41	11.4989
3.42	10.8394		3.42	9		3.42	12.7488
3.43	21.6788		3.43	7		3.43	11.6239
3.44	37.9379		3.44	6		3.44	12.4988
3.45	32.5182		3.45	7		3.45	12.3738
3.46	16.2591		3.46	7		3.46	11.9989
3.47	21.6788		3.47	5		3.47	11.9989
3.48	21.6788		3.48	7		3.48	11.3739
3.49	16.2591		3.49	7		3.49	11.124
3.5	16.2591		3.5	8		3.5	12.7488
3.51	10.8394		3.51	10		3.51	13.2488
3.52	16.2591		3.52	8		3.52	10.249
3.53	27.0985		3.53	7		3.53	9.87408
3.54	32.5182		3.54	8		3.54	10.374
3.55	21.6788		3.55	10		3.55	10.749
3.56	21.6788		3.56	10		3.56	11.6239
3.57	21.6788		3.57	7		3.57	11.6239
3.58	10.8394		3.58	6		3.58	12.3738
3.59	10.8394		3.59	7		3.59	11.3739
3.6	16.2591		3.6	7		3.6	12.2488
3.61	27.0985		3.61	8		3.61	12.2488
3.62	16.2591		3.62	6		3.62	11.7489
3.63	10.8394		3.63	5		3.63	11.6239
3.64	16.2591		3.64	5		3.64	11.6239
3.65	16.2591		3.65	6		3.65	10.499
3.66	27.0985		3.66	4		3.66	9.6241
3.67	27.0985		3.67	6		3.67	10.1241
3.68	21.6788		3.68	7		3.68	12.6238
3.69	27.0985		3.69	5		3.69	11.4989
3.7	21.6788		3.7	6		3.7	11.249
3.71	21.6788		3.71	7		3.71	11.9989
3.72	10.8394		3.72	7		3.72	11.124
3.73	16.2591		3.73	6		3.73	10.624
3.74	21.6788		3.74	6		3.74	9.37412
3.75	16.2591		3.75	4		3.75	10.1241
3.76	27.0985		3.76	8		3.76	10.874
3.77	32.5182		3.77	7		3.77	11.4989
3.78	16.2591		3.78	2		3.78	12.1239
3.79	10.8394		3.79	6		3.79	12.3738
3.8	16.2591		3.8	8		3.8	11.4989
3.81	21.6788		3.81	6		3.81	11.249
3.82	16.2591		3.82	7		3.82	10.749
3.83	5.4197		3.83	7		3.83	9.74909
3.84	16.2591		3.84	9		3.84	9.99906
3.85	27.0985		3.85	6		3.85	9.37412
3.86	16.2591		3.86	4		3.86	9.24913
3.87	27.0985		3.87	5		3.87	10.374
3.88	48.7773		3.88	6		3.88	11.249
3.89	37.9379		3.89	8		3.89	10.874
3.9	21.6788		3.9	6		3.9	8.87417
3.91	21.6788		3.91	4		3.91	8.4992
3.92	21.6788		3.92	8		3.92	7.87426
3.93	21.6788		3.93	10		3.93	8.87417
3.94	10.8394		3.94	6		3.94	8.99916
3.95	21.6788		3.95	6		3.95	9.12415
3.96	16.2591		3.96	7		3.96	9.37412
3.97	10.8394		3.97	7		3.97	10.499
3.98	16.2591		3.98	8		3.98	9.49911
3.99	16.2591		3.99	5		3.99	9.49911
4	10.8394		4	6		4	9.87408
4.01	5.4197		4.01	7		4.01	10.499
4.02	16.2591		4.02	7		4.02	9.6241
4.03	16.2591		4.03	8		4.03	8.4992
4.04	5.4197		4.04	8		4.04	8.99916
4.05	10.8394		4.05	6		4.05	8.99916
4.06	21.6788		4.06	8		4.06	9.12415
4.07	27.0985		4.07	8		4.07	9.12415
4.08	32.5182		4.08	6		4.08	7.87426
4.09	32.5182		4.09	6		4.09	8.4992
4.1	10.8394		4.1	9		4.1	9.6241
4.11	16.2591		4.11	8		4.11	9.24913
4.12	27.0985		4.12	7		4.12	8.12424
4.13	10.8394		4.13	9		4.13	6.62438
4.14	21.6788		4.14	9		4.14	7.62429
4.15	27.0985		4.15	10		4.15	9.6241
4.16	21.6788		4.16	7		4.16	9.87408
4.17	27.0985		4.17	5		4.17	10.249
4.18	27.0985		4.18	5		4.18	8.74918
4.19	27.0985		4.19	5		4.19	7.74927
4.2	37.9379		4.2	4		4.2	8.12424
4.21	32.5182		4.21	4		4.21	8.87417
4.22	32.5182		4.22	7		4.22	9.49911
4.23	27.0985		4.23	5		4.23	8.87417
4.24	21.6788		4.24	5		4.24	8.87417
4.25	27.0985		4.25	5		4.25	9.99906
4.26	16.2591		4.26	3		4.26	8.62419
4.27	16.2591		4.27	4		4.27	7.87426
4.28	10.8394		4.28	4		4.28	8.4992
4.29	10.8394		4.29	4		4.29	8.99916
4.3	10.8394		4.3	5		4.3	8.99916
4.31	10.8394		4.31	4		4.31	8.99916
4.32	16.2591		4.32	5		4.32	8.62419
4.33	16.2591		4.33	4		4.33	9.24913
4.34	16.2591		4.34	5		4.34	8.87417
4.35	21.6788		4.35	7		4.35	7.87426
4.36	16.2591		4.36	6		4.36	9.37412
4.37	10.8394		4.37	3		4.37	9.12415
4.38	10.8394		4.38	5		4.38	8.4992
4.39	16.2591		4.39	7		4.39	8.12424
4.4	16.2591		4.4	8		4.4	7.87426
4.41	27.0985		4.41	9		4.41	8.62419
4.42	21.6788		4.42	9		4.42	8.62419
4.43	10.8394		4.43	10		4.43	9.24913
4.44	27.0985		4.44	9		4.44	9.99906
4.45	27.0985		4.45	5		4.45	9.24913
4.46	10.8394		4.46	4		4.46	8.24923
4.47	16.2591		4.47	7		4.47	7.99925
4.48	16.2591		4.48	8		4.48	7.74927
4.49	21.6788		4.49	4		4.49	8.37422
4.5	16.2591		4.5	2		4.5	8.24923
4.51	5.4197		4.51	3		4.51	7.4993
4.52	10.8394		4.52	5		4.52	6.87436
4.53	10.8394		4.53	7		4.53	7.37431
4.54	21.6788		4.54	5		4.54	7.4993
4.55	21.6788		4.55	4		4.55	8.12424
4.56	10.8394		4.56	5		4.56	6.87436
4.57	5.4197		4.57	6		4.57	7.24932
4.58	16.2591		4.58	7		4.58	6.74937
4.59	21.6788		4.59	6		4.59	6.3744
4.6	16.2591		4.6	4		4.6	7.4993
4.61	21.6788		4.61	3		4.61	7.62429
4.62	16.2591		4.62	6		4.62	7.4993
4.63	21.6788		4.63	9		4.63	7.37431
4.64	21.6788		4.64	8		4.64	8.12424
4.65	10.8394		4.65	10		4.65	8.99916
4.66	10.8394		4.66	6		4.66	8.24923
4.67	16.2591		4.67	7		4.67	6.99934
4.68	5.4197		4.68	5		4.68	8.74918
4.69	0		4.69	2		4.69	8.4992
4.7	5.4197		4.7	3		4.7	7.24932
4.71	10.8394		4.71	7		4.71	7.99925
4.72	16.2591		4.72	9		4.72	7.87426
4.73	21.6788		4.73	7		4.73	7.87426
4.74	10.8394		4.74	6		4.74	8.12424
4.75	10.8394		4.75	6		4.75	6.49939
4.76	21.6788		4.76	6		4.76	7.4993
4.77	21.6788		4.77	4		4.77	8.12424
4.78	10.8394		4.78	4		4.78	7.4993
4.79	10.8394		4.79	5		4.79	6.24942
4.8	10.8394		4.8	5		4.8	7.4993
4.81	5.4197		4.81	5		4.81	7.74927
4.82	16.2591		4.82	4		4.82	8.24923
4.83	16.2591		4.83	1		4.83	7.24932
4.84	16.2591		4.84	5		4.84	8.24923
4.85	16.2591		4.85	7		4.85	7.87426
4.86	5.4197		4.86	6		4.86	7.4993
4.87	5.4197		4.87	3		4.87	8.37422
4.88	10.8394		4.88	3		4.88	7.62429
4.89	21.6788		4.89	5		4.89	6.62438
4.9	21.6788		4.9	5		4.9	5.74946
4.91	16.2591		4.91	6		4.91	6.49939
4.92	16.2591		4.92	5		4.92	6.62438
4.93	10.8394		4.93	5		4.93	6.12443
4.94	21.6788		4.94	6		4.94	7.24932
4.95	27.0985		4.95	4		4.95	6.3744
4.96	16.2591		4.96	4		4.96	6.74937
4.97	16.2591		4.97	3		4.97	6.3744
4.98	21.6788		4.98	4		4.98	7.4993
4.99	16.2591		4.99	6		4.99	6.87436
5	21.6788		5	6		5	5.49949
5.01	21.6788		5.01	3		5.01	5.74946
5.02	10.8394		5.02	4		5.02	6.74937
5.03	16.2591		5.03	4		5.03	6.3744
5.04	10.8394		5.04	2		5.04	6.12443
5.05	5.4197		5.05	2		5.05	7.62429
5.06	0		5.06	5		5.06	8.37422
5.07	5.4197		5.07	5		5.07	7.12433
5.08	16.2591		5.08	4		5.08	5.99944
5.09	16.2591		5.09	4		5.09	7.4993
5.1	21.6788		5.1	5		5.1	6.62438
5.11	21.6788		5.11	7		5.11	6.24942
5.12	5.4197		5.12	3		5.12	5.87445
5.13	16.2591		5.13	1		5.13	6.49939
5.14	27.0985		5.14	4		5.14	6.3744
5.15	16.2591		5.15	3		5.15	6.49939
5.16	21.6788		5.16	4		5.16	6.62438
5.17	16.2591		5.17	4		5.17	6.12443
5.18	5.4197		5.18	3		5.18	5.99944
5.19	5.4197		5.19	4		5.19	6.74937
5.2	10.8394		5.2	5		5.2	6.24942
5.21	10.8394		5.21	5		5.21	6.3744
5.22	10.8394		5.22	6		5.22	6.3744
5.23	16.2591		5.23	3		5.23	5.99944
5.24	27.0985		5.24	3		5.24	6.24942
5.25	27.0985		5.25	5		5.25	5.99944
5.26	32.5182		5.26	4		5.26	5.12452
5.27	10.8394		5.27	4		5.27	6.12443
5.28	21.6788		5.28	4		5.28	6.24942
5.29	16.2591		5.29	3		5.29	6.3744
5.3	16.2591		5.3	6		5.3	6.12443
5.31	27.0985		5.31	7		5.31	5.87445
5.32	16.2591		5.32	4		5.32	5.99944
5.33	10.8394		5.33	2		5.33	6.3744
5.34	5.4197		5.34	2		5.34	6.12443
5.35	5.4197		5.35	2		5.35	5.74946
5.36	5.4197		5.36	3		5.36	6.3744
5.37	0		5.37	1		5.37	7.62429
5.38	5.4197		5.38	3		5.38	6.74937
5.39	16.2591		5.39	5		5.39	4.87454
5.4	21.6788		5.4	4		5.4	5.74946
5.41	16.2591		5.41	2		5.41	6.3744
5.42	10.8394		5.42	3		5.42	5.24951
5.43	16.2591		5.43	3		5.43	5.24951
5.44	16.2591		5.44	1		5.44	4.87454
5.45	10.8394		5.45	3		5.45	5.99944
5.46	5.4197		5.46	2		5.46	4.74956
5.47	10.8394		5.47	3		5.47	6.99934
5.48	10.8394		5.48	4		5.48	7.24932
5.49	10.8394		5.49	4		5.49	6.24942
5.5	10.8394		5.5	4		5.5	5.24951
5.51	5.4197		5.51	4		5.51	5.24951
5.52	10.8394		5.52	5		5.52	7.12433
5.53	5.4197		5.53	3		5.53	6.99934
5.54	0		5.54	2		5.54	5.49949
5.55	10.8394		5.55	2		5.55	4.37459
5.56	16.2591		5.56	4		5.56	4.49958
5.57	16.2591		5.57	4		5.57	5.24951
5.58	16.2591		5.58	6		5.58	4.49958
5.59	10.8394		5.59	3		5.59	5.24951
5.6	5.4197		5.6	4		5.6	6.49939
5.61	0		5.61	4		5.61	5.49949
5.62	5.4197		5.62	4		5.62	4.62457
5.63	5.4197		5.63	3		5.63	5.3745
5.64	5.4197		5.64	5		5.64	5.49949
5.65	10.8394		5.65	4		5.65	6.24942
5.66	16.2591		5.66	3		5.66	6.12443
5.67	16.2591		5.67	5		5.67	6.49939
5.68	16.2591		5.68	3		5.68	6.87436
5.69	5.4197		5.69	3		5.69	6.3744
5.7	5.4197		5.7	2		5.7	5.87445
5.71	10.8394		5.71	3		5.71	6.74937
5.72	5.4197		5.72	3		5.72	5.87445
5.73	10.8394		5.73	5		5.73	6.3744
5.74	21.6788		5.74	7		5.74	4.87454
5.75	16.2591		5.75	5		5.75	5.99944
5.76	0		5.76	3		5.76	5.87445
5.77	0		5.77	3		5.77	5.74946
5.78	5.4197		5.78	4		5.78	5.87445
5.79	16.2591		5.79	3		5.79	4.74956
5.8	16.2591		5.8	3		5.8	5.12452
5.81	10.8394		5.81	5		5.81	5.3745
5.82	5.4197		5.82	4		5.82	4.62457
5.83	0		5.83	4		5.83	4.62457
5.84	5.4197		5.84	3		5.84	5.49949
5.85	21.6788		5.85	3		5.85	4.37459
5.86	16.2591		5.86	2		5.86	4.37459
5.87	10.8394		5.87	3		5.87	5.62447
5.88	5.4197		5.88	3		5.88	5.74946
5.89	5.4197		5.89	3		5.89	5.12452
5.9	10.8394		5.9	3		5.9	4.62457
5.91	10.8394		5.91	3		5.91	5.49949
5.92	16.2591		5.92	2		5.92	5.24951
5.93	10.8394		5.93	2		5.93	6.12443
5.94	5.4197		5.94	4		5.94	4.49958
5.95	5.4197		5.95	4		5.95	6.24942
5.96	5.4197		5.96	5		5.96	4.74956
5.97	10.8394		5.97	6		5.97	5.49949
5.98	16.2591		5.98	3		5.98	5.3745
5.99	16.2591		5.99	4		5.99	4.87454
6	27.0985		6	5		6	5.49949
6.01	21.6788		6.01	6		6.01	5.49949
6.02	5.4197		6.02	5		6.02	4.2496
6.03	5.4197		6.03	3		6.03	5.49949
6.04	5.4197		6.04	3		6.04	5.12452
6.05	5.4197		6.05	4		6.05	4.87454
6.06	5.4197		6.06	3		6.06	6.3744
6.07	10.8394		6.07	1		6.07	5.3745
6.08	10.8394		6.08	3		6.08	5.74946
6.09	10.8394		6.09	2		6.09	6.12443
6.1	0		6.1	2		6.1	5.49949
6.11	5.4197		6.11	2		6.11	5.87445
6.12	16.2591		6.12	4		6.12	5.12452
6.13	21.6788		6.13	5		6.13	3.99963
6.14	16.2591		6.14	4		6.14	4.99953
6.15	21.6788		6.15	2		6.15	5.87445
6.16	21.6788		6.16	0		6.16	4.2496
6.17	5.4197		6.17	2		6.17	3.74965
6.18	0		6.18	4		6.18	4.74956
6.19	5.4197		6.19	4		6.19	4.62457
6.2	0		6.2	0		6.2	5.99944
6.21	5.4197		6.21	2		6.21	5.24951
6.22	5.4197		6.22	3		6.22	4.62457
6.23	10.8394		6.23	2		6.23	4.49958
6.24	16.2591		6.24	2		6.24	5.49949
6.25	16.2591		6.25	2		6.25	4.2496
6.26	16.2591		6.26	1		6.26	4.74956
6.27	21.6788		6.27	1		6.27	4.2496
6.28	10.8394		6.28	4		6.28	5.3745
6.29	16.2591		6.29	1		6.29	5.3745
6.3	5.4197		6.3	2		6.3	4.37459
6.31	21.6788		6.31	3		6.31	4.99953
6.32	16.2591		6.32	2		6.32	4.74956
6.33	10.8394		6.33	2		6.33	4.87454
6.34	10.8394		6.34	4		6.34	3.99963
6.35	27.0985		6.35	8		6.35	3.62466
6.36	16.2591		6.36	2		6.36	3.99963
6.37	16.2591		6.37	3		6.37	4.74956
6.38	16.2591		6.38	7		6.38	5.74946
6.39	0		6.39	5		6.39	5.3745
6.4	0		6.4	4		6.4	5.49949
6.41	0		6.41	4		6.41	5.3745
6.42	5.4197		6.42	5		6.42	4.87454
6.43	5.4197		6.43	3		6.43	4.99953
6.44	10.8394		6.44	3		6.44	4.37459
6.45	5.4197		6.45	3		6.45	4.99953
6.46	10.8394		6.46	3		6.46	3.99963
6.47	5.4197		6.47	4		6.47	5.3745
6.48	10.8394		6.48	4		6.48	4.62457
6.49	21.6788		6.49	3		6.49	5.24951
6.5	16.2591		6.5	3		6.5	5.49949
6.51	10.8394		6.51	4		6.51	4.37459
6.52	10.8394		6.52	2		6.52	4.74956
6.53	0		6.53	1		6.53	3.74965
6.54	5.4197		6.54	2		6.54	5.62447
6.55	10.8394		6.55	0		6.55	4.99953
6.56	5.4197		6.56	0		6.56	5.24951
6.57	0		6.57	2		6.57	4.49958
6.58	5.4197		6.58	4		6.58	5.3745
6.59	10.8394		6.59	5		6.59	5.3745
6.6	10.8394		6.6	3		6.6	4.2496
6.61	10.8394		6.61	2		6.61	4.49958
6.62	10.8394		6.62	3		6.62	4.74956
6.63	10.8394		6.63	2		6.63	5.24951
6.64	5.4197		6.64	2		6.64	3.74965
6.65	5.4197		6.65	4		6.65	4.2496
6.66	16.2591		6.66	4		6.66	4.12461
6.67	16.2591		6.67	2		6.67	3.2497
6.68	10.8394		6.68	3		6.68	3.99963
6.69	5.4197		6.69	3		6.69	3.74965
6.7	10.8394		6.7	4		6.7	4.2496
6.71	10.8394		6.71	4		6.71	4.62457
6.72	16.2591		6.72	5		6.72	3.49967
6.73	16.2591		6.73	4		6.73	4.37459
6.74	5.4197		6.74	3		6.74	4.12461
6.75	10.8394		6.75	2		6.75	3.74965
6.76	10.8394		6.76	3		6.76	3.2497
6.77	0		6.77	3		6.77	4.37459
6.78	5.4197		6.78	4		6.78	3.99963
6.79	10.8394		6.79	2		6.79	2.99972
6.8	10.8394		6.8	4		6.8	3.12471
6.81	5.4197		6.81	2		6.81	3.49967
6.82	21.6788		6.82	2		6.82	3.99963
6.83	16.2591		6.83	4		6.83	4.74956
6.84	5.4197		6.84	2		6.84	3.99963
6.85	5.4197		6.85	3		6.85	3.74965
6.86	16.2591		6.86	2		6.86	3.49967
6.87	10.8394		6.87	0		6.87	3.74965
6.88	0		6.88	2		6.88	3.2497
6.89	10.8394		6.89	2		6.89	3.2497
6.9	5.4197		6.9	2		6.9	5.24951
6.91	10.8394		6.91	1		6.91	3.99963
6.92	10.8394		6.92	1		6.92	3.37468
6.93	5.4197		6.93	3		6.93	5.12452
6.94	21.6788		6.94	1		6.94	3.12471
6.95	10.8394		6.95	1		6.95	3.62466
6.96	10.8394		6.96	2		6.96	3.74965
6.97	10.8394		6.97	0		6.97	3.99963
6.98	21.6788		6.98	1		6.98	4.49958
6.99	21.6788		6.99	3		6.99	4.49958
7	10.8394		7	3		7	4.2496
7.01	5.4197		7.01	2		7.01	3.99963
7.02	10.8394		7.02	1		7.02	4.2496
7.03	5.4197		7.03	0		7.03	3.74965
7.04	5.4197		7.04	1		7.04	4.37459
7.05	5.4197		7.05	2		7.05	3.74965
7.06	5.4197		7.06	3		7.06	4.12461
7.07	0		7.07	4		7.07	3.99963
7.08	10.8394		7.08	1		7.08	3.74965
7.09	10.8394		7.09	1		7.09	4.37459
7.1	5.4197		7.1	3		7.1	4.37459
7.11	0		7.11	3		7.11	3.62466
7.12	0		7.12	3		7.12	4.62457
7.13	5.4197		7.13	2		7.13	5.24951
7.14	5.4197		7.14	5		7.14	4.2496
7.15	10.8394		7.15	3		7.15	4.12461
7.16	0		7.16	3		7.16	3.12471
7.17	10.8394		7.17	1		7.17	3.49967
7.18	10.8394		7.18	3		7.18	3.12471
7.19	16.2591		7.19	4		7.19	3.87464
7.2	5.4197		7.2	3		7.2	3.49967
7.21	10.8394		7.21	4		7.21	3.87464
7.22	5.4197		7.22	3		7.22	4.37459
7.23	0		7.23	5		7.23	2.37478
7.24	10.8394		7.24	3		7.24	4.2496
7.25	10.8394		7.25	1		7.25	3.12471
7.26	0		7.26	0		7.26	3.62466
7.27	5.4197		7.27	2		7.27	1.99981
7.28	5.4197		7.28	2		7.28	3.12471
7.29	10.8394		7.29	2		7.29	3.49967
7.3	0		7.3	1		7.3	2.49977
7.31	5.4197		7.31	2		7.31	3.49967
7.32	5.4197		7.32	2		7.32	4.2496
7.33	5.4197		7.33	2		7.33	3.99963
7.34	5.4197		7.34	2		7.34	2.87473
7.35	10.8394		7.35	4		7.35	3.37468
7.36	5.4197		7.36	2		7.36	3.37468
7.37	16.2591		7.37	1		7.37	3.37468
7.38	16.2591		7.38	3		7.38	3.87464
7.39	16.2591		7.39	3		7.39	4.2496
7.4	10.8394		7.4	1		7.4	2.74974
7.41	5.4197		7.41	3		7.41	2.99972
7.42	16.2591		7.42	1		7.42	4.62457
7.43	16.2591		7.43	2		7.43	3.62466
7.44	10.8394		7.44	2		7.44	3.74965
7.45	5.4197		7.45	1		7.45	3.2497
7.46	0		7.46	1		7.46	4.62457
7.47	10.8394		7.47	2		7.47	4.12461
7.48	10.8394		7.48	3		7.48	2.49977
7.49	10.8394		7.49	6		7.49	2.24979
7.5	5.4197		7.5	4		7.5	3.49967
7.51	10.8394		7.51	2		7.51	3.74965
7.52	10.8394		7.52	2		7.52	2.87473
7.53	5.4197		7.53	2		7.53	2.62475
7.54	5.4197		7.54	1		7.54	2.74974
7.55	10.8394		7.55	0		7.55	3.49967
7.56	5.4197		7.56	1		7.56	2.99972
7.57	0		7.57	0		7.57	3.2497
7.58	0		7.58	2		7.58	3.49967
7.59	10.8394		7.59	1		7.59	2.99972
7.6	10.8394		7.6	1		7.6	2.37478
7.61	5.4197		7.61	1		7.61	2.62475
7.62	5.4197		7.62	2		7.62	3.12471
7.63	0		7.63	4		7.63	3.87464
7.64	5.4197		7.64	2		7.64	3.49967
7.65	5.4197		7.65	1		7.65	3.37468
7.66	16.2591		7.66	3		7.66	3.74965
7.67	5.4197		7.67	2		7.67	2.99972
7.68	0		7.68	4		7.68	2.1248
7.69	0		7.69	2		7.69	2.37478
7.7	5.4197		7.7	3		7.7	3.74965
7.71	16.2591		7.71	1		7.71	3.37468
7.72	5.4197		7.72	1		7.72	3.87464
7.73	10.8394		7.73	3		7.73	2.74974
7.74	5.4197		7.74	3		7.74	4.12461
7.75	10.8394		7.75	1		7.75	3.62466
7.76	0		7.76	1		7.76	2.37478
7.77	0		7.77	2		7.77	2.37478
7.78	0		7.78	2		7.78	3.74965
7.79	0		7.79	4		7.79	2.87473
7.8	5.4197		7.8	3		7.8	1.87482
7.81	10.8394		7.81	2		7.81	1.74984
7.82	5.4197		7.82	3		7.82	2.99972
7.83	10.8394		7.83	1		7.83	3.74965
7.84	5.4197		7.84	2		7.84	2.99972
7.85	0		7.85	3		7.85	3.74965
7.86	0		7.86	2		7.86	3.74965
7.87	5.4197		7.87	2		7.87	3.49967
7.88	0		7.88	2		7.88	4.12461
7.89	10.8394		7.89	3		7.89	2.99972
7.9	10.8394		7.9	2		7.9	4.12461
7.91	10.8394		7.91	1		7.91	1.99981
7.92	0		7.92	2		7.92	2.62475
7.93	5.4197		7.93	4		7.93	3.2497
7.94	5.4197		7.94	1		7.94	2.49977
7.95	21.6788		7.95	1		7.95	2.49977
7.96	10.8394		7.96	3		7.96	2.74974
7.97	5.4197		7.97	0		7.97	3.37468
7.98	10.8394		7.98	0		7.98	2.62475
7.99	5.4197		7.99	2		7.99	1.99981
8	0		8	2		8	2.99972
8.01	5.4197		8.01	5		8.01	2.24979
8.02	10.8394		8.02	2		8.02	3.12471
8.03	16.2591		8.03	2		8.03	3.62466
8.04	0		8.04	1		8.04	2.99972
8.05	10.8394		8.05	1		8.05	3.2497
8.06	5.4197		8.06	1		8.06	3.2497
8.07	10.8394		8.07	1		8.07	2.1248
8.08	5.4197		8.08	1		8.08	3.49967
8.09	5.4197		8.09	2		8.09	2.62475
8.1	5.4197		8.1	0		8.1	2.24979
8.11	5.4197		8.11	3		8.11	2.24979
8.12	16.2591		8.12	0		8.12	2.49977
8.13	5.4197		8.13	1		8.13	2.74974
8.14	10.8394		8.14	3		8.14	2.62475
8.15	10.8394		8.15	1		8.15	2.49977
8.16	0		8.16	2		8.16	2.37478
8.17	5.4197		8.17	1		8.17	2.87473
8.18	5.4197		8.18	2		8.18	2.49977
8.19	10.8394		8.19	4		8.19	2.74974
8.2	0		8.2	1		8.2	2.87473
8.21	0		8.21	2		8.21	2.49977
8.22	10.8394		8.22	1		8.22	2.49977
8.23	5.4197		8.23	0		8.23	2.49977
8.24	10.8394		8.24	1		8.24	2.24979
8.25	10.8394		8.25	2		8.25	1.99981
8.26	5.4197		8.26	2		8.26	2.74974
8.27	0		8.27	2		8.27	2.99972
8.28	0		8.28	3		8.28	2.99972
8.29	0		8.29	1		8.29	4.2496
8.3	5.4197		8.3	3		8.3	3.12471
8.31	0		8.31	3		8.31	3.37468
8.32	5.4197		8.32	2		8.32	2.87473
8.33	5.4197		8.33	3		8.33	3.62466
8.34	5.4197		8.34	2		8.34	2.99972
8.35	5.4197		8.35	1		8.35	2.49977
8.36	0		8.36	0		8.36	2.74974
8.37	5.4197		8.37	1		8.37	2.1248
8.38	16.2591		8.38	1		8.38	2.74974
8.39	0		8.39	0		8.39	1.74984
8.4	10.8394		8.4	1		8.4	2.87473
8.41	10.8394		8.41	0		8.41	1.74984
8.42	5.4197		8.42	0		8.42	2.74974
8.43	5.4197		8.43	2		8.43	2.49977
8.44	16.2591		8.44	0		8.44	2.62475
8.45	10.8394		8.45	0		8.45	2.37478
8.46	10.8394		8.46	3		8.46	3.2497
8.47	5.4197		8.47	0		8.47	2.87473
8.48	0		8.48	2		8.48	2.37478
8.49	0		8.49	1		8.49	2.49977
8.5	10.8394		8.5	3		8.5	3.49967
8.51	0		8.51	1		8.51	2.62475
8.52	5.4197		8.52	2		8.52	2.87473
8.53	10.8394		8.53	2		8.53	2.62475
8.54	5.4197		8.54	2		8.54	2.24979
8.55	0		8.55	2		8.55	2.99972
8.56	0		8.56	0		8.56	3.2497
8.57	5.4197		8.57	3		8.57	2.87473
8.58	5.4197		8.58	2		8.58	2.24979
8.59	0		8.59	1		8.59	2.62475
8.6	0		8.6	0		8.6	2.49977
8.61	0		8.61	1		8.61	1.74984
8.62	5.4197		8.62	5		8.62	2.62475
8.63	5.4197		8.63	1		8.63	2.24979
8.64	5.4197		8.64	1		8.64	2.1248
8.65	16.2591		8.65	1		8.65	1.99981
8.66	0		8.66	0		8.66	1.49986
8.67	10.8394		8.67	1		8.67	1.87482
8.68	0		8.68	1		8.68	3.49967
8.69	5.4197		8.69	2		8.69	2.49977
8.7	16.2591		8.7	0		8.7	2.87473
8.71	0		8.71	2		8.71	2.37478
8.72	10.8394		8.72	1		8.72	3.2497
8.73	10.8394		8.73	3		8.73	2.24979
8.74	10.8394		8.74	1		8.74	1.99981
8.75	0		8.75	0		8.75	2.37478
8.76	0		8.76	3		8.76	2.74974
8.77	0		8.77	4		8.77	2.62475
8.78	0		8.78	1		8.78	1.87482
8.79	5.4197		8.79	1		8.79	2.49977
8.8	5.4197		8.8	0		8.8	1.62485
8.81	5.4197		8.81	2		8.81	1.49986
8.82	5.4197		8.82	1		8.82	2.99972
8.83	5.4197		8.83	1		8.83	2.87473
8.84	0		8.84	0		8.84	2.87473
8.85	5.4197		8.85	4		8.85	3.2497
8.86	16.2591		8.86	1		8.86	1.49986
8.87	5.4197		8.87	2		8.87	2.87473
8.88	10.8394		8.88	3		8.88	2.24979
8.89	10.8394		8.89	2		8.89	1.87482
8.9	5.4197		8.9	2		8.9	1.74984
8.91	5.4197		8.91	1		8.91	2.99972
8.92	0		8.92	1		8.92	2.37478
8.93	0		8.93	2		8.93	1.87482
8.94	10.8394		8.94	2		8.94	2.74974
8.95	5.4197		8.95	3		8.95	2.1248
8.96	16.2591		8.96	2		8.96	2.74974
8.97	0		8.97	3		8.97	2.1248
8.98	5.4197		8.98	1		8.98	1.37487
8.99	0		8.99	3		8.99	3.37468
9	5.4197		9	2		9	3.12471
9.01	32.5182		9.01	1		9.01	2.74974
9.02	10.8394		9.02	0		9.02	2.24979
9.03	10.8394		9.03	1		9.03	2.49977
9.04	5.4197		9.04	0		9.04	3.12471
9.05	0		9.05	1		9.05	2.99972
9.06	5.4197		9.06	3		9.06	2.99972
9.07	0		9.07	1		9.07	2.1248
9.08	5.4197		9.08	0		9.08	2.37478
9.09	0		9.09	0		9.09	2.1248
9.1	16.2591		9.1	4		9.1	2.99972
9.11	5.4197		9.11	2		9.11	2.24979
9.12	5.4197		9.12	0		9.12	1.62485
9.13	0		9.13	0		9.13	2.87473
9.14	0		9.14	1		9.14	1.87482
9.15	0		9.15	2		9.15	2.1248
9.16	10.8394		9.16	2		9.16	1.37487
9.17	5.4197		9.17	3		9.17	1.74984
9.18	0		9.18	1		9.18	2.74974
9.19	5.4197		9.19	2		9.19	2.24979
9.2	0		9.2	1		9.2	1.62485
9.21	10.8394		9.21	0		9.21	1.99981
9.22	5.4197		9.22	1		9.22	1.87482
9.23	0		9.23	1		9.23	2.62475
9.24	5.4197		9.24	1		9.24	1.12489
9.25	5.4197		9.25	1		9.25	2.49977
9.26	5.4197		9.26	0		9.26	1.87482
9.27	0		9.27	0		9.27	2.1248
9.28	0		9.28	1		9.28	1.37487
9.29	16.2591		9.29	2		9.29	1.87482
9.3	5.4197		9.3	0		9.3	1.87482
9.31	0		9.31	2		9.31	1.87482
9.32	0		9.32	3		9.32	3.49967
9.33	0		9.33	1		9.33	1.87482
9.34	10.8394		9.34	2		9.34	2.99972
9.35	0		9.35	1		9.35	1.74984
9.36	0		9.36	2		9.36	2.24979
9.37	10.8394		9.37	0		9.37	2.62475
9.38	10.8394		9.38	3		9.38	1.37487
9.39	0		9.39	1		9.39	1.62485
9.4	5.4197		9.4	1		9.4	1.62485
9.41	5.4197		9.41	1		9.41	1.87482
9.42	5.4197		9.42	0		9.42	1.74984
9.43	10.8394		9.43	3		9.43	2.1248
9.44	21.6788		9.44	1		9.44	2.1248
9.45	0		9.45	1		9.45	1.74984
9.46	5.4197		9.46	1		9.46	2.62475
9.47	16.2591		9.47	1		9.47	1.87482
9.48	5.4197		9.48	1		9.48	1.49986
9.49	0		9.49	2		9.49	1.99981
9.5	5.4197		9.5	1		9.5	1.99981
9.51	16.2591		9.51	3		9.51	1.24988
9.52	0		9.52	0		9.52	1.62485
9.53	0		9.53	2		9.53	2.99972
9.54	16.2591		9.54	0		9.54	1.99981
9.55	10.8394		9.55	1		9.55	1.62485
9.56	16.2591		9.56	1		9.56	1.37487
9.57	5.4197		9.57	1		9.57	1.62485
9.58	0		9.58	2		9.58	1.87482
9.59	10.8394		9.59	1		9.59	1.74984
9.6	5.4197		9.6	2		9.6	1.62485
9.61	5.4197		9.61	0		9.61	2.49977
9.62	10.8394		9.62	2		9.62	2.1248
9.63	10.8394		9.63	3		9.63	2.37478
9.64	0		9.64	1		9.64	1.87482
9.65	16.2591		9.65	2		9.65	1.74984
9.66	5.4197		9.66	1		9.66	2.74974
9.67	0		9.67	5		9.67	1.74984
9.68	5.4197		9.68	1		9.68	1.62485
9.69	10.8394		9.69	1		9.69	1.49986
9.7	16.2591		9.7	2		9.7	1.49986
9.71	10.8394		9.71	1		9.71	1.87482
9.72	0		9.72	3		9.72	1.74984
9.73	5.4197		9.73	3		9.73	2.49977
9.74	10.8394		9.74	2		9.74	2.1248
9.75	21.6788		9.75	0		9.75	1.37487
9.76	10.8394		9.76	1		9.76	2.62475
9.77	10.8394		9.77	2		9.77	2.62475
9.78	5.4197		9.78	2		9.78	1.49986
9.79	10.8394		9.79	2		9.79	2.1248
9.8	0		9.8	0		9.8	1.99981
9.81	0		9.81	0		9.81	2.24979
9.82	10.8394		9.82	1		9.82	1.49986
9.83	0		9.83	2		9.83	1.74984
9.84	0		9.84	1		9.84	1.12489
9.85	10.8394		9.85	0		9.85	1.12489
9.86	5.4197		9.86	0		9.86	1.74984
9.87	5.4197		9.87	0		9.87	1.12489
9.88	5.4197		9.88	0		9.88	2.49977
9.89	0		9.89	0		9.89	1.74984
9.9	0		9.9	2		9.9	2.1248
9.91	0		9.91	1		9.91	1.62485
9.92	5.4197		9.92	0		9.92	1.12489
9.93	0		9.93	1		9.93	2.37478
9.94	5.4197		9.94	0		9.94	2.1248
9.95	5.4197		9.95	0		9.95	0.74993
9.96	0		9.96	1		9.96	1.62485
9.97	5.4197		9.97	0		9.97	1.62485
9.98	0		9.98	3		9.98	1.99981
9.99	0		9.99	0		9.99	2.24979
10	10.8394		10	0		10	1.62485
10.01	5.4197		10.01	1		10.01	1.62485
10.02	5.4197		10.02	1		10.02	1.99981
10.03	0		10.03	4		10.03	0.99991
						10.04	1.74984
						10.05	2.1248
						10.06	1.12489
						10.07	1.49986
						10.08	2.24979
						10.09	2.1248
						10.1	1.74984
						10.11	1.62485
						10.12	1.24988
						10.13	0.99991

## Sheet: Fig. 2d
Fig.2d
Cycling based on changing the cutoff voltage (Super P+S cathode)
Electrochemistry			Operando sensing
Time (hour)	Voltage (V)		Time (hour)	Sulfur concentration (mM)
0	2.96787		0	0.000181116
0.01667	2.9648		0.01667	7.92969
0.03333	3.00009		0.03333	12.4351
0.05	2.99765		0.05	14.4175
0.06667	2.96161		0.06667	20.725
0.08333	2.95827		0.08333	24.1492
0.1	2.95504		0.1	28.6546
0.11667	2.95827		0.11667	29.7359
0.13333	2.95504		0.13361	32.7995
0.15	3.00678		0.15028	39.1071
0.16667	3.00474		0.16694	38.5665
0.18333	3.00238		0.18361	41.9906
0.2	3.00009		0.20028	46.496
0.21667	2.99765		0.21694	48.2981
0.23333	2.99498		0.23361	49.7399
0.25	2.99222		0.25028	50.6409
0.26667	2.98935		0.26694	51.9025
0.28333	2.98648		0.28361	54.7859
0.3	2.98349		0.30028	58.0298
0.31667	2.9805		0.31694	61.0935
0.33333	2.97731		0.33361	60.0122
0.35	2.97424		0.35028	64.5176
0.36667	2.97117		0.36722	64.6978
0.38333	2.96787		0.38389	64.878
0.4	2.9648		0.40056	68.6626
0.41667	2.96161		0.41722	69.2032
0.43333	2.95827		0.43389	70.4647
0.45	2.95504		0.45056	70.4647
0.46667	2.95189		0.46722	71.3658
0.48333	2.9487		0.48389	72.9878
0.5	2.94532		0.50056	73.8888
0.51667	2.94209		0.51722	75.1504
0.53333	2.93902		0.53389	76.2316
0.55	2.93588		0.55056	77.3129
0.56667	2.93269		0.56722	78.7547
0.58333	2.9295		0.58389	80.3766
0.6	2.92627		0.60056	77.8536
0.61667	2.92328		0.61722	80.0162
0.63333	2.9201		0.63417	82.359
0.65	2.91715		0.65083	83.6205
0.66667	2.91396		0.6675	81.9986
0.68333	2.91093		0.68417	84.882
0.7	2.90806		0.70083	82.7194
0.71667	2.9051		0.7175	85.0622
0.73333	2.90211		0.73417	83.6205
0.75	2.89924		0.75083	85.9633
0.76667	2.89637		0.7675	83.9809
0.78333	2.8935		0.78417	86.6842
0.8	2.8907		0.80083	85.2425
0.81667	2.88799		0.8175	88.6666
0.83333	2.88516		0.83417	86.6842
0.85	2.88244		0.85083	89.027
0.86667	2.87961		0.8675	87.4051
0.88333	2.87701		0.88444	86.1435
0.9	2.87441		0.90111	88.8468
0.91667	2.87182		0.91778	87.7655
0.93333	2.86914		0.93444	89.2072
0.95	2.86662		0.95111	88.8468
0.96667	2.8641		0.96778	90.2885
0.98333	2.86174		0.98444	90.1083
1.00001	2.85918		1.00111	88.1259
1.00001	2.85674		1.01778	91.7302
1.01667	2.85438		1.03444	90.2885
1.03334	2.85202		1.05139	89.5676
1.05001	2.84966		1.06778	92.8115
1.06667	2.84726		1.08472	92.0907
1.08334	2.84506		1.10139	91.55
1.10001	2.84278		1.11806	95.1543
1.11667	2.7941		1.13472	94.7939
1.13334	2.79347		1.15139	95.3346
1.15001	2.36437		1.16806	98.7587
1.16667	2.35595		1.18472	99.6598
1.18334	2.3517		1.20139	100.02
1.20001	2.3491		1.21806	105.607
1.21667	2.34702		1.23472	106.148
1.23334	2.34552		1.25139	107.049
1.25001	2.34426		1.26833	109.391
1.26667	2.3434		1.28472	110.653
1.28334	2.34257		1.30167	114.798
1.30001	2.3419		1.31833	115.339
1.31667	2.34139		1.335	116.24
1.33334	2.34088		1.35167	119.664
1.35001	2.34049		1.36833	125.971
1.36667	2.34013		1.385	128.134
1.38334	2.33982		1.40167	129.215
1.40001	2.33954		1.41833	131.558
1.41667	2.33931		1.435	135.883
1.43334	2.33911		1.45167	138.046
1.45001	2.33899		1.46833	139.848
1.46667	2.33887		1.485	141.83
1.48334	2.3386		1.50167	147.777
1.50001	2.33864		1.51861	148.679
1.51667	2.3386		1.53528	150.301
1.53334	2.3384		1.55194	151.021
1.55001	2.33828		1.56861	152.643
1.56667	2.33824		1.58528	154.986
1.58334	2.33816		1.60194	161.113
1.60001	2.33805		1.61861	161.113
1.61667	2.33801		1.63528	163.637
1.63334	2.33789		1.65194	165.078
1.65001	2.33781		1.66861	165.979
1.66667	2.33789		1.68528	168.502
1.68334	2.33761		1.70194	174.99
1.70001	2.33765		1.71861	177.513
1.71667	2.33753		1.73556	178.414
1.73334	2.3375		1.75222	180.577
1.75001	2.33746		1.76889	183.28
1.76667	2.33742		1.78556	180.937
1.78334	2.33718		1.80222	183.28
1.80001	2.33722		1.81889	190.309
1.81667	2.33718		1.83556	192.471
1.83334	2.3371		1.85222	194.093
1.85001	2.3371		1.86889	195.895
1.86667	2.33698		1.88556	198.418
1.88334	2.33698		1.90222	202.924
1.90001	2.33687		1.91889	206.348
1.91667	2.33675		1.93556	209.051
1.93334	2.33679		1.9525	210.313
1.95001	2.33655		1.96917	214.277
1.96667	2.33655		1.98583	212.295
1.98334	2.33655		2.0025	220.405
2.00001	2.33639		2.01917	225.991
2.01667	2.33639		2.03583	227.793
2.03334	2.33635		2.0525	228.875
2.05001	2.33628		2.06917	233.02
2.06667	2.3362		2.08583	233.741
2.08334	2.3362		2.1025	238.066
2.10001	2.33596		2.11917	240.228
2.11667	2.33588		2.13583	241.129
2.13334	2.33588		2.1525	246.536
2.15001	2.3358		2.16917	248.338
2.16667	2.33557		2.18611	253.384
2.18334	2.33557		2.20278	258.07
2.20001	2.33545		2.21944	261.674
2.21667	2.33529		2.23611	262.395
2.23334	2.33521		2.25278	265.278
2.25001	2.33513		2.26944	271.406
2.26667	2.33502		2.28611	271.586
2.28334	2.33474		2.30278	276.812
2.30001	2.3347		2.31944	278.254
2.31667	2.3345		2.33611	282.399
2.33334	2.33443		2.35278	283.841
2.35001	2.33431		2.36944	287.805
2.36667	2.33411		2.38639	290.689
2.38334	2.33391		2.40306	289.788
2.40001	2.33372		2.41972	291.59
2.41667	2.3336		2.43639	299.52
2.43334	2.33336		2.45306	302.223
2.45001	2.33325		2.46972	303.304
2.46667	2.33297		2.48639	305.647
2.48334	2.33277		2.50306	304.926
2.50001	2.33262		2.51972	306.908
2.51667	2.33254		2.53639	312.315
2.53334	2.3323		2.55306	318.442
2.55001	2.33207		2.56972	324.209
2.56667	2.33195		2.58639	323.308
2.58334	2.33167		2.60333	321.686
2.60001	2.33147		2.62	325.29
2.61667	2.33136		2.63667	330.337
2.63334	2.33092		2.65333	330.877
2.65001	2.33081		2.67	336.103
2.66667	2.33069		2.68667	339.347
2.68334	2.33026		2.70333	338.626
2.70001	2.33014		2.72	347.277
2.71667	2.32998		2.73667	355.206
2.73334	2.32966		2.75333	355.387
2.75001	2.32939		2.77	357.009
2.76667	2.32907		2.78667	359.892
2.78334	2.32892		2.80361	357.729
2.80001	2.32868		2.82	358.811
2.81667	2.32841		2.83694	359.532
2.83334	2.32805		2.85361	368.002
2.85001	2.32785		2.87028	373.408
2.86667	2.32746		2.88694	379.536
2.88334	2.32726		2.90361	383.861
2.90001	2.32687		2.92028	382.419
2.91667	2.32663		2.93694	384.041
2.93334	2.32636		2.95361	385.663
2.95001	2.32601		2.97028	391.97
2.96667	2.32581		2.98694	393.412
2.98334	2.32545		3.00361	399.54
3.00001	2.3251		3.02028	404.766
3.01667	2.32475		3.03694	404.946
3.03334	2.32447		3.05389	408.37
3.05001	2.32408		3.07056	411.434
3.06667	2.3238		3.08722	415.399
3.08334	2.32353		3.10389	419.003
3.10001	2.32305		3.12056	424.77
3.11667	2.3227		3.13722	423.869
3.13334	2.32235		3.15389	429.636
3.15001	2.32195		3.17056	441.71
3.16667	2.32156		3.18722	448.739
3.18334	2.32117		3.20389	447.297
3.20001	2.32073		3.22056	444.594
3.21667	2.3203		3.2375	444.053
3.23334	2.31987		3.25417	449.099
3.25001	2.31939		3.27083	449.64
3.26667	2.31904		3.2875	453.064
3.28334	2.31853		3.30417	462.435
3.30001	2.31806		3.32083	468.382
3.31667	2.31747		3.3375	475.411
3.33334	2.31696		3.35417	489.828
3.35001	2.31644		3.37083	483.701
3.36667	2.31593		3.3875	477.934
3.38334	2.31526		3.40417	484.241
3.40001	2.31479		3.42083	489.828
3.41667	2.3142		3.4375	485.503
3.43334	2.31357		3.45444	494.333
3.45001	2.31298		3.47111	505.867
3.46667	2.31227		3.48778	510.192
3.48334	2.31156		3.50444	514.157
3.50001	2.31082		3.52111	515.959
3.51667	2.30999		3.53778	518.482
3.53334	2.30924		3.55444	530.196
3.55001	2.30838		3.57111	521.366
3.56667	2.30739		3.58778	519.203
3.58334	2.30645		3.60444	536.324
3.60001	2.30531		3.62111	526.592
3.61667	2.30401		3.63778	535.242
3.63334	2.30271		3.65444	534.341
3.65001	2.30125		3.67139	535.603
3.66667	2.29972		3.68806	538.847
3.68334	2.29811		3.70472	540.649
3.70001	2.29626		3.72139	548.398
3.71667	2.29437		3.73806	560.112
3.73334	2.29232		3.75472	565.879
3.75001	2.2902		3.77139	549.479
3.76667	2.28803		3.78806	544.974
3.78334	2.28575		3.80472	562.095
3.80001	2.28339		3.82139	582.459
3.81667	2.28071		3.83806	585.162
3.83334	2.27792		3.85472	582.279
3.85001	2.27477		3.87139	581.918
3.86667	2.27159		3.88806	587.325
3.88334	2.26808		3.905	579.936
3.90001	2.26387		3.92167	590.208
3.91667	2.25947		3.93833	585.883
3.93334	2.25411		3.955	589.127
3.95001	2.24805		3.97167	588.226
3.96667	2.24105		3.98833	593.993
3.98334	2.23326		4.005	596.696
4.00001	2.22472		4.02167	601.382
4.01667	2.21595		4.03833	594.173
4.03334	2.20737		4.055	595.975
4.05001	2.19891		4.07167	602.463
4.06667	2.19124		4.08833	608.41
4.08334	2.1838		4.105	602.823
4.10001	2.17687		4.12194	606.968
4.11667	2.17046		4.13861	603.544
4.13334	2.16424		4.15528	602.463
4.15001	2.1585		4.17194	597.417
4.16667	2.15279		4.18861	608.23
4.18334	2.1474		4.20528	600.661
4.20001	2.14225		4.22194	604.265
4.21667	2.13721		4.23861	609.852
4.23334	2.13213		4.25528	608.951
4.25001	2.12714		4.27194	603.004
4.26667	2.12222		4.28861	601.382
4.28334	2.11734		4.30528	603.364
4.30001	2.11242		4.32222	612.735
4.31667	2.10754		4.33889	613.817
4.33334	2.1025		4.35556	613.636
4.35001	2.09751		4.37222	609.491
4.36667	2.09247		4.38889	607.87
4.38334	2.08724		4.40556	604.085
4.40001	2.08204		4.42222	605.887
4.41667	2.07669		4.43889	603.004
4.43334	2.07118		4.45556	604.986
4.45001	2.06559		4.47222	598.498
4.46667	2.05981		4.48889	580.837
4.48334	2.05379		4.50556	592.912
4.50001	2.04757		4.52222	593.632
4.51667	2.04151		4.53889	584.261
4.53334	2.03596		4.55556	581.558
4.55001	2.03167		4.5725	578.855
4.56667	2.02963		4.58917	588.406
4.58334	2.03014		4.60583	589.668
4.60001	2.03404		4.6225	587.145
4.61667	2.03966		4.63917	583.901
4.63334	2.04442		4.65583	584.081
4.65001	2.04797		4.6725	584.261
4.66667	2.05052		4.68917	589.668
4.68334	2.05229		4.70583	604.445
4.70001	2.05363		4.7225	601.922
4.71667	2.05446		4.73917	600.661
4.73334	2.05532		4.75583	600.481
4.75001	2.05587		4.7725	598.678
4.76667	2.05639		4.78917	603.544
4.78334	2.05678		4.80611	613.817
4.80001	2.05713		4.82278	611.654
4.81667	2.05753		4.83944	606.788
4.83334	2.05765		4.85611	607.149
4.85001	2.058		4.87278	606.608
4.86667	2.05816		4.88944	594.173
4.88334	2.05827		4.90611	578.134
4.90001	2.05851		4.92278	589.848
4.91667	2.05855		4.93944	582.279
4.93334	2.05879		4.95611	580.837
4.95001	2.05886		4.97278	585.703
4.96667	2.05902		4.98944	578.134
4.98334	2.05906		5.00639	570.925
5.00001	2.0591		5.02306	577.593
5.01667	2.05906		5.03972	584.081
5.03334	2.05906		5.05639	579.756
5.05001	2.05922		5.07306	579.395
5.06667	2.05914		5.08972	583.36
5.08334	2.05918		5.10639	585.703
5.10001	2.05926		5.12306	590.028
5.11667	2.05926		5.13972	583.54
5.13334	2.05918		5.15639	582.099
5.15001	2.05918		5.17306	581.918
5.16667	2.05914		5.18972	586.784
5.18334	2.05906		5.20639	584.441
5.20001	2.05914		5.22306	581.738
5.21667	2.05906		5.24	584.441
5.23334	2.0591		5.25639	588.046
5.25001	2.05898		5.27333	588.226
5.26667	2.0589		5.29	590.569
5.28334	2.05886		5.30667	591.29
5.30001	2.05883		5.32333	593.452
5.31667	2.05883		5.34	592.731
5.33334	2.05879		5.35667	592.551
5.35001	2.05879		5.37333	587.865
5.36667	2.05879		5.39	587.145
5.38334	2.05871		5.40667	588.046
5.40001	2.05875		5.42333	589.848
5.41667	2.05886		5.44028	583
5.43334	2.05898		5.45694	583.901
5.45001	2.0591		5.47361	580.477
5.46667	2.05938		5.49028	582.099
5.48334	2.05981		5.50694	579.756
5.50001	2.06036		5.52361	579.936
5.51667	2.06083		5.54028	577.053
5.53334	2.06154		5.55694	577.954
5.55001	2.06189		5.57361	579.756
5.56667	2.06233		5.59028	580.837
5.58334	2.06268		5.60694	577.954
5.60001	2.06311		5.62361	570.024
5.61667	2.06343		5.64028	571.646
5.63334	2.06363		5.65694	571.826
5.65001	2.06382		5.67361	571.105
5.66667	2.06398		5.69056	569.664
5.68334	2.0641		5.70722	567.861
5.70001	2.06426		5.72389	562.095
5.71667	2.06441		5.74056	557.049
5.73334	2.06441		5.75722	559.572
5.75001	2.06461		5.77389	555.066
5.76667	2.06457		5.79056	552.183
5.78334	2.06465		5.80722	551.101
5.80001	2.06465		5.82389	548.939
5.81667	2.06469		5.84056	550.561
5.83334	2.06485		5.8575	547.857
5.85001	2.06485		5.87417	548.759
5.86667	2.06481		5.89083	545.695
5.88334	2.06473		5.9075	544.253
5.90001	2.06489		5.92417	545.334
5.91667	2.06485		5.94083	543.713
5.93334	2.06489		5.9575	541.55
5.95001	2.06485		5.97417	540.829
5.96667	2.06489		5.99083	539.928
5.98334	2.06485		6.0075	539.027
6.00001	2.06469		6.02417	538.126
6.01667	2.06485		6.04083	537.225
6.03334	2.06477		6.0575	538.306
6.05001	2.06473		6.07444	532.719
6.06667	2.06469		6.09111	527.673
6.08334	2.06473		6.10778	525.33
6.10001	2.06469		6.12444	527.313
6.11667	2.06469		6.14111	526.051
6.13334	2.06469		6.15778	526.952
6.15001	2.06461		6.17444	526.592
6.16667	2.06469		6.19111	523.889
6.18334	2.06461		6.20778	522.627
6.20001	2.06457		6.22444	523.528
6.21667	2.06457		6.24111	520.284
6.23334	2.06445		6.25778	517.041
6.25001	2.06449		6.27472	516.139
6.26667	2.06445		6.29139	514.518
6.28334	2.06441		6.30778	513.797
6.30001	2.06445		6.32472	514.157
6.31667	2.06449		6.34139	512.715
6.33334	2.06445		6.35806	510.373
6.35001	2.06441		6.37472	510.012
6.36667	2.06445		6.39139	508.39
6.38334	2.06441		6.40806	505.146
6.40001	2.06453		6.42472	503.524
6.41667	2.06441		6.44139	502.263
6.43334	2.06445		6.45806	501.902
6.45001	2.06453		6.47472	502.083
6.46667	2.06449		6.49139	497.938
6.48334	2.06457		6.50806	498.839
6.50001	2.06457		6.525	497.577
6.51667	2.06457		6.54167	497.217
6.53334	2.06457		6.55833	496.316
6.55001	2.06465		6.575	494.514
6.56667	2.06469		6.59167	493.072
6.58334	2.06477		6.60833	494.874
6.60001	2.06485		6.625	489.648
6.61667	2.06485		6.64167	489.828
6.63334	2.06496		6.65833	490.369
6.65001	2.06508		6.675	489.287
6.66667	2.06528		6.69167	488.747
6.68334	2.06536		6.70833	488.566
6.70001	2.06544		6.725	486.224
6.71667	2.06563		6.74167	484.241
6.73334	2.06567		6.75833	482.079
6.75001	2.06591		6.77528	483.881
6.76667	2.06603		6.79194	483.34
6.78334	2.06607		6.80861	479.916
6.80001	2.06626		6.82528	479.375
6.81667	2.06626		6.84194	476.492
6.83334	2.06638		6.85861	477.033
6.85001	2.06646		6.87528	475.951
6.86667	2.06654		6.89194	475.411
6.88334	2.06662		6.90861	475.23
6.90001	2.06673		6.92528	473.068
6.91667	2.06681		6.94222	471.986
6.93334	2.06689		6.95889	470.905
6.95001	2.06693		6.97556	469.463
6.96667	2.06693		6.99222	468.022
6.98334	2.06705		7.00889	466.4
7.00001	2.06705		7.02556	464.237
7.01667	2.06709		7.04222	463.877
7.03334	2.06705		7.05889	466.4
7.05001	2.06721		7.07556	466.039
7.06667	2.06721		7.09222	463.877
7.08334	2.06713		7.10889	461.894
7.10001	2.06721		7.12556	461.173
7.11667	2.06717		7.14222	461.534
7.13334	2.06732		7.15889	460.272
7.15001	2.06725		7.17556	458.831
7.16667	2.06729		7.1925	457.209
7.18334	2.0674		7.20917	455.587
7.20001	2.06721		7.22583	454.145
7.21667	2.06736		7.2425	454.686
7.23334	2.06729		7.25917	452.343
7.25001	2.06725		7.27583	452.163
7.26667	2.06725		7.2925	451.442
7.28334	2.06732		7.30917	451.081
7.30001	2.06736		7.32583	448.558
7.31667	2.06729		7.3425	447.117
7.33334	2.06729		7.35917	446.216
7.35001	2.06736		7.37583	446.396
7.36667	2.06717		7.3925	448.378
7.38334	2.06717		7.40944	441.89
7.40001	2.06725		7.42611	445.495
7.41667	2.06725		7.44278	444.233
7.43334	2.06729		7.45944	439.548
7.45001	2.06713		7.47611	438.286
7.46667	2.06721		7.49278	440.449
7.48334	2.06721		7.50944	437.565
7.50001	2.06721		7.52611	438.106
7.51667	2.06732		7.54278	438.286
7.53334	2.06713		7.55944	436.484
7.55001	2.06713		7.57611	433.6
7.56667	2.06713		7.59278	432.699
7.58334	2.06725		7.60944	433.24
7.60001	2.06709		7.62611	430.717
7.61667	2.06717		7.64278	429.636
7.63334	2.06721		7.65944	429.095
7.65001	2.06717		7.67639	428.374
7.66667	2.06721		7.69306	426.572
7.68334	2.06729		7.70972	425.851
7.70001	2.06717		7.72639	424.59
7.71667	2.06713		7.74306	423.508
7.73334	2.06721		7.75972	421.706
7.75001	2.06713		7.77639	420.084
7.76667	2.06713		7.79306	420.084
7.78334	2.06717		7.80972	422.427
7.80001	2.06713		7.82639	422.067
7.81667	2.06713		7.84306	421.346
7.83334	2.06725		7.86	420.264
7.85001	2.06717		7.87667	419.363
7.86667	2.06717		7.89333	418.102
7.88334	2.06725		7.91	416.66
7.90001	2.06721		7.92667	416.119
7.91667	2.06732		7.94333	415.038
7.93334	2.06713		7.96	413.416
7.95001	2.06729		7.97667	413.236
7.96667	2.06725		7.99333	411.434
7.98334	2.06725		8.01	410.353
8.00001	2.06736		8.02667	409.091
8.01667	2.06729		8.04333	408.911
8.03334	2.06732		8.06	408.37
8.05001	2.06732		8.07667	406.928
8.06667	2.06732		8.09333	406.928
8.08334	2.06736		8.11028	405.306
8.10001	2.06736		8.12694	404.405
8.11667	2.06748		8.14361	403.144
8.13334	2.06748		8.16028	401.161
8.15001	2.06736		8.17694	402.063
8.16667	2.06748		8.19361	401.161
8.18334	2.06752		8.21028	398.458
8.20001	2.06752		8.22694	399.179
8.21667	2.06748		8.24361	401.702
8.23334	2.06756		8.26028	398.819
8.25001	2.06768		8.27694	399.179
8.26667	2.06768		8.29361	398.278
8.28334	2.06756		8.31056	397.557
8.30001	2.06768		8.32722	395.755
8.31667	2.06776		8.34389	395.935
8.33334	2.06772		8.36056	391.25
8.35001	2.06772		8.37722	394.674
8.36667	2.06776		8.39389	391.97
8.38334	2.0678		8.41056	391.97
8.40001	2.06792		8.42722	390.889
8.41667	2.06799		8.44389	389.447
8.43334	2.06788		8.46056	388.546
8.45001	2.06799		8.47722	387.285
8.46667	2.06803		8.49389	387.465
8.48334	2.06807		8.51056	385.483
8.50001	2.06811		8.5275	385.483
8.51667	2.06811		8.54417	384.221
8.53334	2.06815		8.56083	382.96
8.55001	2.06815		8.5775	382.419
8.56667	2.06819		8.59417	381.698
8.58334	2.06815		8.61083	380.617
8.60001	2.06819		8.6275	379.716
8.61667	2.06827		8.64417	378.454
8.63334	2.06831		8.66083	378.454
8.65001	2.06827		8.6775	377.914
8.66667	2.06823		8.69417	375.571
8.68334	2.06827		8.71083	378.634
8.70001	2.06827		8.72778	378.995
8.71667	2.06827		8.74417	374.129
8.73334	2.06839		8.76111	373.228
8.75001	2.06827		8.77778	374.489
8.76667	2.06835		8.79444	370.525
8.78334	2.06827		8.81111	373.949
8.80001	2.06843		8.82778	371.966
8.81667	2.06831		8.84444	371.246
8.83334	2.06835		8.86111	371.065
8.85001	2.06831		8.87778	369.804
8.86667	2.06835		8.89444	369.263
8.88334	2.06831		8.91111	369.083
8.90001	2.06835		8.92778	367.821
8.91667	2.06823		8.94472	366.56
8.93334	2.06831		8.96139	365.839
8.95001	2.06831		8.97806	364.217
8.96667	2.06831		8.99472	363.677
8.98334	2.06827		9.01139	361.334
9.00001	2.06831		9.02806	360.252
9.01667	2.06823		9.04472	360.072
9.03334	2.06831		9.06139	359.712
9.05001	2.06827		9.07806	359.351
9.06667	2.06827		9.09472	357.549
9.08334	2.06819		9.11139	357.189
9.10001	2.06827		9.12806	355.206
9.11667	2.06823		9.14472	355.927
9.13334	2.06819		9.16139	355.206
9.15001	2.06827		9.17806	353.945
9.16667	2.06811		9.195	353.945
9.18334	2.06819		9.21167	351.422
9.20001	2.06811		9.22833	350.521
9.21667	2.06807		9.245	349.8
9.23334	2.06807		9.26167	349.62
9.25001	2.06819		9.27833	349.259
9.26667	2.06807		9.295	347.998
9.28334	2.06803		9.31167	347.457
9.30001	2.06807		9.32833	347.457
9.31667	2.06807		9.345	345.835
9.33334	2.06811		9.36167	345.294
9.35001	2.06795		9.37861	344.754
9.36667	2.06795		9.39528	343.132
9.38334	2.06795		9.41194	343.312
9.40001	2.06792		9.42861	342.411
9.41667	2.06795		9.44528	341.149
9.43334	2.06788		9.46194	340.429
9.45001	2.0678		9.47861	338.807
9.46667	2.06784		9.49528	338.266
9.48334	2.06772		9.51194	336.464
9.50001	2.0678		9.52861	340.068
9.51667	2.06772		9.54528	340.789
9.53334	2.06772		9.56194	338.266
9.55001	2.06764		9.57861	333.58
9.56667	2.06772		9.59528	337.185
9.58334	2.0676		9.61222	336.464
9.60001	2.0676		9.62889	336.464
9.61667	2.06752		9.64556	334.301
9.63334	2.06752		9.66222	334.842
9.65001	2.0674		9.67889	333.58
9.66667	2.06748		9.69556	333.04
9.68334	2.0674		9.71222	331.598
9.70001	2.0674		9.72889	331.238
9.71667	2.06725		9.74556	329.616
9.73334	2.06729		9.76222	329.255
9.75001	2.06721		9.77889	328.715
9.76667	2.06717		9.79556	327.813
9.78334	2.06729		9.81222	326.552
9.80001	2.06713		9.82889	325.651
9.81667	2.06709		9.84583	325.29
9.83334	2.06705		9.8625	324.57
9.85001	2.06693		9.87917	322.767
9.86667	2.06697		9.89583	322.587
9.88334	2.06693		9.9125	321.866
9.90001	2.06685		9.92917	321.145
9.91667	2.06677		9.94583	320.244
9.93334	2.06677		9.9625	318.983
9.95001	2.0667		9.97917	319.704
9.96667	2.06662		9.99583	318.082
9.98334	2.06658		10.0125	317.181
10	2.0665		10.0292	316.46
10.0167	2.06646		10.0458	315.559
10.0333	2.06646		10.0625	315.198
10.05	2.06646		10.0794	314.117
10.0667	2.06638		10.0961	312.675
10.0833	2.0663		10.1128	312.675
10.1	2.06618		10.1294	311.954
10.1167	2.06611		10.1461	310.873
10.1333	2.06614		10.1628	310.152
10.15	2.06595		10.1794	308.891
10.1667	2.06595		10.1961	308.53
10.1833	2.06583		10.2128	308.35
10.2	2.06583		10.2294	306.908
10.2167	2.06579		10.2461	306.548
10.2333	2.06563		10.2628	306.548
10.25	2.06563		10.2794	304.926
10.2667	2.06555		10.2964	303.845
10.2833	2.06544		10.3131	302.403
10.3	2.0654		10.3297	302.223
10.3167	2.06536		10.3464	301.141
10.3333	2.06528		10.3631	300.601
10.35	2.06524		10.3797	300.961
10.3667	2.06504		10.3964	299.7
10.3833	2.065		10.4131	299.159
10.4	2.06496		10.4297	297.898
10.4167	2.06485		10.4464	296.636
10.4333	2.06473		10.4631	300.06
10.45	2.06469		10.4797	296.095
10.4667	2.06457		10.4967	298.618
10.4833	2.06449		10.5133	298.799
10.5	2.06437		10.53	293.753
10.5167	2.06422		10.5467	292.491
10.5333	2.06418		10.5633	296.636
10.55	2.06406		10.58	294.834
10.5667	2.06406		10.5967	294.113
10.5833	2.06402		10.6133	293.753
10.6	2.06382		10.63	292.671
10.6167	2.06367		10.6467	290.689
10.6333	2.06359		10.6633	290.148
10.65	2.06351		10.68	289.427
10.6667	2.06335		10.6967	289.427
10.6833	2.06319		10.7133	288.887
10.7	2.06311		10.73	287.085
10.7167	2.06296		10.7469	286.364
10.7333	2.06292		10.7636	286.904
10.75	2.06272		10.7803	285.643
10.7667	2.0626		10.7969	285.282
10.7833	2.06256		10.8136	284.381
10.8	2.06237		10.8303	283.3
10.8167	2.06213		10.8469	282.759
10.8333	2.06205		10.8636	282.399
10.85	2.06197		10.8803	281.678
10.8667	2.06182		10.8969	281.498
10.8833	2.0617		10.9139	280.777
10.9	2.0615		10.9306	279.516
10.9167	2.06138		10.9472	278.254
10.9333	2.0613		10.9639	277.894
10.95	2.06111		10.9806	277.173
10.9667	2.06095		10.9972	276.452
10.9833	2.06071		11.0139	275.551
11	2.0606		11.0306	274.289
11.0167	2.06036		11.0472	273.568
11.0333	2.06028		11.0639	273.568
11.05	2.06008		11.0808	272.127
11.0667	2.05997		11.0975	271.406
11.0833	2.05969		11.1142	271.586
11.1	2.05965		11.1308	270.685
11.1167	2.05946		11.1475	270.325
11.1333	2.05922		11.1642	269.604
11.15	2.05894		11.1808	267.982
11.1667	2.05883		11.1975	267.081
11.1833	2.05859		11.2142	267.261
11.2	2.05843		11.2308	266.18
11.2167	2.0582		11.2475	266.18
11.2333	2.05796		11.2642	269.063
11.25	2.05772		11.2808	264.558
11.2667	2.05745		11.2975	268.522
11.2833	2.05737		11.3142	264.377
11.3	2.05713		11.3308	263.476
11.3167	2.05698		11.3475	265.639
11.3333	2.0567		11.3644	264.918
11.35	2.0565		11.3811	264.738
11.3667	2.05615		11.3978	264.738
11.3833	2.05603		11.4144	264.017
11.4	2.0558		11.4311	263.116
11.4167	2.05552		11.4478	261.674
11.4333	2.0554		11.4644	262.035
11.45	2.05505		11.4811	260.953
11.4667	2.05481		11.4978	260.052
11.4833	2.05458		11.5144	259.151
11.5	2.0543		11.5311	259.512
11.5167	2.05402		11.5478	258.43
11.5333	2.05379		11.5644	257.349
11.55	2.05359		11.5814	256.268
11.5667	2.05324		11.5981	255.907
11.5833	2.05296		11.6147	255.727
11.6	2.05277		11.6314	254.646
11.6167	2.05233		11.6481	254.285
11.6333	2.05206		11.6647	253.024
11.65	2.05182		11.6814	252.844
11.6667	2.05139		11.6981	251.582
11.6833	2.05111		11.7147	251.041
11.7	2.05068		11.7314	250.681
11.7167	2.05037		11.7481	250.501
11.7333	2.05017		11.7647	249.419
11.75	2.04954		11.7814	247.797
11.7667	2.04919		11.7983	248.158
11.7833	2.04871		11.815	248.699
11.8	2.04828		11.8317	246.356
11.8167	2.04773		11.8483	245.635
11.8333	2.04722		11.865	245.995
11.85	2.04663		11.8817	245.274
11.8667	2.046		11.8983	244.914
11.8833	2.04521		11.915	243.833
11.9	2.04458		11.9317	243.653
11.9167	2.04379		11.9483	242.211
11.9333	2.04301		11.965	241.67
11.95	2.04202		11.9817	241.49
11.9667	2.04112		11.9983	239.868
11.9833	2.04002		12.015	244.373
12	2.0388		12.0319	240.048
12.0167	2.03754		12.0486	239.327
12.0333	2.03604		12.0653	238.606
12.05	2.03459		12.0819	237.165
12.0667	2.03278		12.0986	237.165
12.0833	2.03101		12.1153	236.985
12.1	2.02896		12.1319	240.048
12.1167	2.0266		12.1486	238.066
12.1333	2.024		12.1653	238.967
12.15	2.02137		12.1819	237.705
12.1667	2.01845		12.1986	238.066
12.1833	2.01519		12.2153	237.705
12.2	2.0118		12.2322	236.985
12.2167	2.00822		12.2489	235.182
12.2333	2.00425		12.2656	233.921
12.25	2.0002		12.2822	235.723
12.2667	1.9961		12.2989	233.921
12.2833	1.99189		12.3156	231.758
12.3	1.98749		12.3322	232.479
12.3167	1.9832		12.3489	232.119
12.3333	1.97879		12.3656	231.037
12.35	1.97438		12.3822	231.037
12.3667	1.97005		12.3989	229.956
12.3833	1.96549		12.4158	229.235
12.4	1.96124		12.4325	229.055
12.4167	1.95691		12.4489	228.154
12.4333	1.95258		12.4658	227.974
12.45	1.94818		12.4825	227.613
12.4667	1.94377		12.4992	227.253
12.4833	1.93952		12.5158	226.172
12.5	1.93507		12.5325	224.91
12.5167	1.93051		12.5492	224.91
12.5333	1.92598		12.5658	224.91
12.55	1.92122		12.5825	224.73
12.5667	1.91646		12.5992	224.55
12.5833	1.91142		12.6158	223.288
12.6	1.90615		12.6325	222.747
12.6167	1.90084		12.6492	222.928
12.6333	1.89533		12.6661	221.666
12.65	1.88947		12.6825	221.125
12.6667	1.88345		12.6994	220.224
12.6833	1.87727		12.7161	220.224
12.7	1.87093		12.7328	218.963
12.7167	1.86452		12.7494	218.783
12.7333	1.85803		12.7661	219.684
12.75	1.8515		12.7828	217.161
12.7667	1.84508		12.7994	216.079
12.7833	1.83875		12.8161	215.539
12.8	1.83277		12.8328	216.079
12.8167	1.82686		12.8494	215.899
12.8333	1.82143		12.8661	214.638
12.85	1.81632		12.8828	218.242
12.8667	1.8116		12.8994	213.016
12.8833	1.80739		12.9161	217.161
12.9	1.80349		12.9328	215.899
12.9167	1.79979		12.9497	213.196
12.9333	1.79668		12.9664	215.719
12.95	1.79369		12.9831	211.394
12.9667	1.7909		12.9997	214.998
12.9833	1.78838		13.0164	214.277
13	1.78598		13.0331	213.196
13.0167	1.78366		13.0497	212.295
13.0333	1.78165		13.0664	209.051
13.05	1.77988		13.0831	211.754
13.0667	1.77819		13.1	211.394
13.0833	1.77661		13.1167	212.115
13.1	1.77516		13.1333	210.673
13.1167	1.7739		13.15	210.493
13.1333	1.77284		13.1667	210.853
13.15	1.77162		13.1833	209.231
13.1667	1.77063		13.2	209.411
13.1833	1.76961		13.2167	207.97
13.2	1.76863		13.2333	207.789
13.2167	1.76772		13.25	207.97
13.2333	1.76678		13.2667	207.429
13.25	1.76579		13.2833	206.888
13.2667	1.76501		13.3	205.627
13.2833	1.76414		13.3167	205.987
13.3	1.76324		13.3333	205.266
13.3167	1.76245		13.3503	204.726
13.3333	1.76162		13.3669	204.185
13.35	1.76068		13.3836	203.464
13.3667	1.75977		13.4003	203.104
13.3833	1.75903		13.4169	201.662
13.4	1.75824		13.4336	201.842
13.4167	1.75741		13.4503	201.302
13.4333	1.75659		13.4669	201.121
13.45	1.75568		13.4836	200.401
13.4667	1.75493		13.5003	199.86
13.4833	1.75422		13.5169	198.959
13.5	1.75344		13.5336	199.319
13.5167	1.75261		13.5503	198.058
13.5333	1.75179		13.5669	198.058
13.55	1.75084		13.5839	198.058
13.5667	1.75005		13.6006	197.878
13.5833	1.74927		13.6172	197.337
13.6	1.74852		13.6339	196.796
13.6167	1.74761		13.6506	196.256
13.6333	1.74687		13.6672	195.174
13.65	1.74612		13.6839	198.598
13.6667	1.74529		13.7006	199.68
13.6833	1.74447		13.7172	198.058
13.7	1.74356		13.7339	197.697
13.7167	1.74277		13.7506	198.058
13.7333	1.74199		13.7675	197.157
13.75	1.74096		13.7839	196.436
13.7667	1.74018		13.8008	196.075
13.7833	1.73927		13.8175	195.174
13.8	1.73833		13.8342	195.715
13.8167	1.7375		13.8508	195.535
13.8333	1.73656		13.8675	194.994
13.85	1.73565		13.8842	194.273
13.8667	1.73475		13.9008	194.453
13.8833	1.73372		13.9175	192.471
13.9	1.73274		13.9342	192.291
13.9167	1.73172		13.9508	191.75
13.9333	1.73069		13.9675	191.93
13.95	1.72975		13.9842	191.39
13.9667	1.72869		14.0011	191.75
13.9833	1.72751		14.0178	190.669
14	1.72641		14.0344	190.128
14.0167	1.72534		14.0511	190.489
14.0333	1.72416		14.0678	188.867
14.05	1.72302		14.0844	189.227
14.0667	1.7218		14.1011	188.867
14.0833	1.72054		14.1178	188.687
14.1	1.71932		14.1344	187.605
14.1167	1.71806		14.1511	186.884
14.1333	1.71669		14.1681	187.425
14.15	1.71527		14.1847	187.245
14.1667	1.71385		14.2014	186.704
14.1798	1.71248		14.2181	186.884
14.1798	1.71106		14.2347	187.425
14.1798	1.7096		14.2514	188.867
14.1798	1.70799		14.2681	189.948
14.1799	1.70642		14.2847	188.867
14.1799	1.7048		14.3014	189.407
14.1799	1.70319		14.3181	188.687
14.18	1.70142		14.3347	192.111
14.18	1.69988		14.3514	187.785
14.1801	1.70004		14.3681	190.309
14.1801	1.72979		14.3847	186.524
14.1802	1.73982		14.4017	184.902
14.1802	1.7499		14.4181	189.227
14.1803	1.75997		14.435	185.082
14.1804	1.77012		14.4517	187.785
14.1804	1.78016		14.4683	186.524
14.1805	1.79019		14.485	187.605
14.1806	1.80026		14.5017	187.605
14.1806	1.8103		14.5183	186.884
14.1807	1.82033		14.535	186.164
14.1808	1.83037		14.5517	185.983
14.1809	1.84052		14.5683	186.344
14.181	1.85059		14.585	186.704
14.1811	1.86066		14.6017	186.164
14.1811	1.87074		14.6186	186.524
14.1812	1.88085		14.635	185.803
14.1813	1.89088		14.6519	186.704
14.1814	1.901		14.6686	186.524
14.1815	1.91107		14.6853	186.524
14.1816	1.9211		14.7019	187.245
14.1817	1.93114		14.7186	186.344
14.1818	1.94117		14.7353	186.884
14.1819	1.95128		14.7519	187.245
14.182	1.96132		14.7686	187.065
14.1821	1.97135		14.7853	187.065
14.1822	1.98139		14.8019	187.065
14.1823	1.99146		14.8186	187.245
14.1824	2.00149		14.8356	187.245
14.1826	2.01157		14.8522	187.605
14.1827	2.02164		14.8689	187.785
14.1829	2.03167		14.8856	188.506
14.1831	2.04171		14.9022	188.506
14.1834	2.05174		14.9189	188.326
14.1838	2.06178		14.9356	192.291
14.1844	2.07185		14.9522	188.146
14.1852	2.08196		14.9689	191.75
14.1863	2.092		14.9856	192.291
14.1876	2.10207		15.0022	193.012
14.1893	2.1121		15.0189	192.111
14.1916	2.12214		15.0356	193.372
14.1948	2.13225		15.0522	193.192
14.1992	2.14228		15.0692	193.192
14.2058	2.15232		15.0858	193.012
14.216	2.16235		15.1025	193.733
14.2327	2.17239		15.1192	193.372
14.2493	2.18246		15.1358	194.273
14.266	2.19249		15.1525	193.913
14.2827	2.20253		15.1692	194.453
14.2993	2.2126		15.1858	194.994
14.316	2.22264		15.2025	194.994
14.3327	2.23267		15.2192	194.634
14.3493	2.2427		15.2358	195.535
14.366	2.25203		15.2525	195.535
14.3827	2.25742		15.2692	195.895
14.3993	2.26076		15.2858	195.895
14.416	2.26301		15.3025	196.256
14.4327	2.26438		15.3194	196.256
14.4493	2.26537		15.3361	195.715
14.466	2.26588		15.3528	196.436
14.4827	2.26596		15.3694	196.796
14.4993	2.26572		15.3861	196.977
14.516	2.26517		15.4028	197.878
14.5327	2.26454		15.4194	197.517
14.5493	2.26356		15.4361	197.878
14.566	2.26254		15.4528	198.058
14.5827	2.26171		15.4694	199.319
14.5993	2.26065		15.4861	198.238
14.616	2.25982		15.5028	198.598
14.6327	2.25884		15.5197	199.139
14.6493	2.25809		15.5364	200.04
14.666	2.25722		15.5531	199.86
14.6827	2.25651		15.5697	200.581
14.6993	2.25581		15.5864	204.546
14.716	2.25518		15.6031	200.941
14.7327	2.25459		15.6197	200.941
14.7493	2.25392		15.6364	205.447
14.766	2.25349		15.6531	206.168
14.7827	2.25289		15.6697	205.627
14.7993	2.25246		15.6864	207.069
14.816	2.25203		15.7031	206.888
14.8327	2.2516		15.72	203.464
14.8493	2.25128		15.7367	207.97
14.866	2.25089		15.7533	203.825
14.8827	2.25046		15.77	208.691
14.8993	2.2501		15.7867	208.691
14.916	2.24979		15.8033	209.592
14.9327	2.24951		15.82	209.952
14.9493	2.24916		15.8367	209.772
14.966	2.24888		15.8533	210.313
14.9827	2.24865		15.87	210.853
14.9993	2.24837		15.8867	211.394
15.016	2.24809		15.9033	210.853
15.0327	2.24782		15.9203	211.934
15.0493	2.24766		15.9369	212.475
15.066	2.24743		15.9536	213.016
15.0827	2.24739		15.9703	212.836
15.0993	2.24715		15.9869	212.655
15.116	2.24711		16.0036	213.556
15.1327	2.24695		16.0203	214.998
15.1493	2.24691		16.0369	215.178
15.166	2.24684		16.0536	215.178
15.1827	2.24676		16.0703	215.719
15.1993	2.24676		16.0869	216.26
15.216	2.24672		16.1036	216.981
15.2327	2.24656		16.1203	216.44
15.2493	2.24664		16.1369	217.341
15.266	2.24668		16.1536	217.882
15.2827	2.24664		16.1706	218.242
15.2993	2.24664		16.1872	219.684
15.316	2.24676		16.2039	218.783
15.3327	2.24676		16.2206	219.323
15.3493	2.2468		16.2372	220.044
15.366	2.2468		16.2539	220.765
15.3827	2.24691		16.2706	220.765
15.3993	2.24687		16.2872	220.044
15.416	2.24699		16.3039	222.207
15.4327	2.24695		16.3206	222.747
15.4493	2.24703		16.3372	222.928
15.466	2.24707		16.3539	223.829
15.4827	2.24715		16.3708	224.009
15.4993	2.24711		16.3875	224.009
15.516	2.24719		16.4042	225.27
15.5327	2.24727		16.4208	229.235
15.5493	2.24727		16.4375	229.596
15.566	2.24743		16.4542	230.317
15.5827	2.24746		16.4708	231.037
15.5993	2.24743		16.4875	230.497
15.616	2.24758		16.5042	231.218
15.6327	2.24762		16.5208	231.758
15.6493	2.24766		16.5375	232.479
15.666	2.24774		16.5544	233.38
15.6827	2.24782		16.5711	233.02
15.6993	2.24786		16.5878	234.101
15.716	2.24805		16.6044	235.543
15.7327	2.24809		16.6211	235.182
15.7493	2.24813		16.6378	236.083
15.766	2.24821		16.6544	236.985
15.7827	2.24845		16.6711	236.624
15.7993	2.24845		16.6878	238.066
15.816	2.24845		16.7044	237.525
15.8327	2.24857		16.7211	238.426
15.8493	2.24861		16.7378	238.967
15.866	2.24876		16.7544	239.327
15.8827	2.2488		16.7711	240.048
15.8993	2.249		16.7881	240.409
15.916	2.249		16.8047	240.949
15.9327	2.24912		16.8214	241.85
15.9493	2.24916		16.8381	241.85
15.966	2.24927		16.8547	242.751
15.9827	2.24935		16.8714	242.932
15.9993	2.24963		16.8881	243.112
16.016	2.24955		16.9047	243.833
16.0327	2.24963		16.9214	244.193
16.0493	2.24983		16.9381	244.734
16.066	2.24994		16.9547	245.455
16.0827	2.25006		16.9714	245.995
16.0993	2.2501		16.9881	245.094
16.116	2.2501		17.0047	246.716
16.1327	2.25034		17.0214	247.617
16.1493	2.25042		17.0383	247.978
16.166	2.25042		17.055	249.059
16.1827	2.25065		17.0717	249.059
16.1993	2.25081		17.0883	249.6
16.216	2.25073		17.105	249.96
16.2327	2.25089		17.1217	250.681
16.2493	2.25105		17.1383	251.222
16.266	2.2512		17.155	251.222
16.2827	2.25124		17.1717	256.628
16.2993	2.25128		17.1883	253.024
16.316	2.2514		17.205	252.844
16.3327	2.25156		17.2219	257.349
16.3493	2.25171		17.2383	254.646
16.366	2.25179		17.2553	258.791
16.3827	2.25187		17.2719	259.151
16.3993	2.25215		17.2886	260.232
16.416	2.25207		17.3053	261.133
16.4327	2.25219		17.3219	262.215
16.4493	2.25234		17.3386	261.674
16.466	2.25238		17.3553	262.215
16.4827	2.25266		17.3719	263.116
16.4993	2.25274		17.3886	263.476
16.516	2.25282		17.4053	264.017
16.5327	2.25297		17.4219	264.918
16.5493	2.25309		17.4386	265.459
16.566	2.25309		17.4553	265.639
16.5827	2.25325		17.4722	265.999
16.5993	2.25337		17.4889	266.18
16.616	2.2536		17.5056	267.261
16.6327	2.2536		17.5222	267.621
16.6493	2.25372		17.5389	268.162
16.666	2.25392		17.5556	269.063
16.6827	2.25396		17.5722	269.423
16.6993	2.25411		17.5889	270.325
16.716	2.25423		17.6056	270.505
16.7327	2.25439		17.6222	271.226
16.7493	2.25447		17.6389	272.487
16.766	2.25459		17.6556	272.127
16.7827	2.25471		17.6722	273.388
16.7993	2.2549		17.6889	273.568
16.816	2.25498		17.7058	274.469
16.8327	2.25506		17.7225	274.83
16.8493	2.25526		17.7392	275.911
16.866	2.25537		17.7558	275.911
16.8827	2.25545		17.7725	276.632
16.8993	2.25553		17.7892	277.173
16.916	2.25573		17.8058	277.713
16.9327	2.25585		17.8225	278.614
16.9493	2.256		17.8392	278.975
16.966	2.25608		17.8558	279.876
16.9827	2.25624		17.8725	280.236
16.9993	2.25628		17.8894	280.777
17.016	2.25636		17.9061	280.417
17.0327	2.25663		17.9228	280.957
17.0493	2.25683		17.9394	282.579
17.066	2.25695		17.9561	282.219
17.0827	2.25691		17.9728	283.3
17.0993	2.25703		17.9894	284.021
17.116	2.2573		18.0061	283.841
17.1327	2.25722		18.0228	285.282
17.1493	2.25742		18.0394	285.823
17.166	2.25766		18.0561	285.823
17.1827	2.25781		18.0728	286.184
17.1993	2.25789		18.0894	286.904
17.216	2.25813		18.1064	287.265
17.2327	2.25809		18.1231	288.166
17.2493	2.25836		18.1397	289.247
17.266	2.25844		18.1564	289.247
17.2827	2.25872		18.1731	290.689
17.2993	2.2588		18.1897	290.329
17.316	2.25888		18.2064	291.59
17.3327	2.25903		18.2231	291.77
17.3493	2.25915		18.2397	292.311
17.366	2.25923		18.2564	293.032
17.3827	2.25931		18.2731	293.753
17.3993	2.25951		18.2897	293.753
17.416	2.25986		18.3064	294.113
17.4327	2.2599		18.3231	295.194
17.4493	2.25994		18.3397	295.194
17.466	2.26017		18.3567	295.915
17.4827	2.26045		18.3733	296.816
17.4993	2.26049		18.39	297.537
17.516	2.26061		18.4067	297.898
17.5327	2.2608		18.4233	298.438
17.5493	2.26088		18.44	298.618
17.566	2.26096		18.4567	302.944
17.5827	2.26124		18.4733	300.24
17.5993	2.26132		18.49	304.385
17.616	2.26147		18.5067	301.141
17.6327	2.26179		18.5233	301.862
17.6493	2.26195		18.54	305.647
17.666	2.26202		18.5569	306.368
17.6827	2.26222		18.5733	307.089
17.6993	2.26246		18.5903	307.629
17.716	2.26254		18.6069	303.845
17.7327	2.26269		18.6236	308.711
17.7493	2.26277		18.6403	309.071
17.766	2.26301		18.6569	310.152
17.7827	2.26313		18.6736	310.513
17.7993	2.26336		18.6903	311.594
17.816	2.26364		18.7069	311.594
17.8327	2.26372		18.7236	311.954
17.8493	2.26387		18.7403	312.675
17.866	2.26411		18.7569	313.757
17.8827	2.26419		18.7739	314.117
17.8993	2.26446		18.7906	313.937
17.916	2.2645		18.8072	315.198
17.9327	2.26474		18.8239	315.198
17.9493	2.26501		18.8406	315.559
17.966	2.26521		18.8572	316.099
17.9827	2.26541		18.8739	316.82
17.9993	2.2656		18.8906	317.902
18.016	2.26576		18.9072	318.082
18.0327	2.26596		18.9239	318.803
18.0493	2.26623		18.9406	319.343
18.066	2.26635		18.9572	319.884
18.0827	2.26667		18.9739	320.785
18.0993	2.26671		18.9906	321.326
18.116	2.26686		19.0075	321.686
18.1327	2.26718		19.0242	322.767
18.1493	2.26738		19.0408	322.047
18.166	2.26757		19.0575	323.128
18.1827	2.26789		19.0742	323.669
18.1993	2.26808		19.0908	324.389
18.216	2.26828		19.1075	325.471
18.2327	2.26856		19.1242	325.831
18.2493	2.26871		19.1408	325.651
18.266	2.26891		19.1575	326.372
18.2827	2.26911		19.1742	327.994
18.2993	2.2693		19.1908	327.813
18.316	2.26954		19.2075	327.994
18.3327	2.26993		19.2242	329.075
18.3493	2.27013		19.2411	329.796
18.366	2.27025		19.2578	331.238
18.3827	2.27052		19.2744	331.238
18.3993	2.27072		19.2911	331.418
18.416	2.27096		19.3078	331.057
18.4327	2.27115		19.3244	332.679
18.4493	2.27147		19.3411	332.499
18.466	2.2717		19.3578	334.121
18.4827	2.27198		19.3744	334.121
18.4993	2.27214		19.3911	334.121
18.516	2.27249		19.4081	335.202
18.5327	2.27265		19.4247	336.103
18.5493	2.27292		19.4414	336.644
18.566	2.27316		19.4581	336.284
18.5827	2.27336		19.4747	337.185
18.5993	2.27367		19.4914	337.365
18.616	2.27395		19.5081	338.987
18.6327	2.27422		19.5247	339.347
18.6493	2.27438		19.5414	344.213
18.666	2.27473		19.5581	344.754
18.6827	2.27505		19.5747	340.789
18.6993	2.27525		19.5914	345.114
18.716	2.27552		19.6081	345.655
18.7327	2.2758		19.6247	341.87
18.7493	2.27607		19.6414	346.916
18.766	2.27631		19.6581	347.998
18.7827	2.27658		19.675	347.998
18.7993	2.2769		19.6917	344.754
18.816	2.27717		19.7083	345.475
18.8327	2.27741		19.725	349.8
18.8493	2.27772		19.7417	346.736
18.866	2.27812		19.7583	350.701
18.8827	2.27824		19.775	351.602
18.8993	2.27855		19.7917	351.962
18.916	2.2789		19.8083	352.683
18.9327	2.27914		19.825	352.864
18.9493	2.2793		19.8417	354.485
18.966	2.27973		19.8583	354.125
18.9827	2.27993		19.8753	355.026
18.9993	2.28016		19.8919	355.026
19.016	2.28064		19.9086	355.747
19.0327	2.28091		19.9253	356.288
19.0493	2.28123		19.9419	357.369
19.066	2.28142		19.9586	357.729
19.0827	2.28182		19.9753	358.63
19.0993	2.28205		19.9919	358.811
19.116	2.28241		20.0086	360.072
19.1327	2.2826		20.0253	359.351
19.1493	2.28296		20.0419	359.892
19.166	2.28323		20.0586	360.613
19.1827	2.28355		20.0756	361.514
19.1993	2.2839		20.0922	363.316
19.216	2.28418		20.1089	363.316
19.2327	2.28445		20.1256	363.136
19.2493	2.28477		20.1422	364.397
19.266	2.28512		20.1589	364.397
19.2827	2.28548		20.1756	365.298
19.2993	2.28575		20.1922	365.659
19.316	2.28614		20.2089	366.019
19.3327	2.28634		20.2256	366.56
19.3493	2.28662		20.2422	367.281
19.366	2.28697		20.2589	367.281
19.3827	2.28725		20.2756	369.083
19.3993	2.2876		20.2925	369.624
19.416	2.28799		20.3089	369.804
19.4327	2.28831		20.3258	370.164
19.4493	2.28862		20.3425	370.525
19.466	2.2889		20.3592	371.966
19.4827	2.28925		20.3758	372.147
19.4993	2.28949		20.3925	373.048
19.516	2.28984		20.4092	373.228
19.5327	2.29024		20.4258	374.129
19.5493	2.29055		20.4425	374.67
19.566	2.29083		20.4592	375.391
19.5827	2.29122		20.4758	375.931
19.5993	2.29154		20.4925	376.111
19.616	2.29177		20.5092	377.193
19.6327	2.29224		20.5258	377.733
19.6493	2.2926		20.5425	377.553
19.666	2.29291		20.5594	378.815
19.6827	2.29319		20.5761	379.355
19.6993	2.2935		20.5928	379.175
19.716	2.29398		20.6094	380.076
19.7327	2.29433		20.6261	380.437
19.7493	2.29453		20.6428	381.518
19.766	2.29492		20.6594	382.599
19.7827	2.2952		20.6761	382.96
19.7993	2.29547		20.6928	383.32
19.816	2.29598		20.7094	383.861
19.8327	2.2963		20.7261	388.727
19.8493	2.29657		20.7428	384.762
19.866	2.29689		20.7594	385.483
19.8827	2.29724		20.7764	386.744
19.8993	2.29756		20.7931	387.285
19.916	2.29803		20.8097	387.285
19.9327	2.29822		20.8264	392.331
19.9493	2.29858		20.8431	388.546
19.966	2.29905		20.8597	390.168
19.9827	2.29933		20.8764	390.709
19.9993	2.29972		20.8931	394.493
20.016	2.30015		20.9097	391.069
20.0327	2.30039		20.9264	391.97
20.0493	2.3007		20.9431	397.377
20.066	2.30125		20.96	397.017
20.0827	2.30161		20.9767	393.232
20.0993	2.30188		20.9933	394.674
20.116	2.30224		21.01	399.54
20.1327	2.30251		21.0267	399.54
20.1493	2.30287		21.0433	400.26
20.166	2.3033		21.06	400.801
20.1827	2.30358		21.0767	402.063
20.1993	2.30397		21.0933	402.063
20.216	2.3044		21.11	403.324
20.2327	2.30472		21.1267	402.603
20.2493	2.30503		21.1433	403.504
20.266	2.30547		21.1603	404.405
20.2827	2.30586		21.1769	404.766
20.2993	2.30613		21.1936	405.306
20.316	2.30645		21.2103	405.487
20.3327	2.30684		21.2269	407.469
20.3493	2.3072		21.2436	406.928
20.366	2.30759		21.2603	408.01
20.3827	2.30802		21.2769	408.19
20.3993	2.30842		21.2936	408.911
20.416	2.30869		21.3103	410.353
20.4327	2.30912		21.3269	410.893
20.4493	2.30948		21.3436	411.254
20.466	2.30983		21.3603	412.515
20.4827	2.31019		21.3769	412.695
20.4993	2.31066		21.3936	413.056
20.516	2.31086		21.4106	414.317
20.5327	2.31121		21.4272	414.317
20.5493	2.31164		21.4439	414.678
20.566	2.31208		21.4606	415.579
20.5827	2.31239		21.4772	415.399
20.5993	2.31274		21.4939	417.201
20.616	2.3131		21.5106	417.381
20.6327	2.31345		21.5272	418.282
20.6493	2.31389		21.5439	418.823
20.666	2.31428		21.5606	419.544
20.6827	2.31459		21.5772	420.084
20.6993	2.31495		21.5939	420.625
20.716	2.3153		21.6108	420.985
20.7327	2.31566		21.6275	421.165
20.7493	2.31609		21.6442	422.787
20.766	2.31644		21.6608	423.328
20.7827	2.31672		21.6775	423.328
20.7993	2.31715		21.6942	424.77
20.816	2.31747		21.7108	425.13
20.8327	2.31782		21.7275	425.31
20.8493	2.31821		21.7442	425.671
20.866	2.31865		21.7608	426.932
20.8827	2.319		21.7775	427.834
20.8993	2.31939		21.7942	427.293
20.916	2.31971		21.8108	428.014
20.9327	2.32006		21.8275	429.455
20.9493	2.32034		21.8444	430.176
20.966	2.32073		21.8611	431.077
20.9827	2.32117		21.8778	431.077
20.9993	2.32152		21.8944	432.339
21.016	2.32179		21.9111	432.519
21.0327	2.32211		21.9278	438.466
21.0493	2.32254		21.9444	434.141
21.066	2.3229		21.9611	434.502
21.0827	2.32329		21.9778	435.583
21.0993	2.32349		21.9944	436.123
21.116	2.32396		22.0111	437.205
21.1327	2.32427		22.0278	437.025
21.1493	2.32459		22.0444	442.071
21.166	2.32502		22.0614	438.827
21.1827	2.32538		22.0781	439.548
21.1993	2.32569		22.0947	440.088
21.216	2.32597		22.1114	441.17
21.2327	2.32624		22.1281	440.989
21.2493	2.32679		22.1447	442.431
21.266	2.32707		22.1614	446.396
21.2827	2.32734		22.1781	442.611
21.2993	2.3277		22.1947	443.873
21.316	2.32801		22.2114	444.594
21.3327	2.32844		22.2281	446.035
21.3493	2.32876		22.2447	445.855
21.366	2.32907		22.2614	450.361
21.3827	2.32939		22.2781	447.657
21.3993	2.32974		22.2947	452.523
21.416	2.33002		22.3114	448.378
21.4327	2.33049		22.3283	450.18
21.4493	2.33077		22.345	454.145
21.466	2.33108		22.3617	450.901
21.4827	2.33144		22.3783	455.407
21.4993	2.33171		22.395	456.127
21.516	2.3321		22.4117	456.668
21.5327	2.33242		22.4283	457.029
21.5493	2.33269		22.445	454.145
21.566	2.33301		22.4617	458.47
21.5827	2.3334		22.4783	458.65
21.5993	2.3338		22.495	460.092
21.616	2.33411		22.5119	460.272
21.6327	2.33443		22.5286	458.29
21.6493	2.33482		22.5453	461.894
21.666	2.33513		22.5619	462.255
21.6827	2.33545		22.5786	463.336
21.6993	2.33576		22.5953	460.633
21.716	2.33612		22.6119	460.453
21.7327	2.33647		22.6286	465.318
21.7493	2.33679		22.6453	466.039
21.766	2.3371		22.6619	465.859
21.7827	2.33753		22.6786	467.121
21.7993	2.33781		22.6953	468.022
21.816	2.33809		22.7119	468.022
21.8327	2.33844		22.7289	465.499
21.8493	2.33883		22.7456	469.283
21.866	2.33911		22.7622	465.859
21.8827	2.33946		22.7789	471.266
21.8993	2.33982		22.7956	471.266
21.916	2.34013		22.8122	467.661
21.9327	2.34045		22.8289	472.888
21.9493	2.34092		22.8456	473.789
21.966	2.34127		22.8622	470.004
21.9827	2.34155		22.8789	474.87
21.9993	2.34186		22.8956	474.69
22.016	2.34234		22.9122	475.591
22.0327	2.34281		22.9289	476.312
22.0493	2.343		22.9458	473.068
22.066	2.3434		22.9625	477.753
22.0827	2.34375		22.9792	478.294
22.0993	2.34415		22.9958	479.375
22.116	2.34446		23.0125	480.276
22.1327	2.34485		23.0292	479.916
22.1493	2.34509		23.0458	481.178
22.166	2.3456		23.0625	480.817
22.1827	2.34596		23.0792	481.718
22.1993	2.34623		23.0958	483.16
22.216	2.34662		23.1125	483.34
22.2327	2.34706		23.1292	484.241
22.2493	2.34741		23.1461	484.241
22.266	2.34773		23.1625	484.962
22.2827	2.34828		23.1794	485.683
22.2993	2.34855		23.1961	485.863
22.316	2.34906		23.2128	487.485
22.3327	2.34938		23.2294	487.305
22.3493	2.34973		23.2461	488.566
22.366	2.35013		23.2628	488.206
22.3827	2.3506		23.2794	489.107
22.3993	2.35099		23.2961	489.648
22.416	2.35139		23.3128	490.008
22.4327	2.35182		23.3294	490.369
22.4493	2.35213		23.3461	490.729
22.466	2.35272		23.3628	491.99
22.4827	2.35304		23.3797	491.99
22.4993	2.35339		23.3964	493.072
22.516	2.3539		23.4131	493.072
22.5327	2.35438		23.4297	494.514
22.5493	2.35473		23.4464	494.153
22.566	2.3552		23.4631	495.595
22.5827	2.35556		23.4797	495.415
22.5993	2.35611		23.4964	497.037
22.616	2.35642		23.5131	496.496
22.6327	2.35693		23.5297	497.217
22.6493	2.35745		23.5464	497.217
22.666	2.35788		23.5631	498.658
22.6827	2.35831		23.5797	499.199
22.6993	2.35878		23.5964	499.019
22.716	2.35922		23.6131	499.74
22.7327	2.35965		23.63	500.28
22.7493	2.36016		23.6467	501.001
22.766	2.36063		23.6633	500.641
22.7827	2.3611		23.68	501.542
22.7993	2.36162		23.6967	501.722
22.816	2.36209		23.7133	502.443
22.8327	2.36256		23.73	502.623
22.8493	2.36307		23.7467	502.623
22.866	2.3635		23.7633	503.164
22.8827	2.3641		23.78	504.065
22.8993	2.36445		23.7967	504.065
22.916	2.36496		23.8133	503.705
22.9327	2.36547		23.8303	505.146
22.9493	2.36591		23.8469	505.146
22.966	2.3665		23.8636	505.687
22.9827	2.36709		23.8803	505.867
22.9993	2.36752		23.8969	506.948
23.016	2.36811		23.9136	506.588
23.0327	2.3685		23.9303	508.21
23.0493	2.36901		23.9469	507.309
23.066	2.36953		23.9636	507.849
23.0827	2.37015		23.9803	508.57
23.0993	2.37063		23.9969	508.751
23.116	2.37118		24.0136	509.652
23.1327	2.37169		24.0303	509.471
23.1493	2.37228		24.0469	510.012
23.166	2.37287		24.0639	510.012
23.1827	2.37334		24.0806	510.733
23.1993	2.37393		24.0972	511.093
23.216	2.37448		24.1139	511.814
23.2327	2.37511		24.1306	515.599
23.2493	2.37582		24.1472	512.175
23.266	2.37633		24.1639	512.715
23.2827	2.37696		24.1806	513.076
23.2993	2.37759		24.1972	514.157
23.316	2.37814		24.2139	513.076
23.3327	2.37889		24.2306	514.337
23.3493	2.37952		24.2472	513.977
23.366	2.38027		24.2639	514.518
23.3827	2.38098		24.2806	515.238
23.3993	2.38153		24.2975	513.977
23.416	2.38231		24.3142	518.302
23.4327	2.38298		24.3308	516.68
23.4493	2.38377		24.3475	517.761
23.466	2.38448		24.3642	511.994
23.4827	2.38526		24.3808	513.076
23.4993	2.38597		24.3975	511.814
23.516	2.38676		24.4142	510.733
23.5327	2.38743		24.4308	510.192
23.5493	2.38841		24.4475	512.535
23.566	2.3892		24.4642	508.03
23.5827	2.39007		24.4808	510.553
23.5993	2.39085		24.4975	508.931
23.616	2.39184		24.5142	508.21
23.6327	2.39266		24.5311	506.408
23.6493	2.39372		24.5478	504.606
23.666	2.39455		24.5644	502.984
23.6827	2.3955		24.5811	502.083
23.6993	2.39644		24.5978	499.92
23.716	2.39731		24.6144	499.199
23.7327	2.39849		24.6311	497.037
23.7493	2.39943		24.6478	495.054
23.766	2.40045		24.6644	493.793
23.7827	2.40148		24.6811	490.729
23.7993	2.40242		24.6978	489.467
23.816	2.40348		24.7144	487.125
23.8327	2.40455		24.7314	485.322
23.8493	2.40557		24.7481	482.98
23.866	2.40679		24.7647	480.637
23.8827	2.40769		24.7814	480.096
23.8993	2.40883		24.7981	477.033
23.916	2.40982		24.8147	474.69
23.9327	2.41084		24.8314	473.428
23.9493	2.41179		24.8481	470.365
23.966	2.41285		24.8647	468.022
23.9827	2.41391		24.8814	466.039
23.9993	2.41474		24.8981	464.057
24.016	2.41572		24.9147	462.075
24.0327	2.4167		24.9314	460.092
24.0493	2.41765		24.9483	458.65
24.066	2.41836		24.965	455.947
24.0827	2.41907		24.9817	453.604
24.0993	2.4195		24.9983	451.802
24.116	2.41989		25.015	449.64
24.1327	2.42013		25.0317	448.378
24.1493	2.42017		25.0483	444.954
24.166	2.42025		25.065	443.152
24.1827	2.42052		25.0817	441.17
24.1993	2.42072		25.0983	439.007
24.216	2.42103		25.115	437.385
24.2327	2.42131		25.1317	435.403
24.2493	2.42166		25.1483	433.06
24.266	2.42198		25.165	432.159
24.2827	2.4221		25.1819	431.077
24.2993	2.42253		25.1986	432.339
24.316	2.4228		25.2153	433.24
24.3327	2.42316		25.2319	435.042
24.3493	2.42363		25.2486	437.745
24.366	2.42414		25.2653	439.908
24.3827	2.42457		25.2819	443.332
24.3993	2.42513		25.2986	444.954
24.416	2.42576		25.3153	447.297
24.4327	2.42646		25.3319	453.424
24.4493	2.42709		25.3486	449.64
24.466	2.42776		25.3653	450.721
24.4827	2.42863		25.3819	454.145
24.4993	2.42949		25.3989	449.459
24.516	2.43044		25.4156	450.541
24.5327	2.43142		25.4322	449.64
24.5493	2.43244		25.4489	448.198
24.566	2.43359		25.4656	448.018
24.5827	2.43477		25.4822	445.855
24.5993	2.4361		25.4914	447.657
24.616	2.43768		25.5081	448.378
24.6312	2.43945		25.5247	447.477
24.6415	2.44122		25.5414	447.837
24.6496	2.44338		25.5581	448.378
24.6572	2.44606		25.5747	449.64
24.6658	2.44917		25.5914	452.703
24.6773	2.45306		25.6081	453.424
24.692	2.45814		25.6247	456.488
24.7087	2.46534		25.6414	455.767
24.7254	2.47541		25.6581	456.848
24.742	2.48549		25.6747	459.191
24.7587	2.49552		25.6914	461.714
24.7754	2.50555		25.7081	464.057
24.792	2.51559		25.7247	463.516
24.8087	2.52562		25.7417	466.76
24.8254	2.5357		25.7583	469.644
24.8421	2.54526		25.775	471.446
24.8587	2.55431		25.7917	474.329
24.8754	2.56312		25.8083	475.951
24.8921	2.57154		25.825	479.195
24.9087	2.57981		25.8417	481.358
24.9254	2.58799		25.8583	483.34
24.942	2.59578		25.875	486.584
24.9587	2.60353		25.8917	489.287
24.975	2.61109		25.9086	491.99
24.9906	2.61864		25.925	494.874
25.005	2.62628		25.9419	496.135
25.0186	2.63387		25.9586	499.379
25.0316	2.6419		25.9753	501.001
25.0442	2.65004		25.9919	503.164
25.0563	2.65878		26.0086	504.065
25.0684	2.66811		26.0253	507.489
25.0804	2.67814		26.0419	509.832
25.0926	2.68817		26.0586	511.274
25.105	2.69821		26.0753	513.256
25.1179	2.70824		26.0919	514.698
25.1312	2.71828		26.1086	517.041
25.1332	2.72835		26.1253	518.302
25.1332	2.73842		26.1419	520.284
25.1332	2.74846		26.1586	521.186
25.1332	2.75849		26.1753	522.988
25.1333	2.76852		26.1922	523.889
25.1333	2.77856		26.2089	524.97
25.1333	2.78859		26.2256	526.412
25.1334	2.79863		26.2422	527.493
25.1334	2.80004		26.2589	528.574
25.1334	2.79996		26.2756	528.394
25.1335	2.77321		26.2922	530.196
25.1335	2.76317		26.3089	531.458
25.1336	2.7531		26.3256	532.359
25.1336	2.74291		26.3422	532.9
25.1336	2.73276		26.3589	533.981
25.1337	2.72264		26.3756	534.341
25.1337	2.71253		26.3925	534.702
25.1338	2.7025		26.4092	535.603
25.1338	2.69246		26.4258	535.423
25.1339	2.68235		26.4425	535.423
25.1339	2.67224		26.4592	535.963
25.134	2.66209		26.4758	536.864
25.134	2.65197		26.4925	536.684
25.1341	2.64182		26.5092	535.963
25.1342	2.63163		26.5258	536.864
25.1342	2.6216		26.5425	537.225
25.1343	2.61148		26.5592	537.225
25.1343	2.60129		26.5758	537.225
25.1344	2.59122		26.5928	536.143
25.1345	2.58114		26.6094	535.963
25.1346	2.57107		26.6261	536.504
25.1347	2.56096		26.6428	536.864
25.1349	2.55092		26.6594	535.963
25.135	2.54089		26.6761	535.062
25.1353	2.53086		26.6928	533.981
25.1359	2.52082		26.7094	533.62
25.1368	2.51079		26.7261	532.539
25.1386	2.50075		26.7428	533.62
25.1422	2.49068		26.7594	533.08
25.1499	2.48065		26.7761	531.097
25.1666	2.47061		26.7928	531.278
25.1833	2.46054		26.8094	530.737
25.1999	2.45047		26.8261	530.917
25.2166	2.44043		26.8428	530.196
25.2333	2.4304		26.8597	529.656
25.2499	2.42036		26.8764	527.313
25.2666	2.41033		26.8931	527.133
25.2833	2.4003		26.9097	527.133
25.2999	2.3916		26.9264	527.313
25.3166	2.38684		26.9431	526.051
25.3333	2.38365		26.9597	525.33
25.3499	2.38125		26.9764	524.429
25.3666	2.37928		26.9931	523.528
25.3833	2.37763		27.0097	522.807
25.3999	2.37621		27.0264	521.366
25.4166	2.37511		27.0431	521.366
25.4333	2.37393		27.06	520.645
25.4499	2.37275		27.0764	519.383
25.4666	2.37193		27.0933	518.843
25.4833	2.37106		27.11	518.122
25.4999	2.37027		27.1267	518.122
25.5166	2.36949		27.1433	516.86
25.5333	2.36878		27.16	515.238
25.5499	2.36823		27.1767	514.518
25.5666	2.36748		27.1933	514.337
25.5833	2.36693		27.21	513.797
25.5999	2.36642		27.2267	514.157
25.6166	2.36583		27.2433	512.355
25.6333	2.3652		27.26	511.814
25.6499	2.36484		27.2769	514.878
25.6666	2.36421		27.2936	510.373
25.6833	2.36374		27.3103	513.436
25.6999	2.36327		27.3269	509.111
25.7166	2.36256		27.3436	507.489
25.7333	2.36217		27.3603	506.408
25.7499	2.36146		27.3769	509.832
25.7666	2.36067		27.3936	505.507
25.7833	2.35988		27.4103	504.245
25.7999	2.35863		27.4269	504.786
25.8166	2.35705		27.4436	507.669
25.8322	2.35508		27.4603	506.047
25.8457	2.35249		27.4769	501.542
25.8582	2.34934		27.4939	501.001
25.8702	2.34509		27.5103	503.344
25.882	2.3399		27.5269	502.623
25.8943	2.33384		27.5439	502.443
25.9069	2.32667		27.5606	500.821
25.9204	2.31774		27.5772	500.461
25.9349	2.30771		27.5939	499.56
25.9504	2.29767		27.6106	497.757
25.967	2.28764		27.6272	498.118
25.9837	2.27761		27.6439	497.577
26.0004	2.26757		27.6606	497.397
26.017	2.25754		27.6772	496.496
26.0337	2.2475		27.6939	495.234
26.0504	2.23747		27.7106	494.694
26.067	2.22744		27.7272	493.793
26.0837	2.2174		27.7442	493.072
26.1004	2.20756		27.7608	492.171
26.117	2.19828		27.7775	491.45
26.1337	2.18962		27.7942	490.549
26.1504	2.18152		27.8108	490.188
26.167	2.17396		27.8275	488.566
26.1837	2.1666		27.8442	488.386
26.2004	2.15948		27.8608	486.764
26.217	2.15271		27.8775	485.863
26.2337	2.14614		27.8942	485.322
26.2504	2.13965		27.9108	485.142
26.267	2.13312		27.9275	483.52
26.2837	2.1267		27.9442	483.52
26.3004	2.12025		27.9611	482.799
26.317	2.11364		27.9778	482.079
26.3337	2.10699		27.9944	480.817
26.3504	2.1001		28.0111	479.556
26.367	2.09314		28.0278	479.375
26.3837	2.08606		28.0444	479.015
26.4004	2.07885		28.0611	477.934
26.417	2.07185		28.0778	476.672
26.4337	2.06575		28.0944	476.131
26.4504	2.06182		28.1111	474.329
26.467	2.0615		28.1278	473.789
26.4837	2.06311		28.1444	473.068
26.5004	2.06508		28.1611	472.167
26.517	2.06685		28.1778	471.986
26.5337	2.06807		28.1944	470.365
26.5504	2.06906		28.2114	470.365
26.567	2.06992		28.2281	465.138
26.5837	2.07047		28.2447	468.382
26.6004	2.07095		28.2614	468.022
26.617	2.07146		28.2781	466.94
26.6337	2.07157		28.2947	461.714
26.6504	2.07189		28.3114	464.778
26.667	2.07209		28.3281	460.092
26.6837	2.07213		28.3447	463.516
26.7004	2.07228		28.3614	458.11
26.717	2.07224		28.3781	457.749
26.7337	2.07236		28.3947	457.749
26.7504	2.07232		28.4114	456.308
26.767	2.07224		28.4281	459.011
26.7837	2.07216		28.4447	454.866
26.8004	2.07193		28.4617	453.785
26.817	2.07185		28.4783	452.163
26.8337	2.07169		28.495	455.947
26.8504	2.07154		28.5117	455.046
26.867	2.0713		28.5283	450.361
26.8837	2.07114		28.545	453.424
26.9004	2.07079		28.5617	452.703
26.917	2.07063		28.5783	451.622
26.9337	2.07028		28.595	449.82
26.9504	2.07012		28.6117	450.361
26.967	2.06973		28.6283	448.198
26.9837	2.06949		28.645	448.378
27.0004	2.06914		28.6619	446.936
27.017	2.06886		28.6786	442.251
27.0337	2.06854		28.6953	445.675
27.0504	2.06827		28.7119	440.989
27.067	2.06792		28.7286	443.693
27.0837	2.06756		28.7453	439.187
27.1004	2.0674		28.7619	438.646
27.117	2.06701		28.7786	437.385
27.1337	2.06673		28.7953	436.664
27.1504	2.06654		28.8119	436.123
27.167	2.06622		28.8286	434.321
27.1837	2.06587		28.8453	433.961
27.2004	2.06579		28.8622	433.6
27.217	2.06555		28.8789	432.699
27.2337	2.06524		28.8953	431.438
27.2504	2.06512		28.9122	430.897
27.267	2.06496		28.9289	429.816
27.2837	2.06489		28.9456	429.275
27.3004	2.06477		28.9622	429.095
27.317	2.06481		28.9789	428.194
27.3337	2.06477		28.9956	427.113
27.3504	2.06489		29.0122	427.113
27.367	2.06496		29.0289	430.357
27.3837	2.06508		29.0456	428.374
27.4004	2.06528		29.0622	427.293
27.417	2.06532		29.0789	422.968
27.4337	2.06551		29.0958	422.607
27.4504	2.06575		29.1125	421.346
27.467	2.06591		29.1292	421.346
27.4837	2.06611		29.1458	420.445
27.5004	2.06614		29.1625	422.607
27.517	2.06654		29.1792	417.922
27.5337	2.0667		29.1958	422.247
27.5504	2.06697		29.2125	417.381
27.567	2.06717		29.2292	416.48
27.5837	2.0674		29.2458	415.939
27.6004	2.06764		29.2625	419.183
27.617	2.06784		29.2792	413.416
27.6337	2.06819		29.2958	412.335
27.6504	2.06835		29.3128	416.66
27.667	2.06862		29.3294	416.119
27.6837	2.0689		29.3461	415.939
27.7004	2.06917		29.3628	414.678
27.717	2.06933		29.3794	412.695
27.7337	2.06965		29.3961	412.335
27.7504	2.06984		29.4128	407.109
27.767	2.0702		29.4294	411.794
27.7837	2.07043		29.4461	410.533
27.8004	2.07063		29.4628	409.451
27.817	2.07098		29.4794	408.911
27.8337	2.07118		29.4961	407.109
27.8504	2.07134		29.5131	406.568
27.867	2.0715		29.5297	406.748
27.8837	2.07185		29.5464	406.027
27.9004	2.07197		29.5631	405.126
27.917	2.0722		29.5797	404.225
27.9337	2.07236		29.5964	403.144
27.9504	2.07256		29.6131	402.603
27.967	2.07279		29.6297	401.161
27.9837	2.07295		29.6464	401.161
28.0004	2.07319		29.6631	399.54
28.017	2.07335		29.6797	398.999
28.0337	2.07342		29.6964	398.458
28.0504	2.07374		29.7131	397.918
28.067	2.0739		29.73	397.197
28.0837	2.07397		29.7467	396.296
28.1004	2.07429		29.7633	394.854
28.117	2.07433		29.78	394.493
28.1337	2.07449		29.7967	394.133
28.1504	2.07472		29.8133	394.313
28.167	2.07476		29.83	392.331
28.1837	2.07484		29.8467	392.151
28.2004	2.07496		29.8633	390.529
28.217	2.07516		29.88	390.529
28.2337	2.07527		29.8967	389.988
28.2504	2.07539		29.9133	388.907
28.267	2.07563		29.93	388.006
28.2837	2.07571		29.9469	387.645
28.3004	2.07575		29.9636	386.744
28.317	2.07594		29.9803	385.302
28.3337	2.07614		29.9969	384.582
28.3504	2.07622		30.0136	384.041
28.367	2.07626		30.0303	383.681
28.3837	2.07626		30.0469	382.96
28.4004	2.07649		30.0636	381.518
28.417	2.07665		30.0803	381.518
28.4337	2.07677		30.0969	380.076
28.4504	2.07669		30.1136	383.32
28.467	2.07685		30.1303	382.419
28.4837	2.07693		30.1469	377.914
28.5004	2.07704		30.1636	381.338
28.517	2.07708		30.1806	376.292
28.5337	2.07724		30.1969	379.896
28.5504	2.07728		30.2139	379.355
28.567	2.0774		30.2306	378.274
28.5837	2.07756		30.2472	376.832
28.6004	2.0776		30.2639	372.507
28.617	2.07763		30.2806	376.292
28.6337	2.07771		30.2972	371.606
28.6504	2.07771		30.3139	374.489
28.667	2.07787		30.3306	374.129
28.6837	2.07799		30.3472	372.507
28.7004	2.07795		30.3639	373.048
28.717	2.07811		30.3806	371.606
28.7337	2.07815		30.3975	370.705
28.7504	2.07819		30.4142	370.164
28.767	2.07826		30.4308	369.984
28.7837	2.0783		30.4475	368.903
28.8004	2.07846		30.4642	368.723
28.817	2.07838		30.4808	367.461
28.8337	2.07854		30.4975	366.92
28.8504	2.07858		30.5142	366.56
28.867	2.07854		30.5308	365.298
28.8837	2.0787		30.5475	365.118
28.9004	2.0787		30.5642	364.938
28.917	2.07858		30.5808	364.578
28.9337	2.07878		30.5975	363.136
28.9504	2.07889		30.6142	362.055
28.967	2.07885		30.6308	361.874
28.9837	2.07881		30.6478	360.973
29.0004	2.07885		30.6642	359.351
29.017	2.07909		30.6811	359.171
29.0337	2.07905		30.6978	359.351
29.0504	2.07909		30.7144	357.549
29.067	2.07909		30.7311	357.009
29.0837	2.07913		30.7478	356.288
29.1004	2.07909		30.7644	355.567
29.117	2.07917		30.7811	355.026
29.1337	2.07917		30.7978	353.945
29.1504	2.07921		30.8144	354.305
29.167	2.07917		30.8311	352.683
29.1837	2.07921		30.8478	351.422
29.2004	2.07929		30.8644	351.422
29.217	2.07933		30.8811	351.422
29.2337	2.07929		30.8981	349.8
29.2504	2.07933		30.9147	349.259
29.267	2.07933		30.9314	348.899
29.2837	2.07937		30.9481	347.097
29.3004	2.07941		30.9647	346.736
29.317	2.07933		30.9814	346.376
29.3337	2.07933		30.9981	345.294
29.3504	2.07941		31.0147	344.754
29.367	2.07948		31.0314	344.213
29.3837	2.07941		31.0481	343.853
29.4004	2.07941		31.0647	343.312
29.417	2.07944		31.0814	342.952
29.4337	2.07944		31.0981	341.33
29.4504	2.07944		31.1147	341.149
29.467	2.07941		31.1317	339.888
29.4837	2.07941		31.1483	339.708
29.5004	2.07948		31.165	339.528
29.517	2.07944		31.1817	337.906
29.5337	2.07952		31.1983	337.545
29.5504	2.07948		31.215	336.644
29.567	2.07952		31.2317	336.824
29.5837	2.07952		31.2483	335.743
29.6004	2.07948		31.265	338.987
29.617	2.07944		31.2817	334.481
29.6337	2.07952		31.2983	333.22
29.6504	2.07941		31.315	332.679
29.667	2.07941		31.3319	332.139
29.6837	2.07944		31.3486	331.958
29.7004	2.07937		31.3653	331.238
29.717	2.07952		31.3819	331.057
29.7337	2.07941		31.3986	330.517
29.7504	2.07933		31.4153	329.255
29.767	2.07941		31.4319	328.534
29.7837	2.07937		31.4486	328.174
29.8004	2.07937		31.4653	327.633
29.817	2.07941		31.4819	330.877
29.8337	2.07929		31.4986	325.651
29.8504	2.07933		31.5153	325.471
29.867	2.07933		31.5319	328.715
29.8837	2.07937		31.5486	328.534
29.9004	2.07929		31.5656	328.715
29.917	2.07929		31.5822	324.389
29.9337	2.07925		31.5989	326.732
29.9504	2.07921		31.6156	322.227
29.967	2.07921		31.6322	324.75
29.9837	2.07917		31.6489	325.11
30.0004	2.07921		31.6656	323.669
30.017	2.07921		31.6822	323.669
30.0337	2.07921		31.6989	323.669
30.0504	2.07905		31.7156	318.622
30.067	2.07913		31.7322	321.326
30.0837	2.07905		31.7489	320.425
30.1004	2.07905		31.7658	320.425
30.117	2.07893		31.7825	320.244
30.1337	2.07901		31.7992	319.884
30.1504	2.07897		31.8158	319.163
30.167	2.07893		31.8325	317.721
30.1837	2.07889		31.8492	316.82
30.2004	2.07885		31.8658	312.315
30.217	2.07889		31.8825	316.46
30.2337	2.07881		31.8992	315.559
30.2504	2.07881		31.9158	314.658
30.267	2.07878		31.9325	315.198
30.2837	2.07885		31.9492	314.477
30.3004	2.0787		31.9658	313.396
30.317	2.07874		31.9828	313.216
30.3337	2.0787		31.9994	311.594
30.3504	2.07862		32.0161	311.954
30.367	2.07854		32.0328	311.414
30.3837	2.07854		32.0494	306.728
30.4004	2.07854		32.0661	310.333
30.417	2.07858		32.0828	309.792
30.4337	2.0785		32.0994	310.333
30.4504	2.07846		32.1161	308.891
30.467	2.0785		32.1328	308.17
30.4837	2.07838		32.1494	306.368
30.5004	2.07834		32.1661	306.368
30.517	2.07834		32.1828	304.746
30.5337	2.0783		32.1997	304.746
30.5504	2.0783		32.2164	303.665
30.567	2.07822		32.2331	303.484
30.5837	2.07822		32.2497	303.484
30.6004	2.07811		32.2664	303.484
30.617	2.07811		32.2831	302.403
30.6337	2.07799		32.2997	301.502
30.6504	2.07803		32.3164	300.781
30.667	2.07811		32.3331	299.52
30.6837	2.07787		32.3497	298.979
30.7004	2.07787		32.3664	298.979
30.717	2.07787		32.3831	298.438
30.7337	2.07783		32.3997	296.997
30.7504	2.07767		32.4164	296.816
30.767	2.07771		32.4331	296.997
30.7837	2.07771		32.45	296.456
30.8004	2.07763		32.4667	295.735
30.817	2.07752		32.4831	294.834
30.8337	2.0776		32.4997	294.113
30.8504	2.07748		32.5164	293.032
30.867	2.07748		32.5331	292.491
30.8837	2.07732		32.5497	292.311
30.9004	2.07736		32.5664	291.77
30.917	2.07724		32.5833	289.608
30.9337	2.0772		32.6	290.148
30.9504	2.07708		32.6167	288.887
30.967	2.07716		32.6333	289.247
30.9837	2.077		32.65	288.166
31.0004	2.07697		32.6667	287.265
31.017	2.07704		32.6833	286.904
31.0337	2.07693		32.7	286.184
31.0504	2.07685		32.7167	285.823
31.067	2.07677		32.7333	286.003
31.0837	2.07677		32.75	284.922
31.1004	2.07673		32.7667	284.381
31.117	2.07657		32.7833	284.021
31.1337	2.07657		32.8003	282.94
31.1504	2.07649		32.8169	281.498
31.167	2.07634		32.8336	284.922
31.1837	2.07653		32.8503	281.678
31.2004	2.07641		32.8669	284.381
31.217	2.07634		32.8836	283.661
31.2337	2.07618		32.9003	282.579
31.2504	2.07618		32.9169	279.155
31.267	2.07614		32.9336	281.858
31.2837	2.0761		32.9503	281.137
31.3004	2.07594		32.9669	280.777
31.317	2.07582		32.9836	280.417
31.3337	2.07586		33.0006	278.975
31.3504	2.07575		33.0172	278.975
31.367	2.07571		33.0339	278.795
31.3837	2.07567		33.0506	277.894
31.4004	2.07563		33.0672	278.074
31.417	2.07551		33.0839	277.533
31.4337	2.07539		33.1006	276.091
31.4504	2.07539		33.1172	275.551
31.467	2.07523		33.1339	274.65
31.4837	2.07523		33.1506	274.65
31.5004	2.07512		33.1672	273.028
31.5171	2.07504		33.1839	272.848
31.5337	2.07512		33.2008	272.667
31.5504	2.07488		33.2175	272.127
31.567	2.07488		33.2342	271.946
31.5837	2.0748		33.2508	271.406
31.6004	2.07476		33.2675	271.406
31.617	2.07468		33.2842	269.784
[truncated: 18,384 more rows]

## Sheet: Fig. 3d
Fig.3d
GITT test
Electrochemistry		Operando sensing
Time (hour)	Voltage (V)	Time (hour)	Sulfur concentration (mM)
0	2.98139	0	0.000181116
4.66667e-05	2.97136	0.01667	0.000181116
0.000105556	2.96125	0.03333	0.1804
0.00017	2.95113	0.05	0.1804
0.000237222	2.94094	0.06667	0.54083
0.000306111	2.93083	0.08333	0.36061
0.000376667	2.92079	0.09917	1.08148
0.000448333	2.91076	0.11583	1.44191
0.000520556	2.90072	0.1325	2.34299
0.000594444	2.89061	0.14917	3.24407
0.000670556	2.88054	0.16583	3.42429
0.000747222	2.87046	0.1825	4.50559
0.000823889	2.86043	0.19917	5.58688
0.000902778	2.85031	0.21583	7.02861
0.000982778	2.8402	0.23139	8.29013
0.00106	2.83013	0.24806	9.37142
0.00115	2.82009	0.26472	10.0923
0.00123	2.81002	0.28139	11.3538
0.00132	2.79998	0.29806	12.6153
0.0014	2.78991	0.31472	13.6966
0.00149	2.77976	0.33139	14.7779
0.00158	2.76968	0.34806	16.5801
0.00168	2.75965	0.36472	17.4811
0.00177	2.74953	0.38139	18.7427
0.00187	2.73946	0.39806	19.2833
0.00197	2.72943	0.41472	21.0855
0.00207	2.71935	0.43139	22.1668
0.00217	2.70928	0.44833	23.2481
0.00228	2.6992	0.465	24.1492
0.00239	2.68917	0.48167	25.5909
0.00251	2.6791	0.49833	26.6722
0.00263	2.66902	0.515	27.7535
0.00275	2.65891	0.53167	29.015
0.00287	2.64887	0.54833	30.4567
0.003	2.6388	0.55194	30.6369
0.00314	2.62869	0.56833	32.0787
0.00327	2.61865	0.585	33.3402
0.00342	2.60862	0.60194	34.6017
0.00357	2.5985	0.61861	35.5028
0.00372	2.58847	0.63528	36.5841
0.00388	2.57843	0.65194	38.206
0.00404	2.56836	0.66861	38.9269
0.00421	2.55833	0.68528	40.3686
0.00439	2.54829	0.70194	41.4499
0.00458	2.53826	0.71861	42.7114
0.00478	2.52822	0.73528	43.7927
0.00499	2.51815	0.75194	41.8103
0.00523	2.50811	0.76861	45.5949
0.00551	2.498	0.78528	46.6762
0.00582	2.48796	0.80222	47.5773
0.00617	2.47793	0.81889	48.2981
0.00655	2.4679	0.83556	49.3794
0.00697	2.45786	0.85222	50.2805
0.00742	2.44783	0.86889	51.542
0.00796	2.43779	0.88556	52.2629
0.00867	2.42772	0.90222	53.8848
0.00981	2.41768	0.91889	54.7859
0.01181	2.40765	0.93556	53.3442
0.01459	2.40017	0.95222	56.9485
0.01736	2.39525	0.96889	58.0298
0.02014	2.39175	0.98583	59.1111
0.02292	2.38896	1.0025	60.5528
0.0257	2.38699	1.01917	61.4539
0.02847	2.38506	1.03583	63.2561
0.03125	2.38353	1.0525	63.9769
0.03403	2.38227	1.06917	62.5352
0.03681	2.38109	1.08583	63.4363
0.03959	2.38022	1.1025	66.8604
0.04236	2.37908	1.11917	65.0582
0.04514	2.37829	1.13583	66.6802
0.04792	2.3777	1.1525	67.401
0.0507	2.37703	1.16917	69.023
0.05347	2.3764	1.18583	69.9241
0.05625	2.37573	1.2025	71.0054
0.05903	2.37518	1.21917	72.0867
0.06181	2.37471	1.23611	73.3482
0.06459	2.37428	1.25278	74.0691
0.06736	2.37385	1.26944	75.3306
0.07014	2.37341	1.28611	76.4119
0.07292	2.37298	1.30278	77.4932
0.0757	2.37274	1.31944	78.9349
0.07847	2.37219	1.33611	80.0162
0.08125	2.37188	1.35278	81.2777
0.08403	2.3716	1.36944	82.359
0.08681	2.37121	1.38611	83.2601
0.08958	2.37089	1.40278	84.1612
0.09236	2.3707	1.41944	85.0622
0.09514	2.37034	1.43611	86.1435
0.09792	2.37023	1.45278	87.0446
0.1007	2.36995	1.46944	88.4864
0.10347	2.36971	1.48611	89.5676
0.10625	2.36952	1.50306	90.6489
0.10903	2.36924	1.51972	91.1896
0.11181	2.36908	1.53639	91.55
0.11459	2.36889	1.55306	92.2709
0.11736	2.36869	1.56972	92.9917
0.12014	2.36857	1.58639	93.7126
0.12292	2.36826	1.60306	94.7939
0.1257	2.36826	1.61972	95.5148
0.12847	2.36802	1.63639	96.0554
0.13125	2.36782	1.65306	97.1367
0.13403	2.36771	1.66972	97.4972
0.13681	2.36759	1.68639	98.218
0.13958	2.36755	1.70306	98.7587
0.14236	2.36723	1.72	99.2993
0.14514	2.36723	1.73667	100.02
0.14792	2.36708	1.75333	100.02
0.1507	2.367	1.77	100.2
0.15347	2.3668	1.78667	100.741
0.15625	2.36676	1.80333	100.741
0.15903	2.36664	1.82	100.921
0.16181	2.36649	1.83667	100.741
0.16459	2.36641	1.85333	101.101
0.16736	2.36629	1.87	101.462
0.17014	2.36625	1.88667	101.462
0.17292	2.36609	1.90333	101.462
0.1757	2.36601	1.92	101.462
0.17847	2.36601	1.93667	101.282
0.18125	2.36598	1.95361	101.101
0.18403	2.36594	1.97028	101.101
0.18681	2.36566	1.98694	100.921
0.18959	2.36578	2.00361	101.101
0.19236	2.36558	2.02028	101.282
0.19514	2.36554	2.03694	100.921
0.19792	2.3655	2.05361	101.101
0.2007	2.3655	2.07028	100.741
0.20347	2.36538	2.08694	100.741
0.20625	2.36531	2.10361	100.561
0.20903	2.36538	2.12028	100.561
0.21181	2.36527	2.13694	100.381
0.21459	2.36531	2.15389	100.381
0.21736	2.36527	2.17056	100.561
0.22014	2.36507	2.18722	100.561
0.22292	2.36499	2.20389	100.2
0.2257	2.36495	2.22056	100.02
0.22847	2.36503	2.23722	99.84
0.23125	2.36495	2.25389	100.02
0.23403	2.36499	2.27056	100.02
0.23681	2.36499	2.28722	99.6598
0.23958	2.36491	2.30389	99.4795
0.24236	2.36483	2.32056	99.4795
0.24514	2.36483	2.33722	99.2993
0.24792	2.36487	2.35389	99.6598
0.2507	2.36476	2.37083	99.2993
0.25347	2.36487	2.38722	99.1191
0.25625	2.36476	2.40417	98.9389
0.25903	2.36479	2.42083	99.1191
0.26181	2.36472	2.4375	98.7587
0.26459	2.36476	2.45417	98.9389
0.26736	2.36472	2.47083	98.9389
0.27014	2.36472	2.4875	98.7587
0.27292	2.36464	2.50417	98.5785
0.2757	2.36479	2.52083	98.5785
0.27847	2.36468	2.5375	98.218
0.28125	2.36468	2.55417	98.3982
0.28403	2.36472	2.57083	98.218
0.28681	2.36456	2.5875	98.0378
0.28958	2.36464	2.60444	98.3982
0.29236	2.36456	2.62111	98.218
0.29514	2.36464	2.63778	98.0378
0.29792	2.36468	2.65444	95.695
0.3007	2.3646	2.67111	98.218
0.30347	2.3646	2.68778	97.6774
0.30625	2.36448	2.70444	97.6774
0.30903	2.3646	2.72111	97.6774
0.31181	2.3646	2.73778	97.8576
0.31459	2.36464	2.75444	97.6774
0.31736	2.36456	2.77111	97.3169
0.32014	2.36468	2.78778	97.1367
0.32292	2.36452	2.80444	94.9741
0.3257	2.36472	2.82111	96.9565
0.32847	2.36464	2.83806	97.1367
0.33125	2.36464	2.85472	97.1367
0.33403	2.36464	2.87139	96.9565
0.33681	2.3646	2.88806	96.9565
0.33959	2.36468	2.90472	97.1367
0.34236	2.36472	2.92139	97.1367
0.34514	2.36483	2.93806	96.9565
0.34792	2.36476	2.95472	96.7763
0.3507	2.36479	2.97139	96.4159
0.35347	2.36472	2.98806	96.7763
0.35625	2.36464	3.00472	96.5961
0.35903	2.36479	3.02139	96.4159
0.36181	2.36483	3.03833	96.4159
0.36458	2.36479	3.05472	96.5961
0.36736	2.36483	3.07167	96.5961
0.37014	2.36491	3.08833	94.2533
0.37292	2.36491	3.105	96.2356
0.3757	2.36491	3.12167	96.4159
0.37847	2.36495	3.13833	96.5961
0.38125	2.36491	3.155	93.8928
0.38403	2.36495	3.17167	96.2356
0.38681	2.36499	3.18833	96.2356
0.38959	2.36503	3.205	95.695
0.39236	2.36507	3.22167	93.7126
0.39514	2.36503	3.23833	94.073
0.39792	2.36507	3.25528	96.2356
0.4007	2.36511	3.27194	96.0554
0.40347	2.36519	3.28833	96.0554
0.40625	2.36519	3.30528	95.695
0.40903	2.36515	3.32194	93.3522
0.41181	2.36515	3.33861	95.8752
0.41458	2.36519	3.35528	96.0554
0.41736	2.36535	3.37194	95.8752
0.42014	2.36519	3.38861	95.5148
0.42292	2.36542	3.40528	95.8752
0.4257	2.36535	3.42194	93.3522
0.42847	2.36546	3.43861	95.695
0.43125	2.3655	3.45528	93.172
0.43403	2.36538	3.47194	92.9917
0.43681	2.36535	3.48889	95.5148
0.43959	2.36554	3.50556	95.5148
0.44236	2.36554	3.52222	92.9917
0.44514	2.36554	3.53889	93.172
0.44792	2.36558	3.55556	92.8115
0.4507	2.36554	3.57222	92.9917
0.45347	2.3655	3.58889	95.5148
0.45625	2.36562	3.60556	92.8115
0.45903	2.3657	3.62222	94.9741
0.46181	2.3657	3.63889	92.9917
0.46459	2.3657	3.65556	92.9917
0.46736	2.3659	3.67222	94.9741
0.47014	2.36574	3.68889	92.6313
0.47292	2.36586	3.70583	92.6313
0.4757	2.3659	3.7225	94.6137
0.47847	2.36582	3.73917	92.6313
0.48125	2.36586	3.75583	95.1543
0.48403	2.36594	3.7725	92.4511
0.48681	2.3659	3.78917	92.6313
0.48958	2.36598	3.80583	92.8115
0.49236	2.36598	3.8225	92.6313
0.49514	2.36598	3.83917	92.4511
0.49792	2.36605	3.85583	92.4511
0.5007	2.36601	3.8725	94.6137
0.50347	2.36613	3.88917	92.6313
0.50625	2.36617	3.90583	92.2709
0.50903	2.36609	3.92278	92.4511
0.51181	2.36609	3.93944	92.0907
0.51458	2.36609	3.95611	92.6313
0.51736	2.36629	3.97278	92.2709
0.52014	2.36625	3.98944	91.9104
0.52292	2.36617	4.00611	92.2709
0.5257	2.36629	4.02278	92.0907
0.52847	2.36633	4.03944	92.2709
0.53125	2.36629	4.05611	92.0907
0.53403	2.36621	4.07278	92.0907
0.53681	2.36629	4.08944	92.0907
0.53958	2.36637	4.10611	92.0907
0.54236	2.36641	4.12278	91.9104
0.54514	2.36641	4.13944	92.2709
0.54792	2.36641	4.15611	92.2709
0.5507	2.36645	4.17306	92.0907
0.55347	2.36657	4.18972	91.9104
0.55625	2.36641	4.20639	91.7302
0.55903	2.36645	4.22306	92.0907
0.56181	2.36653	4.23972	92.0907
0.56459	2.36653	4.25639	91.7302
0.56736	2.36657	4.27306	92.0907
0.57014	2.36645	4.28972	91.9104
0.57292	2.3666	4.30639	91.9104
0.5757	2.36657	4.32306	92.0907
0.57847	2.3666	4.33972	91.9104
0.58125	2.3666	4.35639	94.2533
0.58403	2.3666	4.37306	91.55
0.58681	2.3666	4.38972	94.2533
0.58959	2.36664	4.40667	92.0907
0.59236	2.36664	4.42333	92.0907
0.59514	2.36672	4.44	91.9104
0.59792	2.36684	4.45667	91.9104
0.6007	2.36676	4.47333	91.9104
0.60347	2.36676	4.49	92.2709
0.60625	2.36672	4.50667	92.0907
0.60903	2.36668	4.52333	91.7302
0.61181	2.36664	4.54	92.0907
0.61459	2.36672	4.55667	92.0907
0.61736	2.36672	4.57333	92.6313
0.62014	2.3668	4.59028	92.8115
0.62292	2.3668	4.60667	92.9917
0.6257	2.36692	4.62361	93.3522
0.62847	2.36684	4.64028	93.8928
0.63125	2.36684	4.65694	94.4335
0.63403	2.36692	4.67361	95.3346
0.63681	2.36692	4.69028	96.0554
0.63958	2.367	4.70694	96.7763
0.64236	2.36696	4.72361	97.3169
0.64514	2.36692	4.74028	98.3982
0.64792	2.36684	4.75694	101.822
0.6507	2.367	4.77361	100.2
0.65347	2.36704	4.79056	101.101
0.65625	2.367	4.80722	102.183
0.65903	2.367	4.82361	103.264
0.66181	2.36696	4.84056	104.165
0.66458	2.36704	4.85722	105.246
0.66736	2.36704	4.87389	106.328
0.67014	2.36708	4.89056	107.229
0.67292	2.36708	4.90722	108.31
0.6757	2.36704	4.92389	109.391
0.67847	2.36692	4.94056	110.473
0.68125	2.367	4.95722	112.095
0.68403	2.36692	4.97389	112.816
0.68681	2.36704	4.99056	113.897
0.68959	2.36716	5.0075	114.978
0.69236	2.36704	5.02417	116.6
0.69514	2.36712	5.04083	117.862
0.69792	2.36708	5.0575	119.123
0.7007	2.36708	5.07417	120.385
0.70347	2.36708	5.09083	121.646
0.70625	2.36716	5.1075	122.908
0.70903	2.36704	5.12417	123.809
0.71181	2.36712	5.14083	125.25
0.71459	2.36712	5.1575	126.512
0.71736	2.36704	5.17417	127.593
0.72014	2.36716	5.19083	128.675
0.72292	2.36716	5.2075	129.756
0.7257	2.36712	5.22417	130.477
0.72847	2.36712	5.24111	131.738
0.73125	2.36723	5.25778	133.54
0.73403	2.36716	5.27444	134.802
0.73681	2.36719	5.29111	136.424
0.73959	2.36712	5.30778	137.685
0.74236	2.36719	5.32444	139.127
0.74514	2.36712	5.34111	140.389
0.74792	2.36712	5.35778	142.191
0.7507	2.36716	5.37444	143.633
0.75347	2.36704	5.39111	144.894
0.75625	2.36712	5.40778	146.336
0.75903	2.36719	5.42444	147.777
0.76181	2.36723	5.44111	149.58
0.76458	2.36712	5.45806	150.841
0.76736	2.36719	5.47472	152.463
0.77014	2.36704	5.49139	153.905
0.77292	2.36719	5.50806	155.166
0.7757	2.36716	5.52472	156.969
0.77847	2.36719	5.54139	158.41
0.78125	2.36727	5.55806	159.852
0.78403	2.36712	5.57472	161.113
0.78681	2.36712	5.59139	162.735
0.78958	2.36708	5.60806	163.817
0.79236	2.36712	5.625	165.258
0.79514	2.36712	5.64167	166.88
0.79792	2.36704	5.65833	167.601
0.8007	2.36708	5.675	168.863
0.80347	2.36708	5.69167	170.305
0.80625	2.36704	5.70833	171.386
0.80903	2.36719	5.725	172.828
0.81181	2.36719	5.74167	174.81
0.81459	2.36712	5.75833	176.432
0.81736	2.36719	5.775	178.054
0.82014	2.36708	5.79167	179.496
0.82292	2.36704	5.80833	181.478
0.8257	2.36704	5.825	183.1
0.82847	2.36704	5.84167	184.361
0.83125	2.36696	5.85833	186.164
0.83403	2.36704	5.875	188.146
0.83681	2.36692	5.89167	189.588
0.83959	2.367	5.90861	191.029
0.84236	2.36704	5.92528	192.471
0.84514	2.36716	5.94194	194.093
0.84792	2.36712	5.95861	195.355
0.8507	2.36708	5.97528	196.256
0.85347	2.36704	5.99194	198.238
0.85625	2.36696	6.00861	199.86
0.85903	2.367	6.02528	201.302
0.86181	2.367	6.04194	202.924
0.86459	2.36704	6.05861	205.086
0.86736	2.36696	6.07528	206.708
0.87014	2.36704	6.09194	208.51
0.87292	2.367	6.10861	210.313
0.8757	2.36696	6.12556	211.934
0.87847	2.36692	6.14222	213.556
0.88125	2.367	6.15889	214.818
0.88403	2.36688	6.17556	215.899
0.88681	2.36708	6.19222	216.8
0.88958	2.36692	6.20889	218.242
0.89236	2.36688	6.22556	218.963
0.89514	2.36684	6.24222	219.864
0.89792	2.36688	6.25889	220.405
0.9007	2.36688	6.27556	221.125
0.90347	2.36688	6.29222	221.666
0.90625	2.36688	6.30917	221.846
0.90903	2.36684	6.32583	222.207
0.91181	2.36684	6.3425	222.387
0.91458	2.36684	6.35917	223.108
0.91736	2.36684	6.37583	223.468
0.92014	2.3668	6.3925	223.649
0.92292	2.36668	6.40917	223.829
0.9257	2.36684	6.42583	224.189
0.92847	2.36672	6.4425	224.009
0.93125	2.3668	6.45917	224.73
0.93403	2.36672	6.47583	224.91
0.93681	2.36672	6.4925	224.73
0.93959	2.36684	6.50917	224.91
0.94236	2.36668	6.52583	224.91
0.94514	2.36672	6.54278	224.91
0.94792	2.36664	6.55944	224.73
0.9507	2.36668	6.57611	224.73
0.95347	2.36664	6.59278	224.73
0.95625	2.36657	6.60944	225.09
0.95903	2.36668	6.62611	224.91
0.96181	2.3666	6.64278	224.73
0.96459	2.36664	6.65944	224.369
0.96736	2.36657	6.67611	224.55
0.97014	2.36657	6.69278	224.55
0.97292	2.36653	6.70944	224.369
0.9757	2.3666	6.72611	224.55
0.97847	2.36649	6.74278	224.009
0.98125	2.3666	6.75944	224.369
0.98403	2.36649	6.77611	224.009
0.98681	2.36653	6.79306	224.189
0.98959	2.36653	6.80972	223.649
0.99236	2.36645	6.82639	223.829
0.99514	2.36637	6.84306	223.829
0.99792	2.36645	6.85972	223.649
1.0007	2.36645	6.87639	223.108
1.00347	2.36641	6.89306	223.108
1.00625	2.36641	6.90972	222.928
1.00903	2.36637	6.92639	222.747
1.01181	2.36629	6.94306	222.928
1.01459	2.36633	6.95972	222.387
1.01736	2.36633	6.97639	222.207
1.02014	2.36637	6.99306	222.027
1.02292	2.36629	7.00972	221.846
1.0257	2.36625	7.02667	221.846
1.02847	2.36629	7.04333	221.666
1.03125	2.36629	7.06	221.486
1.03403	2.36617	7.07667	221.306
1.03681	2.36629	7.09333	220.945
1.03959	2.36613	7.11	220.585
1.04236	2.36621	7.12667	220.405
1.04514	2.36625	7.14333	220.044
1.04792	2.36625	7.16	220.044
1.0507	2.36613	7.17667	219.864
1.05347	2.36621	7.19333	219.864
1.05625	2.36609	7.21028	219.323
1.05903	2.36613	7.22694	218.963
1.06181	2.36613	7.24361	219.323
1.06458	2.36601	7.26028	218.963
1.06736	2.36613	7.27694	218.602
1.07014	2.36605	7.29361	218.602
1.07292	2.36609	7.31028	218.062
1.0757	2.36613	7.32694	217.701
1.07847	2.3659	7.34361	217.882
1.08125	2.36598	7.36028	217.341
1.08403	2.36598	7.37694	217.341
1.08681	2.36598	7.39361	217.341
1.08959	2.3659	7.41028	216.981
1.09236	2.36594	7.42694	216.62
1.09514	2.36586	7.44361	216.62
1.09792	2.36578	7.46056	216.44
1.1007	2.36594	7.47722	216.26
1.10347	2.36578	7.49389	215.899
1.10625	2.36586	7.51056	216.079
1.10903	2.36582	7.52722	215.539
1.11181	2.36578	7.54389	215.539
1.11458	2.36582	7.56056	215.178
1.11736	2.3657	7.57722	214.818
1.12014	2.36574	7.59389	214.818
1.12292	2.36582	7.61056	214.818
1.1257	2.3657	7.62722	214.277
1.12847	2.36566	7.64389	214.277
1.13125	2.36562	7.66056	214.457
1.13403	2.36562	7.6775	214.277
1.13681	2.36562	7.69417	214.097
1.13959	2.36558	7.71083	213.556
1.14236	2.36558	7.7275	213.556
1.14514	2.36562	7.74417	213.196
1.14792	2.36542	7.76083	213.376
1.1507	2.36554	7.7775	213.016
1.15347	2.36546	7.79417	212.836
1.15625	2.36546	7.81083	210.673
1.15903	2.36542	7.8275	212.655
1.16181	2.3655	7.84417	212.655
1.16459	2.36538	7.86111	212.295
1.16736	2.36542	7.8775	212.475
1.17014	2.36535	7.89417	211.934
1.17292	2.36535	7.91111	211.754
1.1757	2.36535	7.92778	211.934
1.17847	2.36523	7.94444	211.754
1.18125	2.36531	7.96111	211.214
1.18403	2.36531	7.97778	211.394
1.18681	2.36531	7.99444	211.033
1.18958	2.36527	8.01111	211.214
1.19236	2.36523	8.02778	211.033
1.19514	2.36523	8.04444	211.033
1.19792	2.36523	8.06111	210.853
1.2007	2.36519	8.07778	210.673
1.20347	2.36515	8.09444	210.673
1.20625	2.36515	8.11111	210.313
1.20903	2.36507	8.12778	210.313
1.21181	2.36499	8.14472	210.313
1.21459	2.36503	8.16139	209.952
1.21736	2.36491	8.17806	209.952
1.22014	2.36499	8.19472	209.952
1.22292	2.36495	8.21139	209.592
1.2257	2.36487	8.22806	209.772
1.22847	2.36495	8.24472	209.231
1.23125	2.36491	8.26139	209.411
1.23403	2.36479	8.27806	209.592
1.23681	2.36487	8.29472	209.231
1.23958	2.36487	8.31139	209.592
1.24236	2.36483	8.32806	209.231
1.24514	2.36472	8.34472	209.051
1.24792	2.36479	8.36167	209.051
1.2507	2.36476	8.37833	209.051
1.25347	2.36468	8.395	208.871
1.25625	2.36456	8.41167	208.51
1.25903	2.36468	8.42833	208.691
1.26181	2.3646	8.445	208.33
1.26459	2.3646	8.46167	208.51
1.26736	2.36468	8.47833	208.871
1.27014	2.36472	8.495	208.33
1.27292	2.36456	8.51167	208.33
1.2757	2.36452	8.52833	208.15
1.27847	2.3646	8.545	208.15
1.28125	2.36448	8.56167	208.15
1.28403	2.36456	8.57861	207.97
1.28681	2.36448	8.59528	207.97
1.28959	2.36448	8.61194	207.609
1.29236	2.36436	8.62861	207.609
1.29514	2.3644	8.64528	207.249
1.29792	2.3644	8.66194	207.789
1.3007	2.36444	8.67861	207.429
1.30347	2.36444	8.69528	207.609
1.30625	2.36428	8.71194	207.429
1.30903	2.36428	8.72861	207.429
1.31181	2.36432	8.74528	207.069
1.31458	2.36428	8.76194	207.429
1.31736	2.36424	8.77861	207.429
1.32014	2.36409	8.79528	206.888
1.32292	2.36409	8.81194	206.888
1.3257	2.3642	8.82889	207.069
1.32847	2.36409	8.84556	206.708
1.33125	2.36409	8.86222	207.069
1.33403	2.36413	8.87889	206.888
1.33681	2.36405	8.89556	206.888
1.33959	2.36397	8.91222	206.888
1.34236	2.36397	8.92889	206.888
1.34514	2.36389	8.94556	206.708
1.34792	2.36385	8.96222	206.708
1.3507	2.36393	8.97889	206.528
1.35347	2.36397	8.99556	206.888
1.35625	2.36401	9.01222	206.708
1.35903	2.36385	9.02889	206.708
1.36181	2.36377	9.04556	206.708
1.36458	2.36377	9.0625	206.888
1.36736	2.36381	9.07917	207.429
1.37014	2.36373	9.09583	207.97
1.37292	2.36365	9.1125	208.33
1.3757	2.36361	9.12917	209.051
1.37847	2.36361	9.14583	209.592
1.38125	2.36357	9.1625	210.132
1.38403	2.36354	9.17917	211.394
1.38681	2.36357	9.19583	212.115
1.38959	2.36361	9.2125	212.836
1.39236	2.36361	9.22917	214.097
1.39514	2.3635	9.24583	215.539
1.39792	2.36338	9.26278	217.161
1.4007	2.3635	9.27944	218.602
1.40347	2.36342	9.29611	219.864
1.40625	2.36346	9.31278	221.666
1.40903	2.36338	9.32944	223.468
1.41181	2.36342	9.34611	225.09
1.41459	2.36346	9.36278	227.073
1.41736	2.36334	9.37944	228.875
1.42014	2.36318	9.39611	230.857
1.42292	2.36338	9.41278	232.479
1.4257	2.36314	9.42944	234.642
1.42847	2.36326	9.44611	236.985
1.43125	2.36322	9.46278	238.787
1.43403	2.36314	9.47944	238.967
1.43681	2.36302	9.49611	243.292
1.43958	2.3631	9.51306	245.635
1.44236	2.36318	9.52944	248.158
1.44514	2.3631	9.54639	250.321
1.44792	2.36306	9.56306	253.024
1.4507	2.36306	9.57972	255.547
1.45347	2.36298	9.59639	258.07
1.45625	2.36302	9.61306	260.593
1.45903	2.36291	9.62972	263.476
1.46181	2.36298	9.64639	266.18
1.46459	2.36295	9.66306	269.063
1.46736	2.36283	9.67972	271.946
1.47014	2.36275	9.69639	274.83
1.47292	2.36291	9.71306	277.894
1.4757	2.36275	9.72972	281.678
1.47847	2.36283	9.74639	284.742
1.48125	2.36291	9.76306	288.166
1.48403	2.36275	9.78	291.95
1.48681	2.36263	9.79667	295.375
1.48958	2.36271	9.81333	299.159
1.49236	2.36267	9.83	303.124
1.49514	2.36255	9.84667	307.629
1.49792	2.36255	9.86333	311.414
1.5	2.36259	9.88	315.739
1.50001	2.37943	9.89667	319.524
1.51667	2.38345	9.91333	323.849
1.53334	2.38475	9.93	327.994
1.55001	2.38593	9.94667	332.679
1.56667	2.3866	9.96333	334.481
1.58334	2.38738	9.98	341.33
1.60001	2.38797	9.99694	345.475
1.61667	2.38852	10.0136	349.439
1.63334	2.389	10.0303	352.683
1.65001	2.38955	10.0469	355.567
1.66667	2.3899	10.0636	357.91
1.68334	2.3901	10.0803	359.892
1.70001	2.39065	10.0969	362.055
1.71667	2.39081	10.1136	363.857
1.73334	2.39104	10.1303	365.118
1.75001	2.39136	10.1469	366.74
1.76667	2.39155	10.1636	368.002
1.78334	2.39183	10.1803	369.083
1.80001	2.39187	10.1969	370.525
1.81667	2.3921	10.2136	368.723
1.83334	2.39234	10.2303	372.507
1.85001	2.39242	10.2472	373.408
1.86667	2.39277	10.2639	374.309
1.88334	2.39273	10.2806	375.03
1.90001	2.39273	10.2972	375.931
1.91667	2.39285	10.3139	376.652
1.93334	2.39293	10.3306	377.373
1.95001	2.39313	10.3472	378.274
1.96667	2.39321	10.3639	378.634
1.98334	2.39325	10.3806	379.716
2.00001	2.39352	10.3972	380.256
2.01667	2.3934	10.4139	380.977
2.03334	2.39344	10.4306	382.239
2.05001	2.39352	10.4472	382.779
2.06667	2.39368	10.4639	381.338
2.08334	2.39364	10.4808	384.762
2.10001	2.39372	10.4975	385.483
2.11667	2.3938	10.5142	386.023
2.13334	2.3938	10.5308	386.744
2.15001	2.39384	10.5475	386.924
2.16667	2.39399	10.5642	388.006
2.18334	2.39411	10.5808	388.366
2.20001	2.39403	10.5975	389.087
2.21667	2.39419	10.6142	389.447
2.23334	2.39415	10.6308	389.988
2.25001	2.39411	10.6475	390.529
2.26667	2.39427	10.6642	391.069
2.28334	2.39435	10.6808	391.61
2.30001	2.39443	10.6978	392.151
2.31667	2.39435	10.7144	392.691
2.33334	2.39447	10.7311	393.052
2.35001	2.39447	10.7478	393.232
2.36667	2.39439	10.7644	393.412
2.38334	2.39439	10.7811	393.592
2.40001	2.39458	10.7978	394.133
2.41667	2.39447	10.8144	394.133
2.43334	2.39462	10.8311	394.133
2.45001	2.39462	10.8478	394.674
2.46667	2.39458	10.8644	394.493
2.48334	2.3947	10.8811	394.854
2.50001	2.39458	10.8978	394.674
2.51667	2.39474	10.9144	395.395
2.53334	2.39478	10.9314	395.214
2.55001	2.39466	10.9481	395.575
2.56667	2.39478	10.9647	395.395
2.58334	2.39478	10.9814	395.755
2.60001	2.39482	10.9981	395.935
2.61667	2.39478	11.0147	395.755
2.63334	2.39482	11.0314	395.935
2.65001	2.39498	11.0481	396.115
2.66667	2.39486	11.0647	396.296
2.68334	2.3949	11.0814	396.296
2.70001	2.39482	11.0983	396.115
2.71667	2.39498	11.115	396.476
2.73334	2.39498	11.1317	396.296
2.75001	2.39494	11.1483	396.476
2.76667	2.39502	11.165	396.656
2.78334	2.39506	11.1817	396.476
2.80001	2.39498	11.1983	396.476
2.81667	2.39498	11.215	396.656
2.83334	2.39498	11.2317	396.656
2.85001	2.3951	11.2483	396.476
2.86667	2.39506	11.265	396.476
2.88334	2.39513	11.2817	396.656
2.90001	2.39521	11.2983	396.476
2.91667	2.39502	11.3153	396.476
2.93334	2.3951	11.3319	396.115
2.95001	2.39525	11.3486	396.476
2.96667	2.3951	11.3653	396.296
2.98334	2.39517	11.3819	395.935
3.00001	2.39521	11.3986	396.115
3.01667	2.39533	11.4153	396.115
3.03334	2.3951	11.4319	395.755
3.05001	2.39517	11.4486	395.575
3.06667	2.39525	11.4653	395.755
3.08334	2.39521	11.4819	395.575
3.10001	2.39529	11.4986	395.214
3.11667	2.39529	11.5153	395.755
3.13334	2.39529	11.5319	395.214
3.15001	2.39529	11.5486	395.214
3.16667	2.39525	11.5656	395.034
3.18334	2.39533	11.5822	394.854
3.20001	2.39525	11.5986	394.854
3.21667	2.39525	11.6156	394.854
3.23334	2.39537	11.6322	394.493
3.25001	2.39537	11.6489	394.313
3.26667	2.39529	11.6656	394.313
3.28334	2.39541	11.6822	393.953
3.30001	2.39537	11.6989	394.313
3.31667	2.39541	11.7156	393.773
3.33334	2.39537	11.7322	393.773
3.35001	2.39553	11.7489	393.412
3.36667	2.39541	11.7656	393.412
3.38334	2.39545	11.7822	393.232
3.40001	2.39533	11.7989	392.872
3.41667	2.39541	11.8158	392.872
3.43334	2.39545	11.8325	392.872
3.45001	2.39545	11.8492	392.331
3.46667	2.39549	11.8658	392.511
3.48334	2.39553	11.8825	392.151
3.50001	2.39545	11.8992	392.151
3.51667	2.39553	11.9158	391.61
3.53334	2.39549	11.9325	391.61
3.55001	2.39565	11.9492	391.61
3.56667	2.39561	11.9658	391.61
3.58334	2.39553	11.9825	390.889
3.60001	2.39561	11.9992	390.709
3.61667	2.39553	12.0158	390.529
3.63334	2.39553	12.0328	390.709
3.65001	2.39565	12.0494	390.529
3.66667	2.39561	12.0661	390.349
3.68334	2.39569	12.0828	390.168
3.70001	2.39565	12.0994	389.808
3.71667	2.39553	12.1161	389.628
3.73334	2.39545	12.1328	389.267
3.75001	2.39565	12.1494	389.267
3.76667	2.39561	12.1661	389.087
3.78334	2.39569	12.1828	388.907
3.80001	2.39565	12.1994	388.907
3.81667	2.39576	12.2161	388.546
3.83334	2.39561	12.2331	388.186
3.85001	2.39561	12.2497	387.825
3.86667	2.39576	12.2664	387.645
3.88334	2.39569	12.2831	387.825
3.90001	2.39569	12.2997	387.465
3.91667	2.39592	12.3164	387.285
3.93334	2.39572	12.3331	387.105
3.95001	2.39572	12.3497	387.105
3.96667	2.3958	12.3664	386.204
3.98334	2.39565	12.3831	386.204
4.00001	2.39565	12.3997	386.204
4.01667	2.39576	12.4164	386.023
4.03334	2.3958	12.4331	385.843
4.05001	2.3958	12.4497	385.663
4.06667	2.39569	12.4664	385.302
4.08334	2.3958	12.4833	385.122
4.10001	2.39592	12.5	384.942
4.11667	2.39576	12.5167	384.762
4.13334	2.39572	12.5333	384.582
4.15001	2.39576	12.55	384.401
4.16667	2.39584	12.5667	384.041
4.18334	2.396	12.5833	384.041
4.20001	2.39592	12.6	383.861
4.21667	2.39588	12.6167	383.5
4.23334	2.39584	12.6333	383.32
4.25001	2.3958	12.65	382.96
4.26667	2.39588	12.6669	382.779
4.28334	2.39584	12.6836	382.96
4.30001	2.39596	12.7003	382.779
4.31667	2.39588	12.7167	382.239
4.33334	2.39604	12.7336	382.059
4.35001	2.39588	12.7503	381.518
4.36667	2.39569	12.7669	381.698
4.38334	2.396	12.7836	381.338
4.40001	2.396	12.8003	381.157
4.41667	2.39592	12.8169	380.797
4.43334	2.396	12.8336	380.617
4.45001	2.39584	12.8503	380.617
4.46667	2.39596	12.8669	380.437
4.48334	2.396	12.8836	379.896
4.50001	2.37731	12.9003	379.896
4.50001	2.37711	12.9169	379.716
4.50278	2.37381	12.9339	379.175
4.50556	2.37298	12.9506	379.175
4.50834	2.37223	12.9672	378.995
4.51112	2.3716	12.9839	378.634
4.5139	2.37113	13.0006	378.634
4.51667	2.37062	13.0172	378.454
4.51945	2.37015	13.0339	378.094
4.52223	2.36975	13.0506	377.914
4.52501	2.36936	13.0672	377.553
4.52778	2.36904	13.0839	377.553
4.53056	2.36869	13.1006	377.373
4.53334	2.36838	13.1172	377.193
4.53612	2.3681	13.1342	376.832
4.5389	2.36775	13.1508	376.652
4.54167	2.36759	13.1675	376.832
4.54445	2.36719	13.1842	376.292
4.54723	2.36712	13.2008	376.292
4.55001	2.36692	13.2175	375.751
4.55278	2.36684	13.2342	375.931
4.55556	2.36664	13.2508	375.751
4.55834	2.36657	13.2675	375.391
4.56112	2.36637	13.2842	375.03
4.5639	2.36625	13.3008	374.85
4.56667	2.36605	13.3175	374.85
4.56945	2.36594	13.3342	374.489
4.57223	2.36582	13.3508	373.949
4.57501	2.36562	13.3678	373.949
4.57778	2.36535	13.3844	373.769
4.58056	2.36527	13.4011	373.769
4.58334	2.36519	13.4178	373.408
4.58612	2.36499	13.4344	373.228
4.5889	2.36483	13.4511	372.868
4.59167	2.36476	13.4678	372.868
4.59445	2.36468	13.4844	372.868
4.59723	2.36456	13.5011	372.868
4.60001	2.3644	13.5178	372.687
4.60278	2.36424	13.5344	372.868
4.60556	2.36416	13.5511	372.868
4.60834	2.36401	13.5678	373.048
4.61112	2.36393	13.5844	372.868
4.6139	2.36377	13.6014	373.048
4.61667	2.36365	13.6181	372.687
4.61945	2.36369	13.6347	372.507
4.62223	2.36346	13.6514	372.147
4.62501	2.3635	13.6681	371.966
4.62778	2.36334	13.6847	371.606
4.63056	2.3633	13.7014	371.426
4.63334	2.36318	13.7181	371.065
4.63612	2.36318	13.7347	371.065
4.6389	2.36291	13.7514	370.885
4.64167	2.36291	13.7681	370.705
4.64445	2.36291	13.7847	371.246
4.64723	2.36279	13.8014	371.065
4.65001	2.36271	13.8183	371.246
4.65278	2.36267	13.835	371.246
4.65556	2.36247	13.8517	371.426
4.65834	2.36243	13.8683	371.426
4.66112	2.36259	13.885	371.786
4.6639	2.36232	13.9017	371.606
4.66667	2.36228	13.9183	371.426
4.66945	2.36224	13.935	371.246
4.67223	2.36208	13.9517	371.606
4.67501	2.3622	13.9683	371.606
4.67778	2.36208	13.985	371.606
4.68056	2.36196	14.0017	371.606
4.68334	2.36184	14.0183	371.966
4.68612	2.3618	14.035	371.966
4.6889	2.36173	14.0517	371.786
4.69167	2.36157	14.0686	372.507
4.69445	2.36153	14.0853	372.687
4.69723	2.36157	14.1019	372.327
4.70001	2.36149	14.1186	372.507
4.70278	2.36137	14.1353	373.228
4.70556	2.36133	14.1519	373.048
4.70834	2.36121	14.1686	373.048
4.71112	2.36129	14.1853	373.228
4.7139	2.36117	14.2019	373.408
4.71667	2.36117	14.2186	373.769
4.71945	2.3609	14.2353	373.588
4.72223	2.36102	14.2519	373.949
4.72501	2.36086	14.2686	373.949
4.72778	2.3609	14.2853	373.949
4.73056	2.36082	14.3022	374.67
4.73334	2.36086	14.3189	374.67
4.73612	2.36058	14.3356	374.85
4.7389	2.36062	14.3522	375.751
4.74167	2.36054	14.3689	376.292
4.74445	2.36054	14.3856	376.832
4.74723	2.36051	14.4022	377.013
4.75001	2.36047	14.4189	378.094
4.75278	2.36043	14.4356	378.454
4.75556	2.36043	14.4522	378.995
4.75834	2.36027	14.4689	380.076
4.76112	2.36019	14.4856	380.977
4.7639	2.36027	14.5022	381.338
4.76667	2.36023	14.5189	382.059
4.76945	2.36003	14.5358	383.14
4.77223	2.36007	14.5525	383.861
4.77501	2.36003	14.5692	384.582
4.77778	2.35995	14.5858	385.663
4.78056	2.35992	14.6025	386.384
4.78334	2.35988	14.6192	387.285
4.78612	2.35988	14.6358	388.186
4.7889	2.35976	14.6525	388.907
4.79167	2.35976	14.6692	389.808
4.79445	2.35976	14.6858	390.529
4.79723	2.35968	14.7025	391.43
4.80001	2.35972	14.7192	391.79
4.80278	2.3596	14.7358	392.511
4.80556	2.3596	14.7528	393.052
4.80834	2.35948	14.7694	393.953
4.81112	2.35948	14.7861	394.133
4.8139	2.35944	14.8028	395.034
4.81667	2.35948	14.8194	395.395
4.81945	2.35932	14.8361	396.296
4.82223	2.35932	14.8528	396.836
4.82501	2.35925	14.8694	397.377
4.82778	2.35921	14.8861	397.737
4.83056	2.35921	14.9028	398.278
4.83334	2.35921	14.9194	398.999
4.83612	2.35913	14.9361	399.359
4.8389	2.35917	14.9528	399.9
4.84167	2.35909	14.9697	400.26
4.84445	2.35901	14.9861	400.981
4.84723	2.35893	15.0031	401.522
4.85001	2.35885	15.0197	402.063
4.85278	2.35881	15.0364	402.423
4.85556	2.35873	15.0531	403.504
4.85834	2.35877	15.0697	403.685
4.86112	2.3587	15.0864	404.586
4.8639	2.35877	15.1031	405.306
4.86667	2.35862	15.1197	406.208
4.86945	2.3587	15.1364	406.748
4.87223	2.35873	15.1531	408.19
4.87501	2.35866	15.1697	409.091
4.87778	2.35858	15.1864	409.812
4.88056	2.35854	15.2033	410.893
4.88334	2.3585	15.22	411.794
4.88612	2.35842	15.2367	412.876
4.8889	2.35838	15.2533	413.596
4.89167	2.3585	15.27	414.678
4.89445	2.3583	15.2867	415.399
4.89723	2.35822	15.3033	416.119
4.90001	2.35822	15.32	417.021
4.90278	2.35818	15.3367	417.741
4.90556	2.35826	15.3533	418.823
4.90834	2.35818	15.37	419.183
4.91112	2.3581	15.3867	420.264
4.9139	2.3581	15.4033	421.346
4.91667	2.3581	15.42	421.706
4.91945	2.35799	15.4369	422.427
4.92223	2.35795	15.4536	422.968
4.92501	2.35795	15.4703	423.689
4.92778	2.35787	15.4869	424.409
4.93056	2.35783	15.5036	425.13
4.93334	2.35791	15.5203	425.851
4.93612	2.35783	15.5369	426.392
4.9389	2.35783	15.5536	426.752
4.94167	2.35779	15.5703	427.653
4.94445	2.35763	15.5869	428.374
4.94723	2.35775	15.6036	428.554
4.95001	2.35767	15.6203	429.455
4.95278	2.35759	15.6369	429.636
4.95556	2.35759	15.6536	430.357
4.95834	2.35763	15.6706	430.717
4.96112	2.35751	15.6872	431.438
4.9639	2.35744	15.7039	431.798
4.96667	2.35748	15.7206	432.159
4.96945	2.35751	15.7372	432.519
4.97223	2.3574	15.7539	433.24
4.97501	2.35748	15.7706	433.781
4.97778	2.35732	15.7872	434.321
4.98056	2.35732	15.8039	434.682
4.98334	2.3574	15.8206	434.862
4.98612	2.35728	15.8372	435.763
4.9889	2.35728	15.8542	435.763
4.99167	2.35724	15.8706	436.484
4.99445	2.35704	15.8875	436.664
4.99723	2.35724	15.9042	436.844
5.00001	2.35708	15.9208	437.565
5.00278	2.35716	15.9375	437.745
5.00556	2.35696	15.9542	438.466
5.00834	2.35704	15.9708	438.646
5.01112	2.35704	15.9875	438.827
5.0139	2.35696	16.0042	439.367
5.01667	2.35704	16.0208	440.088
5.01945	2.35692	16.0378	440.449
5.02223	2.35685	16.0544	440.629
5.02501	2.35681	16.0708	440.989
5.02778	2.35681	16.0878	441.35
5.03056	2.35685	16.1044	441.53
5.03334	2.35685	16.1211	441.71
5.03612	2.35681	16.1378	442.431
5.0389	2.35669	16.1544	442.611
5.04167	2.35669	16.1711	442.791
5.04445	2.35673	16.1878	443.332
5.04723	2.35657	16.2044	443.693
5.05001	2.35665	16.2211	443.693
5.05278	2.35661	16.2378	444.413
5.05556	2.35657	16.2547	444.774
5.05834	2.35649	16.2714	444.954
5.06112	2.35653	16.2881	445.134
5.0639	2.35645	16.3047	445.675
5.06667	2.35649	16.3214	446.035
5.06945	2.35641	16.3381	446.216
5.07223	2.35637	16.3547	446.396
5.07501	2.35641	16.3714	447.117
5.07778	2.35626	16.3881	447.117
5.08056	2.35626	16.4047	446.936
5.08334	2.35622	16.4214	447.477
5.08612	2.35618	16.4381	447.657
5.0889	2.35618	16.4547	448.198
5.09167	2.35622	16.4714	448.378
5.09445	2.35618	16.4881	448.558
5.09723	2.3561	16.505	448.919
5.10001	2.35614	16.5217	449.099
5.10278	2.35614	16.5383	449.459
5.10556	2.35598	16.555	449.64
5.10834	2.35598	16.5717	449.82
5.11112	2.35598	16.5883	450.18
5.1139	2.35598	16.605	450.361
5.11667	2.35578	16.6217	450.721
5.11945	2.35586	16.6383	450.721
5.12223	2.35582	16.655	450.721
5.12501	2.35594	16.6717	451.442
5.12778	2.35582	16.6883	451.622
5.13056	2.3557	16.705	451.622
5.13334	2.35586	16.7219	451.802
5.13612	2.35578	16.7386	452.343
5.1389	2.35574	16.7553	452.703
5.14167	2.35574	16.7719	452.523
5.14445	2.35567	16.7886	453.424
5.14723	2.35567	16.8053	453.604
5.15001	2.35555	16.8219	453.604
5.15278	2.35555	16.8386	453.604
5.15556	2.35551	16.8553	454.145
5.15834	2.35555	16.8719	454.145
5.16112	2.35551	16.8886	454.505
5.1639	2.35559	16.9053	454.686
5.16667	2.35547	16.9219	454.686
5.16945	2.35543	16.9389	454.866
5.17223	2.35535	16.9556	455.046
5.17501	2.35535	16.9722	455.226
5.17778	2.35527	16.9889	455.407
5.18056	2.35531	17.0056	455.767
5.18334	2.35519	17.0222	455.947
5.18612	2.35523	17.0389	456.127
5.1889	2.35515	17.0556	456.488
5.19167	2.35523	17.0722	456.668
5.19445	2.35523	17.0889	456.848
5.19723	2.35504	17.1056	456.848
5.20001	2.35504	17.1222	457.209
5.20278	2.35511	17.1389	457.389
5.20556	2.35504	17.1558	457.029
5.20834	2.355	17.1725	457.749
5.21112	2.35496	17.1892	457.749
5.2139	2.35496	17.2058	458.11
5.21667	2.355	17.2225	458.11
5.21945	2.35488	17.2392	458.29
5.22223	2.35492	17.2558	458.47
5.22501	2.35488	17.2725	458.831
5.22778	2.35492	17.2892	459.011
5.23056	2.35484	17.3058	459.191
5.23334	2.35468	17.3225	459.011
5.23612	2.35464	17.3392	459.371
5.2389	2.3546	17.3558	459.552
5.24167	2.35468	17.3728	459.732
5.24445	2.35468	17.3894	459.732
5.24723	2.35468	17.4061	459.912
5.25001	2.35464	17.4228	460.092
5.25278	2.35452	17.4394	460.272
5.25556	2.35456	17.4561	460.453
5.25834	2.35452	17.4728	458.47
5.26112	2.35433	17.4894	460.813
5.2639	2.35448	17.5061	460.993
5.26667	2.35437	17.5228	461.354
5.26945	2.35445	17.5394	461.534
5.27223	2.35433	17.5561	461.534
5.27501	2.35433	17.5728	461.894
5.27778	2.35433	17.5897	461.534
5.28056	2.35425	17.6064	461.894
5.28334	2.35421	17.6231	462.075
5.28612	2.35421	17.6397	462.075
5.2889	2.35425	17.6564	462.255
5.29167	2.35421	17.6731	462.615
5.29445	2.35417	17.6897	462.615
5.29723	2.35409	17.7064	462.976
5.30001	2.35405	17.7231	462.976
5.30278	2.35405	17.7397	462.976
5.30556	2.35397	17.7564	463.156
5.30834	2.35397	17.7731	463.156
5.31112	2.35405	17.7897	463.697
5.3139	2.35397	17.8067	463.516
5.31667	2.35393	17.8233	463.516
5.31945	2.35393	17.84	463.516
5.32223	2.35393	17.8567	463.697
5.32501	2.35382	17.8733	463.697
5.32778	2.35385	17.89	464.237
5.33056	2.35382	17.9067	464.057
5.33334	2.35385	17.9233	464.057
5.33612	2.3537	17.94	464.417
5.3389	2.35374	17.9567	464.417
5.34167	2.35366	17.9733	464.598
5.34445	2.35374	17.99	464.778
5.34723	2.35358	18.0067	464.958
5.35001	2.35366	18.0236	464.958
5.35278	2.35366	18.0403	465.499
5.35556	2.35346	18.0569	466.4
5.35834	2.35358	18.0736	466.4
5.36112	2.35354	18.0903	466.76
5.3639	2.35342	18.1069	467.301
5.36667	2.3535	18.1236	467.661
5.36945	2.35342	18.1403	468.022
5.37223	2.35346	18.1569	468.022
5.37501	2.35338	18.1736	467.841
5.37778	2.35326	18.1903	467.841
5.38056	2.35326	18.2069	467.841
5.38334	2.35323	18.2236	467.121
5.38612	2.35334	18.2406	466.76
5.3889	2.35319	18.2569	466.039
5.39167	2.35319	18.2736	465.318
5.39445	2.35323	18.2906	464.598
5.39723	2.35315	18.3072	464.057
5.40001	2.35315	18.3239	463.516
5.40278	2.35307	18.3406	463.156
5.40556	2.35319	18.3572	462.075
5.40834	2.35307	18.3739	459.191
5.41112	2.35299	18.3906	460.633
5.4139	2.35299	18.4072	460.092
5.41667	2.35295	18.4239	459.552
5.41945	2.35303	18.4406	459.011
5.42223	2.35291	18.4572	458.47
5.42501	2.35291	18.4739	457.93
5.42778	2.35291	18.4906	457.389
5.43056	2.35295	18.5075	457.029
5.43334	2.35287	18.5242	456.488
5.43612	2.35279	18.5408	456.127
5.4389	2.35263	18.5575	455.947
5.44167	2.35271	18.5742	455.587
5.44445	2.35275	18.5908	455.046
5.44723	2.35263	18.6075	454.866
5.45001	2.35263	18.6242	454.505
5.45278	2.35267	18.6411	454.505
5.45556	2.35271	18.6575	453.965
5.45834	2.35248	18.6744	454.325
5.46112	2.3526	18.6908	454.145
5.4639	2.35236	18.7075	453.604
5.46667	2.35244	18.7244	453.785
5.46945	2.35244	18.7411	453.604
5.47223	2.35244	18.7578	453.604
5.47501	2.3524	18.7744	453.424
5.47778	2.35244	18.7911	453.064
5.48056	2.35236	18.8078	453.424
5.48334	2.35232	18.8244	453.244
5.48612	2.35228	18.8411	453.244
5.4889	2.35228	18.8578	453.424
5.49167	2.3522	18.8744	453.604
5.49445	2.35224	18.8914	453.424
5.49723	2.35208	18.9078	453.604
5.50001	2.35208	18.9247	453.604
5.50278	2.3522	18.9414	453.785
5.50556	2.35208	18.9581	453.965
5.50834	2.35204	18.9747	454.145
5.51112	2.35204	18.9914	451.442
5.5139	2.35197	19.0081	454.145
5.51667	2.35193	19.0247	454.145
5.51945	2.35193	19.0414	454.505
5.52223	2.35193	19.0581	454.505
5.52501	2.35193	19.0747	454.866
5.52778	2.35189	19.0914	455.226
5.53056	2.35181	19.1081	455.407
5.53334	2.35181	19.1247	455.407
5.53612	2.35181	19.1417	455.587
5.5389	2.35181	19.1583	456.127
5.54167	2.35177	19.175	456.127
5.54445	2.35165	19.1917	456.668
5.54723	2.35165	19.2083	456.668
5.55001	2.35173	19.225	456.848
5.55278	2.35165	19.2417	457.029
5.55556	2.35161	19.2583	457.569
5.55834	2.35161	19.275	457.749
5.56112	2.35157	19.2917	457.93
5.5639	2.35149	19.3083	458.11
5.56667	2.35157	19.325	458.47
5.56945	2.35157	19.3419	458.65
5.57223	2.35141	19.3586	459.371
5.57501	2.35138	19.3753	459.552
5.57778	2.35149	19.3919	459.732
5.58056	2.35149	19.4086	459.732
5.58334	2.3513	19.4253	457.749
5.58612	2.35134	19.4419	460.453
5.5889	2.3511	19.4586	460.813
5.59167	2.35126	19.4753	461.173
5.59445	2.3513	19.4919	461.354
5.59723	2.35126	19.5086	459.371
5.60001	2.35122	19.5253	462.075
5.60278	2.35114	19.5419	462.075
5.60556	2.35122	19.5586	462.435
5.60834	2.35106	19.5756	462.795
5.61112	2.35106	19.5922	460.813
5.6139	2.35102	19.6089	460.813
5.61667	2.35094	19.6256	461.354
5.61945	2.35102	19.6422	462.075
5.62223	2.35094	19.6589	464.598
5.62501	2.35082	19.6756	464.958
5.62778	2.3509	19.6922	465.318
5.63056	2.35082	19.7089	465.679
5.63334	2.35079	19.7256	466.039
5.63612	2.35086	19.7422	466.58
5.6389	2.35075	19.7589	466.58
5.64167	2.35086	19.7756	467.121
5.64445	2.35067	19.7922	466.94
5.64723	2.35079	19.8089	467.481
5.65001	2.35075	19.8258	467.661
5.65278	2.35075	19.8425	468.202
5.65556	2.35071	19.8592	466.22
5.65834	2.35063	19.8758	468.562
5.66112	2.35059	19.8925	468.562
5.6639	2.35055	19.9092	469.103
5.66667	2.35047	19.9258	469.283
5.66945	2.35047	19.9425	469.644
5.67223	2.35047	19.9592	469.824
5.67501	2.35047	19.9758	470.004
5.67778	2.35051	19.9925	470.184
5.68056	2.35043	20.0092	470.365
5.68334	2.35035	20.0261	470.725
5.68612	2.35023	20.0428	470.905
5.6889	2.35035	20.0594	470.905
5.69167	2.35031	20.0761	471.446
5.69445	2.35031	20.0928	471.626
5.69723	2.35027	20.1094	469.644
5.70001	2.35023	20.1261	471.986
5.70278	2.35023	20.1428	472.167
5.70556	2.3502	20.1594	472.347
5.70834	2.35016	20.1761	472.888
5.71112	2.35012	20.1928	473.248
5.7139	2.35008	20.2094	473.248
5.71667	2.35008	20.2261	473.428
5.71945	2.35	20.2428	473.969
5.72223	2.35004	20.2594	471.626
5.72501	2.35004	20.2764	474.329
5.72778	2.35004	20.2931	474.69
5.73056	2.34992	20.3097	474.51
5.73334	2.34988	20.3264	474.69
5.73612	2.34988	20.3431	475.411
5.7389	2.34976	20.3597	475.591
5.74167	2.34976	20.3764	475.591
5.74445	2.34972	20.3931	475.951
5.74723	2.3498	20.4097	476.312
5.75001	2.34976	20.4264	476.492
5.75278	2.34972	20.4431	476.492
5.75556	2.34976	20.4597	476.852
5.75834	2.34957	20.4764	476.852
5.76112	2.34968	20.4933	477.213
5.7639	2.3496	20.51	477.573
5.76667	2.34957	20.5267	477.753
5.76945	2.34968	20.5433	477.753
5.77223	2.34949	20.56	478.294
5.77501	2.34953	20.5767	478.474
5.77778	2.34949	20.5933	478.654
5.78056	2.34941	20.61	479.015
5.78334	2.34937	20.6267	476.672
5.78612	2.34953	20.6433	479.375
5.7889	2.34929	20.6603	479.736
5.79167	2.34929	20.6767	479.736
5.79445	2.34933	20.6933	479.916
5.79723	2.34929	20.71	480.276
5.80001	2.34917	20.7269	480.817
5.80278	2.34921	20.7436	480.457
5.80556	2.34913	20.7603	480.817
5.80834	2.34913	20.7769	481.178
5.81112	2.34909	20.7936	481.178
5.8139	2.34905	20.8103	481.538
5.81667	2.34901	20.8269	481.718
5.81945	2.34905	20.8436	482.079
5.82223	2.34901	20.8603	482.079
5.82501	2.34898	20.8769	482.079
5.82778	2.34894	20.8936	482.619
5.83056	2.34894	20.9103	480.637
5.83334	2.3489	20.9269	482.799
5.83612	2.34882	20.9439	482.98
5.8389	2.34886	20.9606	483.16
5.84167	2.3489	20.9772	483.881
5.84445	2.34882	20.9939	483.52
5.84723	2.34874	21.0106	483.701
5.85001	2.34866	21.0272	483.881
5.85278	2.34874	21.0439	484.602
5.85556	2.34866	21.0606	484.241
5.85834	2.3487	21.0772	482.259
5.86112	2.34854	21.0939	484.782
5.8639	2.34858	21.1106	484.602
5.86667	2.34854	21.1272	485.142
5.86945	2.34842	21.1439	484.962
5.87223	2.34846	21.1606	485.142
5.87501	2.34842	21.1772	485.322
5.87778	2.34842	21.1942	485.322
5.88056	2.34842	21.2108	485.503
5.88334	2.34838	21.2275	485.503
5.88612	2.34838	21.2442	485.683
5.8889	2.34835	21.2608	485.503
5.89167	2.34831	21.2775	483.701
5.89445	2.34819	21.2942	486.224
5.89723	2.34823	21.3108	486.224
5.90001	2.34815	21.3275	484.061
5.90278	2.34815	21.3442	486.404
5.90556	2.34819	21.3608	486.584
5.90834	2.34811	21.3775	486.944
5.91112	2.34807	21.3942	486.764
5.9139	2.34795	21.4111	486.944
5.91667	2.34811	21.4278	486.944
5.91945	2.34791	21.4444	487.485
5.92223	2.34787	21.4611	487.125
5.92501	2.34795	21.4778	487.125
5.92778	2.34779	21.4944	487.305
5.93056	2.34787	21.5111	487.485
5.93334	2.34783	21.5278	487.665
5.93612	2.34764	21.5444	487.665
5.9389	2.34764	21.5611	485.683
5.94167	2.3476	21.5778	488.026
5.94445	2.34764	21.5944	487.846
5.94723	2.3476	21.6111	485.683
5.95001	2.34764	21.6278	488.206
5.95278	2.34764	21.6447	485.863
5.95556	2.34752	21.6614	488.386
5.95834	2.34748	21.6781	488.386
5.96112	2.3474	21.6947	485.863
5.9639	2.34732	21.7114	488.747
5.96667	2.34732	21.7281	488.747
5.96945	2.34736	21.7447	488.747
5.97223	2.34736	21.7614	488.927
5.97501	2.3472	21.7781	486.584
5.97778	2.34728	21.7947	488.927
5.98056	2.34717	21.8114	486.764
5.98334	2.34717	21.8281	486.584
5.98612	2.34713	21.8447	486.584
5.9889	2.34705	21.8614	489.467
5.99167	2.34705	21.8781	489.467
5.99445	2.34709	21.895	486.764
5.99723	2.34713	21.9117	489.287
6.00001	2.34697	21.9283	489.467
6.00001	2.36649	21.945	489.467
6.01668	2.37353	21.9617	489.467
6.03335	2.37475	21.9783	489.648
6.05001	2.37554	21.995	487.305
6.06668	2.37613	22.0117	489.467
6.08335	2.37676	22.0283	490.008
6.10001	2.37727	22.045	489.467
6.11668	2.37751	22.0617	489.648
6.13335	2.37786	22.0783	490.008
6.15001	2.37829	22.095	489.828
6.16668	2.37853	22.1119	489.648
6.18335	2.37884	22.1286	490.008
6.20001	2.37908	22.1453	490.008
6.21668	2.37928	22.1619	490.188
6.23335	2.37955	22.1786	490.188
6.25001	2.37975	22.1953	490.008
6.26668	2.37994	22.2119	490.008
6.28335	2.38002	22.2286	490.188
6.30001	2.38018	22.2453	490.188
6.31668	2.38014	22.2619	488.026
6.33335	2.38038	22.2786	490.188
6.35001	2.38057	22.2953	489.828
6.36668	2.38069	22.3119	490.188
6.38335	2.38085	22.3289	488.206
6.40001	2.38097	22.3456	490.369
6.41668	2.38101	22.3622	490.549
6.43335	2.38124	22.3789	490.549
6.45001	2.38124	22.3956	490.369
6.46668	2.3812	22.4122	490.188
6.48335	2.38144	22.4289	490.549
6.50001	2.38144	22.4456	490.549
6.51668	2.38132	22.4622	490.369
6.53335	2.38152	22.4789	490.188
6.55001	2.38168	22.4956	490.549
6.56668	2.38168	22.5122	490.729
6.58335	2.38179	22.5289	490.729
6.60001	2.38183	22.5456	490.729
6.61668	2.38187	22.5625	491.089
6.63335	2.38207	22.5792	490.909
6.65001	2.38203	22.5958	488.566
6.66668	2.38199	22.6125	490.549
6.68335	2.38215	22.6292	490.549
6.70001	2.38207	22.6458	490.369
6.71668	2.38219	22.6625	490.008
6.73335	2.38246	22.6792	489.648
6.75001	2.38231	22.6958	487.125
6.76668	2.38238	22.7125	489.107
6.78335	2.38246	22.7292	488.747
6.80001	2.3825	22.7461	487.846
6.81668	2.3825	22.7628	487.485
6.83335	2.3825	22.7794	487.305
6.85001	2.38278	22.7961	486.584
6.86668	2.38254	22.8128	486.224
6.88335	2.38266	22.8294	483.701
6.90001	2.38266	22.8461	485.322
6.91668	2.38254	22.8628	482.98
6.93335	2.38274	22.8794	485.322
6.95001	2.38278	22.8961	484.782
6.96668	2.38282	22.9128	484.602
6.98335	2.38274	22.9294	484.421
7.00001	2.38282	22.9464	484.241
7.01668	2.38294	22.9631	483.881
7.03335	2.38297	22.9797	481.538
7.05001	2.38294	22.9964	483.701
7.06668	2.3829	23.0131	483.701
7.08335	2.38309	23.0297	483.52
7.10001	2.38297	23.0464	481.358
7.11668	2.38294	23.0631	483.52
7.13335	2.38305	23.0797	483.701
7.15001	2.38305	23.0964	483.52
7.16668	2.38305	23.1131	483.701
7.18335	2.3829	23.1297	483.52
7.20001	2.38305	23.1464	483.52
7.21668	2.38321	23.1633	483.701
7.23335	2.38321	23.18	483.52
7.25001	2.38321	23.1967	483.52
7.26668	2.38321	23.2133	481.358
7.28335	2.38329	23.23	481.358
7.30001	2.38313	23.2467	483.52
7.31668	2.38313	23.2633	481.178
7.33335	2.38341	23.28	481.538
7.35001	2.38321	23.2967	481.718
7.36668	2.38325	23.3133	481.538
7.38335	2.38325	23.33	483.701
7.40001	2.38333	23.3467	483.881
7.41668	2.38333	23.3633	481.538
7.43335	2.38341	23.3803	483.881
7.45001	2.38333	23.3969	481.718
7.46668	2.38345	23.4136	483.701
7.48335	2.38349	23.4303	483.701
7.50001	2.38345	23.4469	481.538
7.51668	2.38353	23.4636	483.881
7.53335	2.38337	23.4803	484.061
7.55001	2.38349	23.4969	484.241
7.56668	2.38353	23.5136	481.718
7.58335	2.38349	23.5303	484.241
7.60001	2.38357	23.5469	481.898
7.61668	2.3836	23.5636	481.538
7.63335	2.38353	23.5803	481.718
7.65001	2.38345	23.5969	481.718
7.66668	2.38364	23.6136	481.898
7.68335	2.38364	23.6306	484.241
7.70001	2.38353	23.6472	481.898
7.71668	2.38372	23.6639	484.421
7.73335	2.38364	23.6806	483.701
7.75001	2.38364	23.6972	481.718
7.76668	2.38353	23.7139	483.881
7.78335	2.38372	23.7306	484.241
7.80001	2.38376	23.7472	483.881
7.81668	2.38364	23.7639	481.718
7.83335	2.38372	23.7806	483.52
7.85001	2.38372	23.7972	483.701
7.86668	2.38368	23.8139	483.52
7.88335	2.38388	23.8306	483.52
7.90001	2.38372	23.8472	481.178
7.91668	2.38388	23.8642	483.52
7.93335	2.3838	23.8808	483.34
7.95001	2.38372	23.8975	483.34
7.96668	2.38368	23.9142	483.16
7.98335	2.38388	23.9308	483.16
8.00001	2.38388	23.9475	482.799
8.01668	2.38384	23.9642	483.16
8.03335	2.38388	23.9808	482.439
8.05001	2.38412	23.9975	480.457
8.06668	2.38388	24.0142	482.619
8.08335	2.38392	24.0308	482.079
8.10001	2.38392	24.0478	479.736
8.11668	2.384	24.0642	481.898
8.13335	2.38396	24.0811	481.898
8.15001	2.384	24.0978	479.375
8.16668	2.3838	24.1144	481.898
8.18335	2.384	24.1311	481.898
8.20001	2.38412	24.1478	479.556
8.21668	2.38396	24.1644	481.898
8.23335	2.384	24.1811	480.276
8.25001	2.38412	24.1978	482.619
8.26668	2.38404	24.2144	482.619
8.28335	2.384	24.2311	482.799
8.30001	2.38396	24.2478	482.439
8.31668	2.384	24.2644	482.98
8.33335	2.38404	24.2811	480.637
8.35001	2.38408	24.2978	482.98
8.36668	2.38419	24.3147	483.34
8.38335	2.38408	24.3314	483.16
8.40001	2.38412	24.3481	483.16
8.41668	2.38404	24.3647	483.701
8.43335	2.38423	24.3814	483.881
8.45001	2.38427	24.3981	483.701
8.46668	2.38419	24.4147	484.421
8.48335	2.38412	24.4314	484.061
8.50001	2.38423	24.4481	484.241
8.51668	2.38416	24.4647	484.241
8.53335	2.384	24.4814	484.602
8.55001	2.38416	24.4981	484.421
8.56668	2.38431	24.5147	484.782
8.58335	2.38427	24.5317	484.782
8.60001	2.38423	24.5483	484.241
8.61668	2.38431	24.565	484.962
8.63335	2.38419	24.5817	482.799
8.65001	2.38427	24.5983	485.142
8.66668	2.38419	24.615	485.322
8.68335	2.38423	24.6317	485.322
8.70001	2.38439	24.6483	485.322
8.71668	2.38431	24.665	485.683
8.73335	2.38423	24.6817	485.683
8.75001	2.38427	24.6983	485.863
8.76668	2.38427	24.715	483.52
8.78335	2.38431	24.7319	483.52
8.80001	2.38439	24.7486	486.224
8.81668	2.38431	24.7653	486.043
8.83335	2.38439	24.7819	486.224
8.85001	2.38431	24.7986	486.224
8.86668	2.38443	24.8153	486.584
8.88335	2.38427	24.8319	486.764
8.90001	2.38443	24.8486	486.404
8.91668	2.38439	24.8653	486.764
8.93335	2.38443	24.8819	486.764
8.95001	2.38439	24.8986	486.764
8.96668	2.38447	24.9153	487.125
8.98335	2.38443	24.9319	487.305
9.00001	2.36511	24.9489	487.305
9.00001	2.36511	24.9656	487.485
9.00279	2.36113	24.9822	487.665
9.00557	2.35992	24.9989	487.485
9.00835	2.35873	25.0156	487.665
9.01112	2.35818	25.0322	487.846
9.0139	2.3574	25.0489	485.863
9.01668	2.35673	25.0656	487.665
9.01946	2.35622	25.0822	488.206
9.02223	2.35574	25.0989	488.206
9.02501	2.35547	25.1156	488.566
9.02779	2.35519	25.1322	488.927
9.03057	2.35476	25.1489	488.747
9.03335	2.35452	25.1658	488.927
9.03612	2.35433	25.1825	489.107
9.0389	2.35405	25.1992	486.764
9.04168	2.35374	25.2158	489.107
9.04446	2.35346	25.2325	489.287
9.04723	2.35326	25.2492	489.287
9.05001	2.35311	25.2658	489.287
9.05279	2.35299	25.2825	489.648
9.05557	2.35275	25.2992	489.467
9.05835	2.35263	25.3158	489.828
9.06112	2.35252	25.3325	487.665
9.0639	2.35232	25.3492	489.828
9.06668	2.35228	25.3658	490.188
9.06946	2.35204	25.3828	490.369
9.07223	2.35204	25.3994	490.369
9.07501	2.35185	25.4161	488.206
9.07779	2.35165	25.4328	490.549
9.08057	2.35149	25.4494	490.549
9.08335	2.35141	25.4661	490.549
9.08612	2.35126	25.4828	490.909
9.0889	2.35122	25.4994	490.909
9.09168	2.35086	25.5161	491.27
9.09446	2.35082	25.5328	490.909
9.09723	2.35075	25.5494	491.089
9.10001	2.35067	25.5661	491.089
9.10279	2.35051	25.5828	491.27
9.10557	2.35051	25.5994	491.45
9.10835	2.35035	25.6161	491.45
9.11112	2.35016	25.6331	491.45
9.1139	2.35008	25.6497	491.81
9.11668	2.34996	25.6664	491.63
9.11946	2.34988	25.6831	491.63
9.12223	2.34968	25.6997	491.99
9.12501	2.34964	25.7164	491.81
9.12779	2.34957	25.7331	492.171
9.13057	2.34949	25.7497	492.351
9.13335	2.34921	25.7664	491.81
9.13612	2.34921	25.7831	492.351
9.1389	2.34917	25.7997	492.531
9.14168	2.34917	25.8164	492.531
9.14446	2.34898	25.8331	492.531
9.14723	2.34878	25.8497	492.892
9.15001	2.34874	25.8667	492.531
9.15279	2.34862	25.8833	492.892
9.15557	2.34858	25.9	490.729
9.15835	2.34858	25.9167	493.252
9.16112	2.34846	25.9333	493.072
9.1639	2.34838	25.95	493.432
9.16668	2.34823	25.9667	493.252
9.16946	2.34811	25.9833	493.432
9.17223	2.34819	26	493.252
9.17501	2.34799	26.0167	493.612
9.17779	2.34799	26.0333	493.612
9.18057	2.34787	26.05	493.793
9.18335	2.34779	26.0667	493.612
9.18612	2.34779	26.0833	493.612
9.1889	2.34752	26.1003	493.432
9.19168	2.34748	26.1169	493.973
9.19446	2.34744	26.1336	493.973
9.19723	2.3474	26.1503	493.793
9.20001	2.34736	26.1669	493.793
9.20279	2.3472	26.1836	494.153
9.20557	2.34717	26.2003	493.973
9.20835	2.34705	26.2169	494.153
9.21112	2.34697	26.2336	494.153
9.2139	2.34693	26.2503	494.694
9.21668	2.34689	26.2669	493.973
9.21946	2.34669	26.2836	494.333
9.22223	2.34665	26.3003	494.333
9.22501	2.34665	26.3169	494.514
9.22779	2.3465	26.3336	494.514
9.23057	2.34642	26.3506	494.694
9.23335	2.34642	26.3672	494.514
9.23612	2.34634	26.3839	494.694
9.2389	2.34626	26.4006	494.694
9.24168	2.34618	26.4172	492.531
9.24446	2.34606	26.4339	494.874
9.24723	2.34595	26.4506	494.874
9.25001	2.34606	26.4672	495.234
9.25279	2.34591	26.4839	494.694
9.25557	2.34579	26.5006	494.874
9.25835	2.34567	26.5172	495.054
9.26112	2.34563	26.5339	495.054
9.2639	2.34555	26.5506	495.054
9.26668	2.34555	26.5672	495.234
9.26946	2.34547	26.5842	495.415
9.27223	2.34543	26.6008	495.595
9.27501	2.34528	26.6175	495.234
9.27779	2.34528	26.6342	495.595
9.28057	2.34512	26.6508	495.415
9.28335	2.34504	26.6675	495.775
9.28612	2.34504	26.6842	495.595
9.2889	2.34496	26.7008	495.415
9.29168	2.3448	26.7175	495.415
9.29446	2.34488	26.7342	495.595
9.29723	2.34476	26.7508	495.415
9.30001	2.34473	26.7675	495.415
9.30279	2.34449	26.7844	495.415
9.30557	2.34449	26.8011	495.775
9.30835	2.34433	26.8178	495.595
9.31112	2.34437	26.8344	495.775
9.3139	2.34437	26.8511	495.595
9.31668	2.34433	26.8678	495.955
9.31946	2.34417	26.8844	495.595
9.32223	2.3441	26.9011	495.775
9.32501	2.34406	26.9178	495.595
9.32779	2.34398	26.9344	495.775
9.33057	2.34386	26.9511	495.775
9.33335	2.34382	26.9678	495.775
9.33612	2.34374	26.9844	495.955
9.3389	2.3437	27.0011	496.135
9.34168	2.34358	27.0178	495.955
9.34446	2.34351	27.0344	496.135
9.34723	2.34351	27.0514	496.316
9.35001	2.34343	27.0681	496.316
9.35279	2.34331	27.0847	495.955
9.35557	2.34331	27.1014	495.955
9.35835	2.34323	27.1181	495.595
9.36112	2.34319	27.1347	495.775
9.3639	2.34307	27.1514	495.234
9.36668	2.34299	27.1681	494.874
9.36946	2.34288	27.1847	494.694
9.37223	2.34272	27.2014	494.333
9.37501	2.34276	27.2181	494.153
9.37779	2.34272	27.2347	493.612
9.38057	2.34264	27.2514	493.432
9.38335	2.34244	27.2683	493.072
9.38612	2.34248	27.285	492.892
9.3889	2.34244	27.3017	492.711
9.39168	2.3424	27.3183	492.351
9.39446	2.34225	27.335	492.171
9.39723	2.34217	27.3517	492.171
9.40001	2.34205	27.3683	491.81
9.40279	2.34201	27.385	491.45
9.40557	2.34193	27.4017	491.27
9.40835	2.34193	27.4183	491.27
9.41112	2.34185	27.435	490.729
9.4139	2.34185	27.4517	490.549
9.41668	2.34166	27.4683	490.549
9.41946	2.3417	27.4853	489.828
9.42223	2.34154	27.5019	489.828
9.42501	2.3415	27.5186	489.107
9.42779	2.34146	27.5353	488.927
9.43057	2.34146	27.5519	488.927
9.43335	2.3413	27.5686	488.566
9.43612	2.34118	27.5853	488.026
9.4389	2.34107	27.6019	487.305
9.44168	2.34118	27.6186	486.944
9.44446	2.34103	27.6353	486.584
9.44723	2.34091	27.6519	486.043
9.45001	2.34083	27.6689	485.863
9.45279	2.34075	27.6856	485.322
9.45557	2.34079	27.7022	484.421
9.45835	2.34071	27.7186	484.241
9.46112	2.34055	27.7356	483.701
9.4639	2.34048	27.7522	482.799
9.46668	2.34036	27.7689	482.439
9.46946	2.34028	27.7856	482.079
9.47223	2.34028	27.8022	481.178
9.47501	2.34008	27.8189	480.637
9.47779	2.34008	27.8356	479.736
9.48057	2.34004	27.8522	479.015
9.48335	2.33996	27.8689	478.835
9.48612	2.33992	27.8856	477.934
9.4889	2.33985	27.9022	477.573
9.49168	2.33977	27.9189	476.672
9.49446	2.33965	27.9356	475.951
9.49723	2.33961	27.9525	475.23
9.50001	2.33965	27.9692	474.329
9.50279	2.33965	27.9858	473.789
9.50557	2.33933	28.0025	473.068
9.50835	2.33933	28.0192	471.806
9.51112	2.3391	28.0358	471.266
9.5139	2.33914	28.0525	470.545
9.51668	2.33906	28.0692	469.644
9.51946	2.33894	28.0858	468.562
9.52223	2.3389	28.1025	468.022
9.52501	2.33878	28.1192	466.94
9.52779	2.3387	28.1358	466.22
9.53057	2.33867	28.1525	465.318
9.53335	2.33859	28.1694	464.417
9.53612	2.33839	28.1861	463.156
9.5389	2.33831	28.2028	462.795
9.54168	2.33827	28.2194	461.534
9.54446	2.33827	28.2361	460.453
9.54723	2.33811	28.2528	459.552
9.55001	2.33804	28.2694	458.47
9.55279	2.33804	28.2861	457.569
9.55557	2.33792	28.3028	456.668
9.55835	2.33776	28.3194	455.767
9.56112	2.33764	28.3361	454.866
9.5639	2.33764	28.3528	453.424
9.56668	2.33748	28.3694	452.703
9.56946	2.33733	28.3861	451.622
9.57223	2.33748	28.4028	450.721
9.57501	2.33729	28.4197	449.64
9.57779	2.33717	28.4364	448.739
9.58057	2.33709	28.4531	447.477
9.58335	2.33701	28.4697	446.756
9.58612	2.33678	28.4864	445.495
9.5889	2.33682	28.5031	444.594
9.59168	2.33658	28.5197	443.152
9.59446	2.33658	28.5364	442.071
9.59723	2.33658	28.5531	441.17
9.60001	2.33654	28.5697	440.268
9.60279	2.33642	28.5864	439.367
9.60557	2.33626	28.6031	439.007
9.60835	2.3363	28.6197	438.106
9.61112	2.33619	28.6367	437.385
9.6139	2.33599	28.6533	436.844
9.61668	2.33591	28.67	436.123
9.61946	2.33595	28.6867	435.763
9.62223	2.33571	28.7033	435.403
9.62501	2.33567	28.72	435.042
9.62779	2.33556	28.7367	434.862
9.63057	2.33556	28.7533	434.141
9.63335	2.33536	28.77	433.961
9.63612	2.33536	28.7867	433.42
9.6389	2.33532	28.8033	433.42
9.64168	2.3352	28.82	432.88
9.64446	2.33504	28.8367	432.699
9.64723	2.33493	28.8536	432.519
9.65001	2.33493	28.8703	432.159
9.65279	2.33473	28.8869	432.159
9.65557	2.33457	28.9036	431.798
9.65835	2.33449	28.9203	431.798
9.66112	2.33445	28.9369	431.438
9.6639	2.33445	28.9536	430.897
9.66668	2.3343	28.9703	430.897
9.66946	2.33402	28.9869	430.537
9.67223	2.33414	29.0036	430.537
9.67501	2.33394	29.0203	430.357
9.67779	2.33394	29.0372	430.176
9.68057	2.33379	29.0536	429.996
9.68335	2.33375	29.0706	430.176
9.68612	2.33359	29.0872	429.636
9.6889	2.33347	29.1039	429.816
9.69168	2.33339	29.1206	429.455
9.69446	2.33339	29.1372	429.636
9.69723	2.33331	29.1539	429.636
9.70001	2.33316	29.1706	429.455
9.70279	2.33296	29.1872	429.455
9.70557	2.33296	29.2039	429.095
9.70835	2.33288	29.2206	428.374
9.71112	2.3328	29.2372	428.915
9.7139	2.33264	29.2539	428.735
9.71668	2.33249	29.2706	428.554
9.71946	2.33249	29.2872	428.554
9.72223	2.33245	29.3042	428.554
9.72501	2.33229	29.3208	428.374
9.72779	2.33221	29.3375	428.194
9.73057	2.33213	29.3542	428.014
9.73335	2.33201	29.3708	428.194
9.73612	2.33194	29.3875	428.014
9.7389	2.33174	29.4042	428.194
9.74168	2.3317	29.4208	427.653
9.74446	2.33166	29.4375	428.014
9.74723	2.3315	29.4542	427.653
9.75001	2.33139	29.4708	427.653
9.75279	2.33139	29.4875	427.653
9.75557	2.33115	29.5044	427.653
9.75835	2.33115	29.5211	427.473
9.76112	2.33099	29.5378	427.293
9.7639	2.33099	29.5544	427.473
9.76668	2.33079	29.5711	427.293
9.76946	2.33076	29.5878	427.293
9.77223	2.33076	29.6044	427.473
9.77501	2.33052	29.6211	427.293
9.77779	2.33036	29.6378	427.293
9.78057	2.33032	29.6544	427.113
9.78335	2.33024	29.6711	427.473
9.78612	2.3302	29.6878	427.113
9.7889	2.32997	29.7047	427.473
9.79168	2.32989	29.7214	427.113
9.79446	2.32981	29.7381	426.932
9.79723	2.32977	29.7547	426.932
9.80001	2.32954	29.7714	426.932
9.80279	2.3295	29.7881	426.752
9.80557	2.3293	29.8047	426.752
9.80835	2.3293	29.8214	426.572
9.81112	2.32918	29.8381	426.752
9.8139	2.32918	29.8547	426.392
9.81668	2.32898	29.8714	426.752
9.81946	2.32887	29.8881	426.212
9.82223	2.32875	29.9047	426.392
9.82501	2.32863	29.9214	426.572
9.82779	2.32859	29.9383	426.572
9.83057	2.32839	29.955	426.572
9.83335	2.32832	29.9717	426.572
9.83612	2.3282	29.9883	426.572
9.8389	2.32808	30.005	426.392
9.84168	2.32804	30.0217	426.572
9.84446	2.32804	30.0383	426.572
9.84723	2.32784	30.055	426.392
9.85001	2.32765	30.0717	426.392
9.85279	2.32753	30.0883	426.392
9.85557	2.32753	30.105	426.031
9.85835	2.32737	30.1217	426.392
9.86112	2.32721	30.1386	426.572
9.8639	2.32714	30.1553	426.212
9.86668	2.32698	30.1719	426.572
9.86946	2.32686	30.1886	426.212
9.87223	2.32678	30.2053	426.212
9.87501	2.32662	30.2219	426.031
9.87779	2.32654	30.2386	426.212
9.88057	2.32643	30.2553	426.031
9.88335	2.32639	30.2719	425.851
9.88612	2.32635	30.2886	426.031
9.8889	2.32607	30.3053	426.212
9.89168	2.32595	30.3222	426.392
9.89446	2.32584	30.3389	426.031
9.89723	2.3258	30.3556	426.031
9.90001	2.32556	30.3722	426.212
9.90279	2.3254	30.3889	426.212
9.90557	2.32536	30.4056	426.031
9.90835	2.32525	30.4222	426.392
9.91112	2.32509	30.4389	426.392
9.9139	2.32509	30.4556	426.212
9.91668	2.32481	30.4722	426.212
9.91946	2.32477	30.4889	426.392
9.92223	2.32462	30.5056	426.031
9.92501	2.3245	30.5222	426.031
9.92779	2.32426	30.5389	426.031
9.93057	2.32422	30.5556	426.031
9.93335	2.32414	30.5725	426.031
9.93612	2.32399	30.5892	426.392
9.9389	2.32371	30.6058	426.031
9.94168	2.32379	30.6225	426.031
9.94446	2.32355	30.6392	426.212
9.94723	2.3234	30.6558	425.851
9.95001	2.32324	30.6725	425.851
9.95279	2.32316	30.6892	425.851
9.95557	2.32292	30.7058	426.031
9.95835	2.32273	30.7225	425.851
9.96112	2.32269	30.7392	425.851
9.9639	2.32249	30.7558	426.031
9.96668	2.32241	30.7728	426.031
9.96946	2.32222	30.7892	425.671
9.97223	2.32202	30.8058	425.851
9.97501	2.32186	30.8228	425.851
9.97779	2.32182	30.8394	425.851
9.98057	2.32159	30.8561	426.031
9.98335	2.32143	30.8728	426.212
9.98612	2.32127	30.8894	426.212
9.9889	2.32104	30.9061	425.671
9.99168	2.32088	30.9228	426.031
9.99446	2.32068	30.9394	426.031
9.99723	2.32048	30.9561	426.031
10	2.32037	30.9728	426.031
10.0028	2.32021	30.9894	426.031
10.0056	2.31997	31.0061	426.212
10.0084	2.31978	31.0228	425.851
10.0111	2.31974	31.0397	426.031
10.0139	2.31942	31.0564	425.851
10.0167	2.31926	31.0731	426.031
10.0195	2.31911	31.0897	426.212
10.0222	2.31887	31.1064	425.851
10.025	2.31883	31.1231	426.031
10.0278	2.31848	31.1397	426.031
10.0306	2.31832	31.1564	426.031
10.0334	2.31808	31.1731	426.031
10.0361	2.31785	31.1897	425.851
10.0389	2.31757	31.2064	426.031
10.0417	2.31742	31.2233	426.031
10.0445	2.3171	31.2397	426.031
10.0472	2.31698	31.2564	426.031
10.05	2.31651	31.2733	426.212
10.0528	2.31651	31.29	426.031
10.0556	2.3162	31.3067	426.031
10.0584	2.31596	31.3233	426.031
10.0611	2.31576	31.34	426.031
10.0639	2.31537	31.3567	426.212
10.0667	2.31517	31.3733	426.031
10.0695	2.3149	31.39	426.031
10.0722	2.31462	31.4067	426.031
10.075	2.31442	31.4236	426.031
10.0778	2.31411	31.4403	426.212
10.0806	2.31376	31.4569	426.031
10.0833	2.31348	31.4736	426.031
10.0861	2.31336	31.4903	426.031
10.0889	2.31293	31.5069	426.392
10.0917	2.31258	31.5236	426.392
10.0945	2.3123	31.5403	426.932
10.0972	2.3121	31.5569	426.752
10.1	2.31171	31.5736	426.572
10.1028	2.31159	31.5903	426.572
10.1056	2.31124	31.6069	426.572
10.1083	2.31084	31.6236	425.851
10.1111	2.31061	31.6403	426.031
10.1139	2.31037	31.6569	425.491
10.1167	2.31014	31.6739	425.31
10.1195	2.30966	31.6906	424.95
10.1222	2.30943	31.7072	424.77
10.125	2.30915	31.7239	424.59
10.1278	2.30895	31.7406	424.409
10.1306	2.30864	31.7572	423.689
10.1334	2.30829	31.7739	423.508
10.1361	2.30801	31.7906	423.328
10.1389	2.30762	31.8072	422.968
10.1417	2.30738	31.8239	422.607
10.1445	2.30711	31.8406	421.886
10.1472	2.30671	31.8572	421.706
10.15	2.30652	31.8739	421.346
10.1528	2.30616	31.8906	420.805
10.1556	2.30589	31.9075	420.625
10.1584	2.30549	31.9242	419.904
10.1611	2.30518	31.9408	419.544
10.1639	2.30502	31.9575	418.823
10.1667	2.30474	31.9742	418.282
10.1695	2.30443	31.9908	417.561
10.1722	2.30411	32.0075	417.201
10.175	2.3038	32.0242	416.66
10.1778	2.30345	32.0408	415.759
10.1806	2.30329	32.0575	415.218
10.1834	2.30293	32.0742	414.497
10.1861	2.30254	32.0908	413.957
10.1889	2.30242	32.1078	413.596
10.1917	2.30211	32.1244	412.876
10.1945	2.30167	32.1411	412.155
10.1972	2.30148	32.1578	411.254
10.2	2.30112	32.1744	410.713
10.2028	2.30085	32.1911	409.992
10.2056	2.30057	32.2078	409.271
10.2083	2.30034	32.2244	408.37
10.2111	2.30018	32.2411	407.829
10.2139	2.29975	32.2578	407.469
10.2167	2.29963	32.2744	406.388
10.2195	2.29927	32.2911	405.667
10.2222	2.29892	32.3078	404.766
10.225	2.29868	32.3247	404.045
10.2278	2.29845	32.3414	403.324
10.2306	2.29821	32.3581	402.423
10.2333	2.29794	32.3747	401.522
10.2361	2.29758	32.3914	400.981
10.2389	2.29742	32.4081	400.26
10.2417	2.29703	32.4247	399.54
10.2445	2.2968	32.4414	398.458
10.2472	2.2966	32.4581	397.737
10.25	2.29624	32.4747	397.017
10.2528	2.29601	32.4914	396.296
10.2556	2.29565	32.5083	395.755
10.2584	2.29538	32.525	395.034
10.2611	2.29518	32.5414	394.313
10.2639	2.29487	32.5583	393.232
10.2667	2.29471	32.575	392.331
10.2695	2.29432	32.5917	391.61
10.2722	2.29424	32.6083	391.25
10.275	2.29384	32.625	390.349
10.2778	2.29361	32.6417	389.447
10.2806	2.29321	32.6583	388.907
10.2834	2.29306	32.675	388.186
10.2861	2.29286	32.6917	387.465
10.2889	2.29258	32.7083	386.564
10.2917	2.29231	32.725	386.023
10.2945	2.29203	32.7417	385.122
10.2972	2.29184	32.7583	384.401
10.3	2.29152	32.775	383.681
10.3028	2.29117	32.7919	382.96
10.3056	2.29105	32.8086	382.239
10.3084	2.2907	32.8253	381.157
10.3111	2.29046	32.8419	380.797
10.3139	2.29022	32.8586	379.896
10.3167	2.28987	32.8753	378.995
10.3195	2.28967	32.8919	378.454
10.3222	2.28936	32.9086	377.553
10.325	2.28908	32.9253	376.652
10.3278	2.28896	32.9419	375.751
10.3306	2.28869	32.9586	375.03
10.3333	2.28853	32.9756	374.489
10.3361	2.28826	32.9922	373.588
10.3389	2.2879	33.0089	373.048
10.3417	2.28774	33.0256	372.147
10.3445	2.28743	33.0422	371.606
10.3472	2.28715	33.0589	370.705
10.35	2.287	33.0756	369.624
10.3528	2.28668	33.0922	369.083
10.3556	2.28641	33.1089	368.542
10.3583	2.28617	33.1256	368.182
10.3611	2.28597	33.1422	368.002
10.3639	2.28574	33.1589	367.281
10.3667	2.2855	33.1756	366.92
10.3695	2.28527	33.1925	366.56
10.3722	2.28499	33.2092	365.839
10.375	2.28464	33.2258	365.839
10.3778	2.28448	33.2425	365.298
10.3806	2.28416	33.2592	364.938
10.3834	2.28401	33.2758	364.758
[truncated: 20,928 more rows]

## Sheet: Fig. 3e
Fig.3e
GITT test
Time (hour)	Normalized ratio	Time (hour)	Sulfur concentration-current pulse (mM)	Time (hour)	Sulfur concentration -rest (mM)
1.5	0.08478	1.5	50.4092	1.8533	-4.85495
6	0.1251	6	64.905	6.4258	-8.96283
10.5	0.13056	10.5	90.4056	11.115	-12.2319
15	0.68753	15	14.8533	15.119	30.4373
19.49	0.93997	19.49	-1.86976	19.4919	15.1228
24	0.60621	24	-5.48231	23.98	7.37231
28.5	0	28.5	-27.037	28.82	0
33	0	33	-26.9427	33.359	0
37.5	0.01892	37.5	-22.182	37.7647	0.46627
42	0.13968	42	-19.9408	42.487	3.2691
46.5	0.18928	46.5	-19.2333	46.9094	4.20149
51	0.21575	51	-17.0189	51.3483	4.66792
55.5	0.20546	55.5	-15.5268	55.7705	4.01514
60	0.23173	60	-14.4026	60.1928	4.38816
64.4994	0.23291	64.4994	-13.8431	64.698	4.01514
69	0.21565	69	-10.2347	69.1039	2.61114
73.4966	0.33101	73.4966	-7.09059	73.5928	2.98778
78.6576	0.25533	78.6576	7.07495	78.676	2.1459
83.1635	0.2155	83.1635	8.06553	83.4819	2.33396
87.6634	0.10248	87.6634	9.0466	88.1381	0.83929
92.1636	0.0869	92.1636	10.0242	92.7439	0.6533
96.6636	0.00719	96.6636	12.1847	97.1325	0.09325
101.163	0.19013	101.163	15.4232	101.555	-2.90126
105.663	0.21487	105.663	16.5267	105.994	-4.24206
110.163	0.18536	110.163	17.3245	110.549	-3.82863
114.663	0.2482	114.663	23.2099	114.841	-6.629
119.162	0.28181	119.162	26.5306	119.514	-10.8279
123.662	0.32406	123.662	33.3176	123.936	-15.128
128.164	0.54926	128.164	21.4535	128.375	-18.3919
132.66	0.321	132.66	-24.6087	133.281	10.9212
137.163	0.14713	137.163	-70.6245	137.67	11.0144

## Sheet: Fig. 4b
Fig.4b
Cycling based on super-P carbon black and sulfur composite cathode
Electrochemistry		Operando sensing
Time (hour)	Voltage (V)	Time (hour)	Sulfur concentration (mM)	Time (hour)	Temperature (degrees celsius)
0	2.71016	0	0.000181116	0	22.702
0.00833	2.40047	0.01667	0.000181116	0.01667	22.863
0.01667	2.38866	0.03333	0.000181116	0.03333	22.984
0.025	2.38318	0.05	0.000181116	0.05	23.086
0.03333	2.37964	0.06667	0.000181116	0.06667	23.151
0.04167	2.37712	0.08333	0.000181116	0.08333	23.228
0.05	2.37495	0.1	0.000181116	0.1	23.319
0.05833	2.37334	0.11667	0.000181116	0.11667	23.38
0.06667	2.37208	0.13333	0.000181116	0.13333	23.506
0.075	2.37086	0.15	0.000181116	0.15	23.523
0.08333	2.36984	0.16667	0.000181116	0.16667	23.623
0.09167	2.36885	0.18333	0.000181116	0.18333	23.649
0.1	2.36814	0.2	0.000181116	0.2	23.709
0.10833	2.36736	0.21667	0.000181116	0.21667	23.748
0.11667	2.36688	0.23333	0.000181116	0.23333	23.806
0.125	2.36621	0.25	0.000181116	0.25	23.849
0.13333	2.36558	0.26667	0.000181116	0.26667	23.889
0.14167	2.36491	0.28389	0.000181116	0.28389	23.934
0.15	2.36448	0.30056	0.000181116	0.30056	23.969
0.15833	2.36413	0.31722	0.000181116	0.31722	23.996
0.16667	2.36365	0.33389	0.000181116	0.33389	24.072
0.175	2.36322	0.35056	0.000181116	0.35056	24.086
0.18333	2.36279	0.36722	0.000181116	0.36722	24.124
0.19167	2.36224	0.38389	0.000181116	0.38389	24.136
0.2	2.36192	0.40056	0.000181116	0.40056	24.214
0.20833	2.36169	0.41722	0.000181116	0.41722	24.247
0.21667	2.36125	0.43389	0.000181116	0.43389	24.228
0.225	2.3609	0.45056	0.000181116	0.45056	24.284
0.23333	2.36058	0.46722	0.000181116	0.46722	24.284
0.24167	2.36019	0.48389	0.000181116	0.48389	24.278
0.25	2.35995	0.50056	0.000181116	0.50056	24.322
0.25833	2.35964	0.51722	0.000181116	0.51722	24.354
0.26667	2.35936	0.53389	0.000181116	0.53389	24.349
0.275	2.35909	0.55056	0.000181116	0.55056	24.392
0.28333	2.35881	0.56722	0.000181116	0.56722	24.412
0.29167	2.35861	0.58389	0.000181116	0.58389	24.428
0.3	2.3583	0.60056	0.000181116	0.60056	24.435
0.30833	2.35806	0.61778	0.000181116	0.61778	24.435
0.31667	2.35787	0.63389	0.000181116	0.63389	24.456
0.325	2.35771	0.65056	0.000181116	0.65056	24.487
0.33333	2.35739	0.66722	0.000181116	0.66722	24.482
0.34167	2.35708	0.68389	0.000181116	0.68389	24.532
0.35	2.35692	0.70056	0.000181116	0.70056	24.527
0.35833	2.35684	0.71722	0.000181116	0.71722	24.576
0.36667	2.35641	0.73389	0.000181116	0.73389	24.568
0.375	2.35645	0.75056	0.000181116	0.75056	24.546
0.38333	2.35613	0.76722	0.000181116	0.76722	24.62
0.39167	2.35598	0.78444	0.000181116	0.78444	24.576
0.4	2.35574	0.80111	0.000181116	0.80111	24.613
0.40833	2.35558	0.81778	0.000181116	0.81778	24.588
0.41667	2.35539	0.83444	0.000181116	0.83444	24.622
0.425	2.35527	0.85111	0.000181116	0.85111	24.621
0.43333	2.35507	0.86778	0.000181116	0.86778	24.624
0.44167	2.35487	0.88444	0.000181116	0.88444	24.629
0.45	2.35476	0.90111	0.000181116	0.90111	24.671
0.45833	2.35456	0.91778	0.000181116	0.91778	24.653
0.46667	2.3544	0.93444	0.000181116	0.93444	24.678
0.475	2.35428	0.95111	0.000181116	0.95111	24.674
0.48333	2.35405	0.96778	0.000181116	0.96778	24.675
0.49167	2.35385	0.98444	0.000181116	0.98444	24.671
0.5	2.35381	1.00111	1.44191	1.00111	24.703
0.50833	2.35361	1.01778	1.80234	1.01778	24.66
0.51667	2.35361	1.03444	3.42429	1.03444	24.673
0.525	2.35338	1.05111	5.7671	1.05111	24.696
0.53333	2.35318	1.06778	5.7671	1.06778	24.673
0.54167	2.35318	1.08444	7.56926	1.08444	24.683
0.55	2.35294	1.10111	8.83078	1.10111	24.718
0.55833	2.35287	1.11778	10.6329	1.11778	24.688
0.56667	2.35267	1.13444	13.3362	1.13444	24.7
0.575	2.35255	1.15167	13.3362	1.15167	24.7
0.58333	2.35239	1.16833	15.8592	1.16833	24.7
0.59167	2.35239	1.185	17.1207	1.185	24.689
0.6	2.35224	1.20167	18.5624	1.20167	24.701
0.60833	2.35208	1.21833	20.3646	1.21833	24.705
0.61667	2.352	1.235	20.3646	1.235	24.713
0.625	2.35184	1.25167	23.2481	1.25167	24.693
0.63333	2.35172	1.26833	24.87	1.26833	24.712
0.64167	2.35172	1.285	25.0502	1.285	24.716
0.65	2.35149	1.30167	23.6085	1.30167	24.745
0.65833	2.35141	1.31833	23.4283	1.31833	24.734
0.66667	2.35129	1.335	31.8985	1.335	24.721
0.675	2.35101	1.35167	28.2941	1.35167	24.743
0.68333	2.35105	1.36833	30.0963	1.36833	24.734
0.69167	2.3509	1.385	31.538	1.385	24.741
0.7	2.35078	1.40167	34.0611	1.40167	24.742
0.70833	2.3507	1.41833	41.4499	1.41833	24.709
0.71667	2.35062	1.435	37.8456	1.435	24.734
0.725	2.35054	1.45167	42.1708	1.45167	24.72
0.73333	2.35042	1.46833	45.0542	1.46833	24.699
0.74167	2.35027	1.485	41.0895	1.485	24.735
0.75	2.35023	1.50167	43.0719	1.50167	24.734
0.75833	2.35023	1.51833	50.1003	1.51833	24.722
0.76667	2.35003	1.535	45.5949	1.535	24.748
0.775	2.34995	1.55167	52.8035	1.55167	24.704
0.78333	2.34979	1.56833	53.164	1.56833	24.725
0.79167	2.34972	1.585	51.3618	1.585	24.729
0.8	2.34948	1.60167	50.2805	1.60167	24.731
0.80833	2.3496	1.61889	53.3442	1.61889	24.756
0.81667	2.34956	1.63556	60.5528	1.63556	24.705
0.825	2.34932	1.65222	60.733	1.65222	24.719
0.83333	2.34928	1.66889	63.4363	1.66889	24.695
0.84167	2.3492	1.68556	58.5705	1.68556	24.731
0.85	2.34905	1.70222	65.9593	1.70222	24.718
0.85833	2.34905	1.71889	67.7615	1.71889	24.693
0.86667	2.34889	1.73556	63.7967	1.73556	24.756
0.875	2.34873	1.75222	64.878	1.75222	24.726
0.88333	2.34865	1.76889	72.2669	1.76889	24.697
0.89167	2.34857	1.78556	73.168	1.78556	24.706
0.9	2.34857	1.80222	69.2032	1.80222	24.739
0.90833	2.34846	1.81889	70.4647	1.81889	24.734
0.91667	2.34842	1.83556	77.6734	1.83556	24.703
0.925	2.34849	1.85222	74.7899	1.85222	24.726
0.93333	2.3483	1.86889	81.4579	1.86889	24.712
0.94167	2.34814	1.88556	83.2601	1.88556	24.716
0.95	2.3481	1.90222	85.2425	1.90222	24.696
0.95833	2.34798	1.91889	85.7831	1.91889	24.699
0.96667	2.34794	1.93556	89.3874	1.93556	24.721
0.975	2.34771	1.95222	85.4227	1.95222	24.748
0.98333	2.34759	1.96889	92.8115	1.96889	24.699
0.99167	2.34767	1.98556	94.7939	1.98556	24.682
1	2.34759	2.00222	96.9565	2.00222	24.717
1.00833	2.34755	2.01889	97.8576	2.01889	24.707
1.01667	2.34751	2.03556	100.02	2.03556	24.708
1.025	2.34735	2.05222	100.02	2.05222	24.712
1.03333	2.34727	2.06889	103.084	2.06889	24.718
1.04167	2.34719	2.08556	104.886	2.08556	24.722
1.05	2.34712	2.10278	102.003	2.10278	24.727
1.05833	2.34704	2.11944	103.444	2.11944	24.741
1.06667	2.34708	2.13611	110.293	2.13611	24.704
1.075	2.34696	2.15278	111.734	2.15278	24.708
1.08333	2.34688	2.16944	111.734	2.16944	24.708
1.09167	2.34676	2.18611	116.059	2.18611	24.717
1.1	2.34668	2.20278	113.536	2.20278	24.734
1.10833	2.34664	2.21944	115.519	2.21944	24.729
1.11667	2.34645	2.23611	123.268	2.23611	24.692
1.125	2.34641	2.25278	123.809	2.25278	24.711
1.13333	2.34641	2.26944	125.611	2.26944	24.701
1.14167	2.34633	2.28611	122.367	2.28611	24.734
1.15	2.34625	2.30278	129.756	2.30278	24.709
1.15833	2.34617	2.31944	132.639	2.31944	24.724
1.16667	2.34613	2.33611	129.215	2.33611	24.728
1.175	2.34605	2.35278	135.523	2.35278	24.718
1.18333	2.34582	2.36944	137.866	2.36944	24.724
1.19167	2.34582	2.38611	139.668	2.38611	24.699
1.2	2.3457	2.40278	136.965	2.40278	24.736
1.20833	2.34578	2.41944	142.912	2.41944	24.71
1.21667	2.34574	2.43611	145.795	2.43611	24.696
1.225	2.34558	2.45278	147.057	2.45278	24.706
1.23333	2.3455	2.46944	143.452	2.46944	24.767
1.24167	2.34542	2.48611	145.615	2.48611	24.733
1.25	2.34546	2.50333	147.777	2.50333	24.73
1.25833	2.34538	2.52	155.166	2.52	24.697
1.26667	2.34527	2.53667	156.969	2.53667	24.721
1.275	2.34507	2.55333	158.951	2.55333	24.702
1.28333	2.34507	2.57	161.294	2.57	24.721
1.29167	2.34523	2.58667	158.59	2.58667	24.727
1.3	2.34503	2.60333	163.637	2.60333	24.693
1.30833	2.34491	2.62	165.979	2.62	24.707
1.31667	2.34483	2.63667	169.043	2.63667	24.694
1.325	2.34471	2.65333	169.944	2.65333	24.716
1.33333	2.34464	2.67	172.647	2.67	24.715
1.34167	2.34464	2.68667	175.531	2.68667	24.687
1.35	2.34452	2.70333	177.333	2.70333	24.718
1.35833	2.3444	2.72	178.054	2.72	24.704
1.36667	2.34436	2.73667	175.891	2.73667	24.731
1.375	2.34428	2.75333	182.739	2.75333	24.713
1.38333	2.34424	2.77	179.676	2.77	24.728
1.39167	2.3442	2.78667	185.623	2.78667	24.708
1.4	2.34404	2.80333	189.047	2.80333	24.716
1.40833	2.34404	2.82	190.489	2.82	24.696
1.41667	2.34393	2.83667	192.111	2.83667	24.717
1.425	2.34385	2.85333	192.832	2.85333	24.709
1.43333	2.34377	2.87	190.849	2.87	24.736
1.44167	2.34373	2.88667	197.878	2.88667	24.709
1.45	2.34365	2.90333	199.68	2.90333	24.724
1.45833	2.34357	2.92	196.256	2.92	24.727
1.46667	2.34361	2.93667	202.924	2.93667	24.697
1.475	2.34338	2.95333	205.627	2.95333	24.69
1.48333	2.34341	2.97	206.168	2.97	24.702
1.49167	2.3433	2.98667	207.97	2.98667	24.712
1.5	2.3433	3.00389	209.952	3.00389	24.687
1.50833	2.3431	3.02056	211.214	3.02056	24.681
1.51667	2.3431	3.03722	209.411	3.03722	24.726
1.525	2.34302	3.05389	216.079	3.05389	24.715
1.53333	2.34298	3.07056	217.161	3.07056	24.696
1.54167	2.34294	3.08722	218.242	3.08722	24.695
1.55	2.34282	3.10389	219.143	3.10389	24.662
1.55833	2.34275	3.12056	220.585	3.12056	24.706
1.56667	2.34259	3.13722	221.666	3.13722	24.707
1.575	2.34255	3.15389	224.189	3.15389	24.71
1.58333	2.34259	3.17056	225.09	3.17056	24.673
1.59167	2.34243	3.18722	229.055	3.18722	24.672
1.6	2.34243	3.20389	229.415	3.20389	24.691
1.60833	2.34231	3.22056	229.415	3.22056	24.693
1.61667	2.34215	3.23722	233.38	3.23722	24.703
1.625	2.34223	3.25389	233.56	3.25389	24.697
1.63333	2.34208	3.27056	234.281	3.27056	24.689
1.64167	2.342	3.28722	238.066	3.28722	24.676
1.65	2.34192	3.30389	237.886	3.30389	24.665
1.65833	2.34184	3.32056	240.409	3.32056	24.665
1.66667	2.34184	3.33722	240.949	3.33722	24.694
1.675	2.34172	3.35389	242.211	3.35389	24.699
1.68333	2.34172	3.37056	245.094	3.37056	24.669
1.69167	2.3416	3.38722	247.978	3.38722	24.671
1.7	2.34149	3.40389	247.797	3.40389	24.676
1.70833	2.34149	3.42111	249.96	3.42111	24.681
1.71667	2.34145	3.43778	251.942	3.43778	24.708
1.725	2.34133	3.45444	253.384	3.45444	24.687
1.73333	2.34121	3.47111	255.186	3.47111	24.695
1.74167	2.34121	3.48778	256.628	3.48778	24.68
1.75	2.34097	3.50444	260.773	3.50444	24.663
1.75833	2.34101	3.52111	260.052	3.52111	24.682
1.76667	2.34093	3.53778	264.197	3.53778	24.68
1.775	2.34086	3.55444	265.278	3.55444	24.667
1.78333	2.34082	3.57111	266.18	3.57111	24.682
1.79167	2.34074	3.58778	267.982	3.58778	24.684
1.8	2.34062	3.60444	272.487	3.60444	24.692
1.80833	2.34062	3.62111	274.109	3.62111	24.694
1.81667	2.34066	3.63778	275.911	3.63778	24.695
1.825	2.3405	3.65444	280.236	3.65444	24.692
1.83333	2.34034	3.67111	282.039	3.67111	24.674
1.84167	2.34026	3.68778	283.841	3.68778	24.672
1.85	2.34019	3.70444	284.922	3.70444	24.695
1.85833	2.34011	3.72111	287.265	3.72111	24.658
1.86667	2.34023	3.73778	290.329	3.73778	24.703
1.875	2.34003	3.75444	293.032	3.75444	24.671
1.88333	2.33991	3.77167	293.572	3.77167	24.698
1.89167	2.33979	3.78778	297.717	3.78778	24.704
1.9	2.33987	3.80444	296.276	3.80444	24.682
1.90833	2.33975	3.82167	300.421	3.82167	24.71
1.91667	2.33963	3.83833	301.862	3.83833	24.67
1.925	2.3396	3.855	304.926	3.855	24.681
1.93333	2.33952	3.87167	306.368	3.87167	24.675
1.94167	2.33932	3.88833	309.071	3.88833	24.713
1.95	2.33932	3.905	311.053	3.905	24.684
1.95833	2.33928	3.92167	314.838	3.92167	24.692
1.96667	2.33916	3.93833	315.739	3.93833	24.669
1.975	2.33904	3.955	319.163	3.955	24.671
1.98333	2.33912	3.97167	321.145	3.97167	24.691
1.99167	2.33893	3.98833	321.866	3.98833	24.663
2	2.33889	4.005	326.192	4.005	24.672
2.00833	2.33873	4.02167	326.192	4.02167	24.673
2.01667	2.33869	4.03833	329.435	4.03833	24.671
2.025	2.33865	4.055	331.238	4.055	24.653
2.03333	2.33853	4.07167	335.022	4.07167	24.655
2.04167	2.33845	4.08833	337.545	4.08833	24.681
2.05	2.33834	4.105	338.987	4.105	24.655
2.05833	2.33818	4.12167	340.068	4.12167	24.675
2.06667	2.33826	4.13833	343.492	4.13833	24.682
2.075	2.3381	4.155	345.835	4.155	24.662
2.08333	2.33802	4.17167	347.277	4.17167	24.681
2.09167	2.33786	4.18833	349.079	4.18833	24.669
2.1	2.33782	4.205	351.061	4.205	24.675
2.10833	2.33771	4.22167	352.683	4.22167	24.651
2.11667	2.33767	4.23833	355.747	4.23833	24.685
2.125	2.33759	4.255	357.549	4.255	24.644
2.13333	2.33747	4.27222	360.072	4.27222	24.695
2.14167	2.33743	4.28889	361.874	4.28889	24.637
2.15	2.33731	4.30556	364.578	4.30556	24.658
2.15833	2.33708	4.32222	364.938	4.32222	24.676
2.16667	2.33704	4.33889	367.821	4.33889	24.643
2.175	2.33696	4.35556	368.182	4.35556	24.668
2.18333	2.337	4.37222	372.687	4.37222	24.65
2.19167	2.33676	4.38889	372.507	4.38889	24.644
2.2	2.33668	4.40556	374.85	4.40556	24.64
2.20833	2.33656	4.42222	377.193	4.42222	24.703
2.21667	2.3366	4.43889	377.733	4.43889	24.669
2.225	2.33633	4.45556	382.419	4.45556	24.669
2.23333	2.33621	4.47222	382.239	4.47222	24.688
2.24167	2.33605	4.48889	385.302	4.48889	24.686
2.25	2.33609	4.50556	386.564	4.50556	24.661
2.25833	2.33585	4.52222	388.006	4.52222	24.671
2.26667	2.33582	4.53889	388.546	4.53889	24.649
2.275	2.3357	4.55556	389.988	4.55556	24.669
2.28333	2.33554	4.57222	393.592	4.57222	24.66
2.29167	2.3353	4.58889	393.232	4.58889	24.676
2.3	2.33515	4.60556	394.493	4.60556	24.639
2.30833	2.33503	4.62222	394.493	4.62222	24.666
2.31667	2.33491	4.63889	397.377	4.63889	24.688
2.325	2.33475	4.65556	398.098	4.65556	24.67
2.33333	2.33463	4.67222	399.359	4.67222	24.663
2.34167	2.33444	4.68944	400.441	4.68944	24.668
2.35	2.33436	4.70611	402.423	4.70611	24.651
2.35833	2.33404	4.72278	404.766	4.72278	24.649
2.36667	2.33404	4.73944	404.045	4.73944	24.667
2.375	2.33389	4.75611	404.946	4.75611	24.66
2.38333	2.33373	4.77278	404.405	4.77278	24.651
2.39167	2.33357	4.78944	406.928	4.78944	24.686
2.4	2.33337	4.80611	407.829	4.80611	24.674
2.40833	2.33318	4.82278	406.568	4.82278	24.673
2.41667	2.3331	4.83944	409.451	4.83944	24.671
2.425	2.33278	4.85611	409.451	4.85611	24.671
2.43333	2.3327	4.87278	408.55	4.87278	24.664
2.44167	2.33251	4.88944	409.451	4.88944	24.66
2.45	2.33243	4.90611	410.353	4.90611	24.675
2.45833	2.33207	4.92278	409.992	4.92278	24.656
2.46667	2.33192	4.93944	410.713	4.93944	24.65
2.475	2.33176	4.95611	409.812	4.95611	24.668
2.48333	2.3316	4.97278	412.155	4.97278	24.676
2.49167	2.33133	4.98944	416.66	4.98944	24.624
2.5	2.33117	5.00611	410.893	5.00611	24.67
2.50833	2.33089	5.02278	411.974	5.02278	24.651
2.51667	2.3307	5.03944	411.794	5.03944	24.676
2.525	2.33042	5.05611	412.515	5.05611	24.65
2.53333	2.33022	5.07278	412.335	5.07278	24.68
2.54167	2.33003	5.08944	413.236	5.08944	24.666
2.55	2.32991	5.10667	412.695	5.10667	24.68
2.55833	2.32959	5.12333	412.335	5.12333	24.674
2.56667	2.3294	5.14	411.434	5.14	24.662
2.575	2.3292	5.15667	412.155	5.15667	24.665
2.58333	2.32892	5.17333	411.974	5.17333	24.643
2.59167	2.32869	5.19	410.172	5.19	24.667
2.6	2.32853	5.20667	411.434	5.20667	24.655
2.60833	2.32826	5.22333	409.451	5.22333	24.665
2.61667	2.32798	5.24	408.37	5.24	24.669
2.625	2.32774	5.25667	410.353	5.25667	24.674
2.63333	2.32747	5.27333	411.434	5.27333	24.68
2.64167	2.32731	5.29	410.172	5.29	24.689
2.65	2.32688	5.30667	409.632	5.30667	24.674
2.65833	2.32672	5.32333	408.01	5.32333	24.658
2.66667	2.3264	5.34	408.19	5.34	24.68
2.675	2.32621	5.35667	407.649	5.35667	24.671
2.68333	2.32581	5.37333	408.911	5.37333	24.674
2.69167	2.32558	5.39	407.649	5.39	24.671
2.7	2.32522	5.40667	407.469	5.40667	24.678
2.70833	2.32495	5.42333	409.091	5.42333	24.692
2.71667	2.32463	5.44	407.469	5.44	24.665
2.725	2.3244	5.45667	405.487	5.45667	24.686
2.73333	2.32408	5.47333	407.109	5.47333	24.693
2.74167	2.32377	5.49	406.027	5.49	24.678
2.75	2.32341	5.50667	404.946	5.50667	24.689
2.75833	2.32302	5.52389	405.487	5.52389	24.66
2.76667	2.32282	5.54056	404.405	5.54056	24.661
2.775	2.32243	5.55722	407.829	5.55722	24.647
2.78333	2.32215	5.57389	404.405	5.57389	24.661
2.79167	2.32192	5.59056	404.586	5.59056	24.673
2.8	2.32156	5.60722	403.504	5.60722	24.64
2.80833	2.32133	5.62389	403.685	5.62389	24.665
2.81667	2.32093	5.64056	403.504	5.64056	24.679
2.825	2.32066	5.65722	402.063	5.65722	24.666
2.83333	2.3203	5.67389	402.603	5.67389	24.676
2.84167	2.32014	5.69056	403.685	5.69056	24.655
2.85	2.31967	5.70722	402.063	5.70722	24.655
2.85833	2.31947	5.72389	402.423	5.72389	24.675
2.86667	2.31912	5.74056	401.702	5.74056	24.658
2.875	2.31884	5.75722	402.423	5.75722	24.678
2.88333	2.31849	5.77389	401.522	5.77389	24.658
2.89167	2.31825	5.79056	401.882	5.79056	24.656
2.9	2.31794	5.80722	402.783	5.80722	24.681
2.90833	2.31751	5.82389	400.621	5.82389	24.649
2.91667	2.31715	5.84056	401.342	5.84056	24.636
2.925	2.3168	5.85722	400.08	5.85722	24.665
2.93333	2.31636	5.87389	399.359	5.87389	24.671
2.94167	2.31613	5.89056	400.981	5.89056	24.663
2.95	2.31566	5.90722	400.26	5.90722	24.668
2.95833	2.31526	5.92389	400.441	5.92389	24.682
2.96667	2.31495	5.94111	400.26	5.94111	24.665
2.975	2.31463	5.95778	399.179	5.95778	24.663
2.98333	2.31416	5.97444	398.278	5.97444	24.665
2.99167	2.31369	5.99111	401.161	5.99111	24.654
3	2.31329	6.00778	399.359	6.00778	24.71
3.00833	2.31286	6.02444	399.359	6.02444	24.665
3.01667	2.31247	6.04111	398.819	6.04111	24.67
3.025	2.31207	6.05778	399.54	6.05778	24.656
3.03333	2.31156	6.07444	399.54	6.07444	24.695
3.04167	2.31109	6.09111	397.737	6.09111	24.678
3.05	2.31061	6.10778	398.819	6.10778	24.665
3.05833	2.3101	6.12444	396.476	6.12444	24.684
3.06667	2.30955	6.14111	398.098	6.14111	24.655
3.075	2.30908	6.15778	397.918	6.15778	24.694
3.08333	2.30845	6.17444	397.377	6.17444	24.648
3.09167	2.3079	6.19111	395.935	6.19111	24.659
3.1	2.30715	6.20778	394.674	6.20778	24.673
3.10833	2.30648	6.22444	396.656	6.22444	24.656
3.11667	2.30581	6.24111	395.755	6.24111	24.687
3.125	2.30498	6.25778	396.115	6.25778	24.67
3.13333	2.3042	6.27444	393.773	6.27444	24.68
3.14167	2.30325	6.29111	394.674	6.29111	24.664
3.15	2.30227	6.30778	395.935	6.30778	24.659
3.15833	2.30116	6.32444	394.854	6.32444	24.671
3.16667	2.3003	6.34111	395.755	6.34111	24.707
3.175	2.29927	6.35778	393.773	6.35778	24.676
3.18333	2.29833	6.37444	393.592	6.37444	24.645
3.19167	2.29731	6.39167	394.674	6.39167	24.659
3.2	2.29628	6.40833	393.412	6.40833	24.672
3.20833	2.29518	6.425	392.511	6.425	24.659
3.21667	2.29412	6.44167	392.872	6.44167	24.674
3.225	2.29286	6.45833	393.232	6.45833	24.676
3.23333	2.29191	6.475	392.331	6.475	24.67
3.24167	2.29073	6.49167	392.872	6.49167	24.672
3.25	2.28963	6.50833	392.691	6.50833	24.659
3.25833	2.28856	6.525	392.511	6.525	24.68
3.26667	2.28719	6.54167	391.43	6.54167	24.687
3.275	2.28589	6.55833	390.529	6.55833	24.665
3.28333	2.28443	6.575	390.709	6.575	24.719
3.29167	2.28297	6.59167	391.79	6.59167	24.693
3.3	2.28136	6.60833	390.529	6.60833	24.698
3.30833	2.27978	6.625	390.349	6.625	24.684
3.31667	2.27817	6.64167	389.447	6.64167	24.692
3.325	2.27667	6.65889	389.447	6.65889	24.692
3.33333	2.27498	6.675	387.825	6.675	24.71
3.34167	2.27356	6.69167	391.069	6.69167	24.682
3.35	2.27191	6.70833	389.267	6.70833	24.692
3.35833	2.27025	6.725	388.366	6.725	24.689
3.36667	2.26864	6.74167	386.384	6.74167	24.685
3.375	2.26703	6.75833	388.366	6.75833	24.678
3.38333	2.26529	6.775	387.825	6.775	24.652
3.39167	2.26356	6.79167	385.483	6.79167	24.683
3.4	2.26183	6.80833	387.465	6.80833	24.697
3.40833	2.25998	6.825	386.384	6.825	24.679
3.41667	2.25809	6.84222	386.564	6.84222	24.69
3.425	2.2562	6.85889	386.204	6.85889	24.711
3.43333	2.25411	6.87556	384.582	6.87556	24.697
3.44167	2.25214	6.89222	385.663	6.89222	24.699
3.45	2.24998	6.90889	384.401	6.90889	24.669
3.45833	2.24801	6.92556	383.14	6.92556	24.684
3.46667	2.24596	6.94222	384.762	6.94222	24.687
3.475	2.24383	6.95889	382.059	6.95889	24.684
3.48333	2.24175	6.97556	382.779	6.97556	24.709
3.49167	2.23982	6.99222	382.419	6.99222	24.677
3.5	2.23781	7.00889	383.32	7.00889	24.708
3.50833	2.23568	7.02556	383.14	7.02556	24.708
3.51667	2.2336	7.04222	381.878	7.04222	24.682
3.525	2.23151	7.05889	382.779	7.05889	24.694
3.53333	2.22942	7.07556	382.96	7.07556	24.675
3.54167	2.22722	7.09222	380.797	7.09222	24.698
3.55	2.22513	7.10889	380.256	7.10889	24.678
3.55833	2.22285	7.12556	381.338	7.12556	24.681
3.56667	2.22044	7.14278	381.338	7.14278	24.681
3.575	2.21808	7.15889	379.896	7.15889	24.672
3.58333	2.21536	7.17556	378.995	7.17556	24.703
3.59167	2.21273	7.19222	378.094	7.19222	24.683
3.6	2.20981	7.20889	378.634	7.20889	24.676
3.60833	2.20654	7.22556	380.076	7.22556	24.698
3.61667	2.20324	7.24278	379.716	7.24278	24.692
3.625	2.19997	7.25944	378.274	7.25944	24.68
3.63333	2.19658	7.27611	376.832	7.27611	24.682
3.64167	2.19328	7.29278	376.292	7.29278	24.684
3.65	2.1902	7.30944	377.914	7.30944	24.713
3.65833	2.18694	7.32611	376.652	7.32611	24.707
3.66667	2.18398	7.34278	376.292	7.34278	24.695
3.675	2.18107	7.35944	376.652	7.35944	24.71
3.68333	2.17815	7.37611	375.751	7.37611	24.693
3.69167	2.17536	7.39278	374.489	7.39278	24.701
3.7	2.1728	7.40944	377.373	7.40944	24.709
3.70833	2.16996	7.42611	374.85	7.42611	24.692
3.71667	2.16744	7.44278	375.21	7.44278	24.705
3.725	2.16496	7.45944	374.489	7.45944	24.719
3.73333	2.16256	7.47611	372.868	7.47611	24.7
3.74167	2.16024	7.49278	374.67	7.49278	24.695
3.75	2.1578	7.50944	372.687	7.50944	24.705
3.75833	2.15551	7.52611	373.228	7.52611	24.694
3.76667	2.15327	7.54278	372.868	7.54278	24.711
3.775	2.15122	7.55944	371.966	7.55944	24.687
3.78333	2.14917	7.57611	372.147	7.57611	24.704
3.79167	2.14697	7.59278	371.426	7.59278	24.715
3.8	2.145	7.60944	372.327	7.60944	24.69
3.80833	2.14299	7.62611	369.984	7.62611	24.712
3.81667	2.14102	8.43222	345.655	8.43222	24.666
3.825	2.13909	8.44889	345.114	8.44889	24.677
3.83333	2.13728	8.46556	345.475	8.46556	24.705
3.84167	2.13535	8.48222	344.393	8.48222	24.701
3.85	2.13358	8.49889	344.213	8.49889	24.665
3.85833	2.13185	8.51556	343.132	8.51556	24.687
3.86667	2.13004	8.53222	343.853	8.53222	24.709
3.875	2.12838	8.54889	343.853	8.54889	24.694
3.88333	2.12673	8.56556	341.87	8.56556	24.689
3.89167	2.12492	8.58222	342.051	8.58222	24.667
3.9	2.12334	8.59889	342.231	8.59889	24.683
3.90833	2.12177	8.61556	339.528	8.61556	24.692
3.91667	2.12015	8.63222	339.347	8.63222	24.672
3.925	2.11858	8.64889	340.429	8.64889	24.672
3.93333	2.11716	8.66556	338.626	8.66556	24.684
3.94167	2.11563	8.68222	339.347	8.68222	24.685
3.95	2.11409	8.69889	338.086	8.69889	24.681
3.95833	2.11267	8.71611	337.185	8.71611	24.686
3.96667	2.11098	8.73278	337.365	8.73278	24.713
3.975	2.10968	8.74944	335.923	8.74944	24.684
3.98333	2.10807	8.76611	335.383	8.76611	24.709
3.99167	2.10673	8.78278	336.464	8.78278	24.664
4	2.10515	8.79944	335.022	8.79944	24.666
4.00833	2.10366	8.81611	334.121	8.81611	24.712
4.01667	2.10216	8.83278	333.4	8.83278	24.695
4.025	2.10066	8.84944	332.499	8.84944	24.72
4.03333	2.09929	8.86611	332.499	8.86611	24.697
4.04167	2.09779	8.88278	331.958	8.88278	24.693
4.05	2.09617	8.89944	329.075	8.89944	24.706
4.05833	2.09472	8.91611	332.139	8.91611	24.695
4.06667	2.09322	8.93278	330.156	8.93278	24.687
4.075	2.09173	8.94944	330.156	8.94944	24.66
4.08333	2.09019	8.96611	328.534	8.96611	24.7
4.09167	2.08877	8.98278	328.715	8.98278	24.699
4.1	2.08724	8.99944	327.633	8.99944	24.713
4.10833	2.08578	9.01611	329.075	9.01611	24.701
4.11667	2.08409	9.03278	327.273	9.03278	24.708
4.125	2.08259	9.04944	326.011	9.04944	24.692
4.13333	2.08105	9.06611	328.534	9.06611	24.708
4.14167	2.07944	9.08278	325.471	9.08278	24.689
4.15	2.07794	9.09944	326.192	9.09944	24.706
4.15833	2.07629	9.11611	326.732	9.11611	24.714
4.16667	2.07479	9.13278	324.57	9.13278	24.695
4.175	2.07314	9.14944	324.209	9.14944	24.703
4.18333	2.0716	9.16611	322.587	9.16611	24.702
4.19167	2.06991	9.18333	322.948	9.18333	24.702
4.2	2.0683	9.2	322.407	9.2	24.69
4.20833	2.06672	9.21667	321.866	9.21667	24.715
4.21667	2.06507	9.23333	317.361	9.23333	24.73
4.225	2.06345	9.25	322.407	9.25	24.719
4.23333	2.06176	9.26667	319.343	9.26667	24.718
4.24167	2.06015	9.28333	314.838	9.28333	24.73
4.25	2.05865	9.3	321.145	9.3	24.698
4.25833	2.05688	9.31667	321.145	9.31667	24.698
4.26667	2.05562	9.33333	319.163	9.33333	24.699
4.275	2.05424	9.35	320.064	9.35	24.693
4.28333	2.0529	9.36667	319.524	9.36667	24.7
4.29167	2.05176	9.38333	317.001	9.38333	24.712
4.3	2.05081	9.4	317.361	9.4	24.712
4.30833	2.04995	9.41667	313.757	9.41667	24.735
4.31667	2.0494	9.43333	311.774	9.43333	24.737
4.325	2.04885	9.45	316.46	9.45	24.722
4.33333	2.04845	9.46667	312.856	9.46667	24.731
4.34167	2.04818	9.48333	315.018	9.48333	24.699
4.35	2.04786	9.5	314.658	9.5	24.697
4.35833	2.0477	9.51667	314.297	9.51667	24.686
4.36667	2.04751	9.53333	315.379	9.53333	24.713
4.375	2.04727	9.55	314.117	9.55	24.714
4.38333	2.04711	9.56667	311.414	9.56667	24.71
4.39167	2.0466	9.58333	306.368	9.58333	24.735
4.4	2.0466	9.6	311.594	9.6	24.715
4.40833	2.04632	9.61667	306.908	9.61667	24.726
4.41667	2.04613	9.63333	311.774	9.63333	24.721
4.425	2.04593	9.65056	311.774	9.65056	24.721
4.43333	2.04585	9.66667	312.495	9.66667	24.689
4.44167	2.04554	9.68389	311.414	9.68389	24.706
4.45	2.04546	9.69	309.972	9.69	24.722
4.45833	2.04518	9.70667	309.251	9.70667	24.705
4.46667	2.04506	9.72333	309.071	9.72333	24.719
4.475	2.04491	9.74	308.891	9.74	24.718
4.48333	2.04471	9.75667	307.809	9.75667	24.718
4.49167	2.04447	9.77333	302.763	9.77333	24.732
4.5	2.04447	9.79	307.809	9.79	24.722
4.50833	2.04436	9.80667	301.502	9.80667	24.734
4.51667	2.04408	9.82333	302.223	9.82333	24.726
4.525	2.04416	9.84	305.286	9.84	24.714
4.53333	2.04404	9.85667	300.961	9.85667	24.729
4.54167	2.04384	9.87333	301.502	9.87333	24.75
4.55	2.04392	9.89	299.88	9.89	24.726
4.55833	2.04373	9.90667	305.467	9.90667	24.709
4.56667	2.04365	9.92333	305.106	9.92333	24.71
4.575	2.0438	9.94	304.926	9.94	24.722
4.58333	2.04373	9.95722	304.926	9.95722	24.722
4.59167	2.04369	9.97333	297.537	9.97333	24.738
4.6	2.04361	9.99	301.502	9.99	24.72
4.60833	2.04365	10.0067	295.915	10.0067	24.74
4.61667	2.04373	10.0233	301.502	10.0233	24.692
4.625	2.04377	10.04	299.7	10.04	24.718
4.63333	2.04365	10.0567	299.159	10.0567	24.704
4.64167	2.0438	10.0739	295.555	10.0739	24.729
4.65	2.04384	10.09	298.438	10.09	24.695
4.65833	2.04388	10.1072	298.618	10.1072	24.696
4.66667	2.04384	10.1239	296.456	10.1239	24.7
4.675	2.04408	10.1406	296.636	10.1406	24.712
4.68333	2.04404	10.1572	296.816	10.1572	24.704
4.69167	2.044	10.1739	295.735	10.1739	24.638
4.7	2.04416	10.1906	292.311	10.1906	24.667
4.70833	2.04424	10.2072	295.915	10.2072	24.691
4.71667	2.04424	10.2239	293.753	10.2239	24.657
4.725	2.04436	10.2406	292.491	10.2406	24.698
4.73333	2.0444	10.2572	293.933	10.2572	24.662
4.74167	2.04436	10.2739	293.753	10.2739	24.665
4.75	2.04447	10.2906	291.59	10.2906	24.669
4.75833	2.04451	10.3078	291.59	10.3078	24.669
4.76667	2.04459	10.3239	291.41	10.3239	24.677
4.775	2.04467	10.3406	289.788	10.3406	24.653
4.78333	2.04475	10.3572	291.41	10.3572	24.689
4.79167	2.04483	10.3739	290.329	10.3739	24.683
4.8	2.04491	10.3906	290.329	10.3906	24.677
4.80833	2.04503	10.4072	289.788	10.4072	24.647
4.81667	2.04506	10.4239	288.526	10.4239	24.678
4.825	2.04526	10.4406	288.346	10.4406	24.657
4.83333	2.04538	10.4572	287.085	10.4572	24.683
4.84167	2.04546	10.4739	288.346	10.4739	24.706
4.85	2.04566	10.4906	286.184	10.4906	24.667
4.85833	2.04562	10.5072	288.707	10.5072	24.694
4.86667	2.04585	10.5239	286.544	10.5239	24.675
4.875	2.04597	10.5411	285.463	10.5411	24.654
4.88333	2.04617	10.5578	284.201	10.5578	24.679
4.89167	2.04621	10.5744	284.201	10.5744	24.679
4.9	2.04636	10.5911	284.201	10.5911	24.686
4.90833	2.0464	10.6078	284.562	10.6078	24.685
4.91667	2.0466	10.6244	284.562	10.6244	24.68
4.925	2.04672	10.6411	282.399	10.6411	24.665
4.93333	2.04684	10.6578	281.678	10.6578	24.685
4.94167	2.04692	10.6744	280.957	10.6744	24.716
4.95	2.04715	10.6911	281.318	10.6911	24.698
4.95833	2.04739	10.7078	281.678	10.7078	24.697
4.96667	2.04766	10.7244	280.957	10.7244	24.692
4.975	2.04778	10.7411	280.236	10.7411	24.667
4.98333	2.04814	10.7578	279.876	10.7578	24.7
4.99167	2.04833	10.7744	280.957	10.7744	24.693
5	2.04861	10.7911	279.335	10.7911	24.704
5.00833	2.04896	10.8078	277.353	10.8078	24.683
5.01667	2.0492	10.8244	278.254	10.8244	24.692
5.025	2.04951	10.8411	276.452	10.8411	24.672
5.03333	2.04983	10.8578	273.568	10.8578	24.718
5.04167	2.05007	10.8744	275.731	10.8744	24.686
5.05	2.05034	10.8911	274.289	10.8911	24.708
5.05833	2.05062	10.9078	275.19	10.9078	24.691
5.06667	2.05089	10.9244	273.568	10.9244	24.713
5.075	2.05101	10.9411	273.749	10.9411	24.7
5.08333	2.05133	10.9578	273.028	10.9578	24.686
5.09167	2.05152	10.975	268.162	10.975	24.729
5.1	2.05164	10.9917	271.766	10.9917	24.676
5.10833	2.05184	11.0083	270.685	11.0083	24.72
5.11667	2.05215	11.025	269.964	11.025	24.714
5.125	2.05231	11.0417	265.999	11.0417	24.729
5.13333	2.05243	11.0583	270.505	11.0583	24.71
5.14167	2.05266	11.075	269.423	11.075	24.681
5.15	2.05274	11.0917	268.522	11.0917	24.694
5.15833	2.05298	11.1083	269.604	11.1083	24.708
5.16667	2.05306	11.125	267.621	11.125	24.709
5.175	2.05322	11.1417	267.261	11.1417	24.703
5.18333	2.05337	11.1583	267.261	11.1583	24.717
5.19167	2.05349	11.175	267.441	11.175	24.714
5.2	2.05349	11.1917	265.459	11.1917	24.715
5.20833	2.05369	11.2083	265.999	11.2083	24.707
5.21667	2.05385	11.225	264.558	11.225	24.725
5.225	2.05385	11.2417	263.116	11.2417	24.716
5.23333	2.05416	11.2583	264.918	11.2583	24.71
5.24167	2.054	11.275	264.558	11.275	24.706
5.25	2.05408	11.2917	263.296	11.2917	24.694
5.25833	2.05424	11.3083	263.116	11.3083	24.717
5.26667	2.05424	11.325	262.035	11.325	24.722
5.275	2.05424	11.3417	262.575	11.3417	24.721
5.28333	2.05448	11.3583	262.395	11.3583	24.718
5.29167	2.05432	11.375	260.052	11.375	24.716
5.3	2.05448	11.3922	254.646	11.3922	24.727
5.30833	2.05452	11.4083	260.413	11.4083	24.714
5.31667	2.05452	11.4256	252.123	11.4256	24.734
5.325	2.05459	11.4422	257.709	11.4422	24.722
5.33333	2.05455	11.4589	256.628	11.4589	24.722
5.34167	2.05455	11.4756	256.628	11.4756	24.713
5.35	2.05463	11.4922	251.222	11.4922	24.736
5.35833	2.05467	11.5089	250.321	11.5089	24.726
5.36667	2.05459	11.5256	250.861	11.5256	24.738
5.375	2.05471	11.5422	254.105	11.5422	24.718
5.38333	2.05467	11.5589	248.699	11.5589	24.737
5.39167	2.05459	11.5756	253.024	11.5756	24.69
5.4	2.05475	11.5922	253.384	11.5922	24.723
5.40833	2.05475	11.6089	247.978	11.6089	24.735
5.41667	2.05487	11.6256	253.204	11.6256	24.718
5.425	2.05487	11.6422	252.483	11.6422	24.719
5.43333	2.05475	11.6589	251.762	11.6589	24.72
5.44167	2.05471	11.6756	245.995	11.6756	24.735
5.45	2.05483	11.6922	250.14	11.6922	24.719
5.45833	2.05479	11.7089	246.176	11.7089	24.737
5.46667	2.05475	11.7256	245.635	11.7256	24.763
5.475	2.05475	11.7422	244.193	11.7422	24.731
5.48333	2.05475	11.7589	243.292	11.7589	24.727
5.49167	2.05475	11.7756	247.437	11.7756	24.722
5.5	2.05475	11.7922	244.373	11.7922	24.737
5.50833	2.05471	11.8089	246.896	11.8089	24.709
5.51667	2.05471	11.8256	241.129	11.8256	24.755
5.525	2.05467	11.8428	240.228	11.8428	24.73
5.53333	2.05467	11.8594	239.327	11.8594	24.73
5.54167	2.05467	11.8761	239.508	11.8761	24.756
5.55	2.05467	11.8928	240.048	11.8928	24.734
5.55833	2.05467	11.9094	238.606	11.9094	24.752
5.56667	2.05467	11.9261	238.606	11.9261	24.753
5.575	2.05467	11.9428	243.112	11.9428	24.722
5.58333	2.05455	11.9594	236.985	11.9594	24.733
5.59167	2.05455	11.9761	238.426	11.9761	24.736
5.6	2.05463	11.9928	238.426	11.9928	24.748
5.60833	2.05459	12.0094	243.472	12.0094	24.711
5.61667	2.05463	12.0261	236.083	12.0261	24.748
5.625	2.05455	12.0428	239.868	12.0428	24.722
5.63333	2.05452	12.0594	240.589	12.0594	24.721
5.64167	2.05448	12.0761	234.461	12.0761	24.73
5.65	2.05448	12.0928	234.822	12.0928	24.739
5.65833	2.05455	12.1094	234.461	12.1094	24.735
5.66667	2.05448	12.1261	233.921	12.1261	24.742
5.675	2.05448	12.1428	232.659	12.1428	24.731
5.68333	2.05444	12.1594	232.299	12.1594	24.738
5.69167	2.0544	12.1761	231.037	12.1761	24.728
5.7	2.05444	12.1928	234.101	12.1928	24.707
5.70833	2.05452	12.2094	234.642	12.2094	24.687
5.71667	2.05432	12.2261	233.2	12.2261	24.683
5.725	2.05432	12.2428	233.02	12.2428	24.699
5.73333	2.05448	12.2594	231.938	12.2594	24.663
5.74167	2.05444	12.2761	231.398	12.2761	24.713
5.75	2.0544	12.2928	231.758	12.2928	24.683
5.75833	2.0544	12.31	231.578	12.31	24.701
5.76667	2.0542	12.3267	232.119	12.3267	24.673
5.775	2.05436	12.3433	230.317	12.3433	24.663
5.78333	2.05428	12.36	229.415	12.36	24.678
5.79167	2.0542	12.3767	230.136	12.3767	24.67
5.8	2.05444	12.3933	229.055	12.3933	24.667
5.80833	2.05428	12.41	229.776	12.41	24.653
5.81667	2.0544	12.4267	226.712	12.4267	24.673
5.825	2.05424	12.4433	226.532	12.4433	24.687
5.83333	2.05424	12.46	225.27	12.46	24.694
5.84167	2.0542	12.4767	225.27	12.4767	24.696
5.85	2.05432	12.4933	226.172	12.4933	24.697
5.85833	2.05432	12.51	224.73	12.51	24.676
5.86667	2.05424	12.5267	224.189	12.5267	24.694
5.875	2.05432	12.5433	224.91	12.5433	24.669
5.88333	2.05428	12.56	222.387	12.56	24.713
5.89167	2.05428	12.5767	222.747	12.5767	24.696
5.9	2.05436	12.5933	222.747	12.5933	24.68
5.90833	2.05428	12.61	222.207	12.61	24.661
5.91667	2.05444	12.6267	220.224	12.6267	24.684
5.925	2.05436	12.6433	222.747	12.6433	24.664
5.93333	2.05444	12.66	222.207	12.66	24.671
5.94167	2.05448	12.6772	220.044	12.6772	24.679
5.95	2.05459	12.6933	220.224	12.6933	24.683
5.95833	2.05455	12.7106	219.143	12.7106	24.705
5.96667	2.05463	12.7267	218.242	12.7267	24.69
5.975	2.05471	12.7439	218.242	12.7439	24.7
5.98333	2.05475	12.7606	218.602	12.7606	24.679
5.99167	2.05483	12.7772	218.422	12.7772	24.705
6	2.05487	12.7939	216.44	12.7939	24.693
6.00833	2.05503	12.8106	217.882	12.8106	24.699
6.01667	2.05487	12.8272	215.178	12.8272	24.659
6.025	2.05495	12.8439	214.998	12.8439	24.707
6.03333	2.05507	12.8606	215.178	12.8606	24.687
6.04167	2.05515	12.8772	214.998	12.8772	24.706
6.05	2.05515	12.8939	215.539	12.8939	24.659
6.05833	2.05518	12.9106	213.917	12.9106	24.712
6.06667	2.0553	12.9272	212.836	12.9272	24.699
6.075	2.05534	12.9439	213.737	12.9439	24.703
6.08333	2.05526	12.9606	213.556	12.9606	24.682
6.09167	2.05538	12.9772	210.493	12.9772	24.699
6.1	2.05546	12.9939	213.016	12.9939	24.686
6.10833	2.05542	13.0106	211.214	13.0106	24.683
6.11667	2.0555	13.0272	208.51	13.0272	24.678
6.125	2.0555	13.0439	209.592	13.0439	24.711
6.13333	2.05562	13.0606	210.493	13.0606	24.686
6.14167	2.05566	13.0772	209.411	13.0772	24.709
6.15	2.05578	13.0939	208.691	13.0939	24.686
6.15833	2.05574	13.1106	208.51	13.1106	24.675
6.16667	2.05578	13.1272	207.249	13.1272	24.71
6.175	2.05578	13.1439	207.069	13.1439	24.712
6.18333	2.05578	13.1606	207.069	13.1606	24.681
6.19167	2.05589	13.1772	206.528	13.1772	24.719
6.2	2.05585	13.1939	201.662	13.1939	24.741
6.20833	2.05581	13.2111	205.627	13.2111	24.703
6.21667	2.05597	13.2278	205.447	13.2278	24.678
6.225	2.05601	13.2444	204.365	13.2444	24.68
6.23333	2.05593	13.2611	204.546	13.2611	24.689
6.24167	2.05597	13.2778	203.464	13.2778	24.68
6.25	2.05601	13.2944	201.482	13.2944	24.679
6.25833	2.05601	13.3111	202.023	13.3111	24.671
6.26667	2.05617	13.3278	201.662	13.3278	24.68
6.275	2.05617	13.3444	199.86	13.3444	24.703
6.28333	2.05621	13.3611	200.581	13.3611	24.693
6.29167	2.05609	13.3778	199.68	13.3778	24.673
6.3	2.05617	13.3944	199.68	13.3944	24.696
6.30833	2.05621	13.4111	200.22	13.4111	24.69
6.31667	2.05613	13.4278	200.401	13.4278	24.699
6.325	2.05601	13.4444	198.058	13.4444	24.691
6.33333	2.05609	13.4611	198.238	13.4611	24.705
6.34167	2.05621	13.4778	196.796	13.4778	24.681
6.35	2.05613	13.4944	196.616	13.4944	24.709
6.35833	2.05621	13.5111	196.256	13.5111	24.701
6.36667	2.05617	13.5278	195.715	13.5278	24.678
6.375	2.05633	13.5444	195.174	13.5444	24.699
6.38333	2.05621	13.5611	196.616	13.5611	24.684
6.39167	2.05625	13.5778	195.355	13.5778	24.676
6.4	2.05629	13.5944	193.552	13.5944	24.691
6.40833	2.05629	13.6111	193.733	13.6111	24.686
6.41667	2.05617	13.6278	193.012	13.6278	24.681
6.425	2.05637	13.645	193.733	13.645	24.693
6.43333	2.05633	13.6617	193.913	13.6617	24.702
6.44167	2.05629	13.6783	194.273	13.6783	24.68
6.45	2.05641	13.695	190.309	13.695	24.694
6.45833	2.05641	13.7117	191.93	13.7117	24.691
6.46667	2.05637	13.7283	191.93	13.7283	24.697
6.475	2.05633	13.745	190.669	13.745	24.687
6.48333	2.05644	13.7617	190.128	13.7617	24.702
6.49167	2.05652	13.7783	190.309	13.7783	24.714
6.5	2.05644	13.795	189.407	13.795	24.709
6.50833	2.05641	13.8117	188.867	13.8117	24.689
6.51667	2.05648	13.8283	184.902	13.8283	24.73
6.525	2.0566	13.845	187.785	13.845	24.716
6.53333	2.05652	13.8617	189.227	13.8617	24.679
6.54167	2.0566	13.8783	183.821	13.8783	24.731
6.55	2.05668	13.895	187.425	13.895	24.7
6.55833	2.05656	13.9117	186.704	13.9117	24.68
6.56667	2.05656	13.9283	185.623	13.9283	24.694
6.575	2.05676	13.945	184.181	13.945	24.699
6.58333	2.05676	13.9617	183.821	13.9617	24.706
6.59167	2.05672	13.9783	185.262	13.9783	24.718
6.6	2.05684	13.995	184.361	13.995	24.685
6.60833	2.05684	14.0117	183.821	14.0117	24.708
6.61667	2.05688	14.0283	184.722	14.0283	24.693
6.625	2.05688	14.0456	184.722	14.0456	24.693
6.63333	2.057	14.0617	177.513	14.0617	24.733
6.64167	2.05696	14.0783	180.937	14.0783	24.715
6.65	2.05707	14.0956	182.559	14.0956	24.715
6.65833	2.05696	14.1122	181.298	14.1122	24.709
6.66667	2.05715	14.1289	175.531	14.1289	24.725
6.675	2.05707	14.1456	180.757	14.1456	24.722
6.68333	2.05715	14.1622	179.496	14.1622	24.71
6.69167	2.05723	14.1789	179.496	14.1789	24.71
6.7	2.05727	14.1956	179.135	14.1956	24.708
6.70833	2.05731	14.2122	178.775	14.2122	24.695
6.71667	2.05727	14.2289	178.775	14.2289	24.712
6.725	2.05723	14.2456	172.107	14.2456	24.737
6.73333	2.05735	14.2622	178.054	14.2622	24.721
6.74167	2.05743	14.2789	175.531	14.2789	24.701
6.75	2.05751	14.2956	174.99	14.2956	24.713
6.75833	2.05747	14.3122	175.531	14.3122	24.706
6.76667	2.05739	14.3289	175.531	14.3289	24.69
6.775	2.05747	14.3456	173.548	14.3456	24.712
6.78333	2.05751	14.3622	173.548	14.3622	24.706
6.79167	2.05751	14.3789	173.368	14.3789	24.71
6.8	2.05759	14.3956	174.449	14.3956	24.698
6.80833	2.05755	14.4122	173.008	14.4122	24.714
6.81667	2.05755	14.4289	172.828	14.4289	24.711
6.825	2.05767	14.4456	171.206	14.4456	24.69
6.83333	2.05763	14.4622	165.619	14.4622	24.738
6.84167	2.05763	14.4789	164.357	14.4789	24.732
6.85	2.05763	14.4961	170.124	14.4961	24.684
6.85833	2.05763	14.5122	171.746	14.5122	24.724
6.86667	2.05767	14.5294	167.421	14.5294	24.657
6.875	2.05767	14.5461	166.7	14.5461	24.651
6.88333	2.05767	14.5628	165.979	14.5628	24.64
6.89167	2.0577	14.5794	166.34	14.5794	24.666
6.9	2.05767	14.5961	164.718	14.5961	24.654
6.90833	2.05774	14.6128	170.845	14.6128	24.623
6.91667	2.05782	14.6294	169.043	14.6294	24.59
6.925	2.05778	14.6461	168.683	14.6461	24.61
6.93333	2.05778	14.6628	167.962	14.6628	24.57
6.94167	2.05774	14.6794	168.502	14.6794	24.61
6.95	2.05774	14.6961	167.962	14.6961	24.618
6.95833	2.05778	14.7128	165.619	14.7128	24.567
6.96667	2.0577	14.7294	165.979	14.7294	24.591
6.975	2.05774	14.7461	165.619	14.7461	24.624
6.98333	2.05782	14.7628	165.619	14.7628	24.608
6.99167	2.05778	14.7794	164.898	14.7794	24.62
7	2.05774	14.7961	165.078	14.7961	24.569
7.00833	2.05782	14.8128	163.276	14.8128	24.612
7.01667	2.05774	14.8294	163.637	14.8294	24.597
7.025	2.05782	14.8461	163.096	14.8461	24.609
7.03333	2.05786	14.8628	162.015	14.8628	24.573
7.04167	2.05774	14.8794	162.195	14.8794	24.62
7.05	2.05794	14.8961	160.212	14.8961	24.599
7.05833	2.05782	14.9128	161.654	14.9128	24.613
7.06667	2.05782	14.9294	161.834	14.9294	24.604
7.075	2.05778	14.9461	160.032	14.9461	24.6
7.08333	2.05782	14.9628	159.311	14.9628	24.59
7.09167	2.05774	14.9794	158.05	14.9794	24.598
7.1	2.0577	14.9967	159.492	14.9967	24.609
7.10833	2.05782	15.0133	157.87	15.0133	24.564
7.11667	2.0579	15.03	157.329	15.03	24.595
7.125	2.05778	15.0467	155.347	15.0467	24.617
7.13333	2.05778	15.0633	155.887	15.0633	24.556
7.14167	2.05767	15.08	155.166	15.08	24.598
7.15	2.0577	15.0967	155.707	15.0967	24.571
7.15833	2.05778	15.1133	154.986	15.1133	24.584
7.16667	2.05767	15.13	154.806	15.13	24.564
7.175	2.05778	15.1467	154.986	15.1467	24.541
7.18333	2.05774	15.1633	154.085	15.1633	24.616
7.19167	2.05786	15.18	155.166	15.18	24.584
7.2	2.05774	15.1967	154.445	15.1967	24.569
7.20833	2.05778	15.2133	153.544	15.2133	24.573
7.21667	2.05778	15.23	153.364	15.23	24.582
7.225	2.0577	15.2467	154.445	15.2467	24.586
7.23333	2.05774	15.2633	152.824	15.2633	24.602
7.24167	2.05778	15.28	151.922	15.28	24.59
7.25	2.05778	15.2967	152.283	15.2967	24.594
7.25833	2.0577	15.3133	150.301	15.3133	24.588
7.26667	2.05782	15.33	151.382	15.33	24.587
7.275	2.05786	15.3467	151.021	15.3467	24.573
7.28333	2.05774	15.3633	150.661	15.3633	24.577
7.29167	2.05786	15.38	151.382	15.38	24.613
7.3	2.05786	15.3967	149.399	15.3967	24.612
7.30833	2.0577	15.4139	149.219	15.4139	24.603
7.31667	2.05778	15.4306	147.417	15.4306	24.575
7.325	2.05786	15.4472	148.318	15.4472	24.597
7.33333	2.05786	15.4639	149.94	15.4639	24.599
7.34167	2.05767	15.4806	147.417	15.4806	24.603
7.35	2.05786	15.4972	148.498	15.4972	24.604
7.35833	2.05774	15.5139	144.534	15.5139	24.644
7.36667	2.05782	15.5306	147.237	15.5306	24.585
7.375	2.05767	15.5472	145.975	15.5472	24.585
7.38333	2.05778	15.5639	146.696	15.5639	24.599
7.39167	2.05767	15.5806	144.534	15.5806	24.587
7.4	2.0577	15.5972	140.929	15.5972	24.633
7.40833	2.05778	15.6139	145.254	15.6139	24.592
7.41667	2.0577	15.6306	145.074	15.6306	24.602
7.425	2.05782	15.6472	143.813	15.6472	24.601
7.43333	2.05774	15.6639	143.272	15.6639	24.594
7.44167	2.05763	15.6806	143.993	15.6806	24.623
7.45	2.05774	15.6972	143.993	15.6972	24.609
7.45833	2.05778	15.7139	143.272	15.7139	24.585
7.46667	2.05767	15.7306	137.505	15.7306	24.627
7.475	2.05774	15.7472	142.191	15.7472	24.621
7.48333	2.05763	15.7639	139.668	15.7639	24.617
7.49167	2.05767	15.7806	137.866	15.7806	24.634
7.5	2.0577	15.7972	140.208	15.7972	24.622
7.50833	2.05767	15.8156	141.109	15.8156	24.622
7.51667	2.05767	15.8306	141.109	15.8306	24.607
7.525	2.05774	15.8472	141.109	15.8472	24.61
7.53333	2.0577	15.8644	139.488	15.8644	24.617
7.54167	2.05767	15.8811	135.523	15.8811	24.643
7.55	2.05763	15.8978	139.488	15.8978	24.605
7.55833	2.05767	15.9144	140.569	15.9144	24.591
7.56667	2.05767	15.9311	138.947	15.9311	24.621
7.575	2.05751	15.9478	134.261	15.9478	24.634
7.58333	2.05763	15.9644	138.046	15.9644	24.612
7.59167	2.05763	15.9811	136.965	15.9811	24.607
7.6	2.05763	15.9978	137.145	15.9978	24.577
7.60833	2.05763	16.0144	132.639	16.0144	24.633
7.61667	2.05755	16.0311	136.063	16.0311	24.583
7.625	2.05755	16.0478	135.523	16.0478	24.575
7.63333	2.05767	16.0644	136.604	16.0644	24.603
7.64167	2.05763	16.0811	130.657	16.0811	24.634
7.65	2.05755	16.0978	135.883	16.0978	24.605
7.65833	2.05755	16.1144	134.802	16.1144	24.612
7.66667	2.05767	16.1311	133.721	16.1311	24.601
7.675	2.05759	16.1478	134.441	16.1478	24.582
7.68333	2.05751	16.1644	128.314	16.1644	24.639
7.69167	2.05755	16.1817	133.721	16.1817	24.587
7.7	2.05763	16.1978	134.261	16.1978	24.59
7.70833	2.05747	16.2144	134.081	16.2144	24.604
7.71667	2.05755	16.2311	133	16.2311	24.621
7.725	2.05755	16.2478	126.332	16.2478	24.632
7.73333	2.05763	16.2644	127.053	16.2644	24.64
7.74167	2.05751	16.2811	132.459	16.2811	24.609
7.75	2.05759	16.2983	127.413	16.2983	24.629
7.75833	2.05759	16.315	125.25	16.315	24.632
7.76667	2.05755	16.3317	130.477	16.3317	24.609
7.775	2.05767	16.3483	131.738	16.3483	24.606
7.78333	2.05755	16.365	129.215	16.365	24.596
7.79167	2.05759	16.3817	128.675	16.3817	24.609
7.8	2.0577	16.3983	129.215	16.3983	24.618
7.80833	2.05759	16.415	129.576	16.415	24.619
7.81667	2.05759	16.4317	128.675	16.4317	24.615
7.825	2.05763	16.4483	128.134	16.4483	24.62
7.83333	2.05767	16.465	128.134	16.465	24.596
7.84167	2.05763	16.4817	127.773	16.4817	24.62
7.85	2.05774	16.4983	126.872	16.4983	24.614
7.85833	2.05763	16.515	126.872	16.515	24.611
7.86667	2.05763	16.5317	127.773	16.5317	24.618
7.875	2.05763	16.5483	126.692	16.5483	24.616
7.88333	2.05767	16.565	126.152	16.565	24.604
7.89167	2.0577	16.5817	125.07	16.5817	24.619
7.9	2.05767	16.5983	127.773	16.5983	24.614
7.90833	2.05774	16.615	125.07	16.615	24.611
7.91667	2.0577	16.6317	120.925	16.6317	24.625
7.925	2.05774	16.6483	120.745	16.6483	24.641
7.93333	2.05774	16.665	124.89	16.665	24.625
7.94167	2.05778	16.6822	120.565	16.6822	24.63
7.95	2.05774	16.6989	120.204	16.6989	24.633
7.95833	2.0577	16.7156	124.169	16.7156	24.612
7.96667	2.0577	16.7322	119.844	16.7322	24.637
7.975	2.05774	16.7489	122.547	16.7489	24.623
7.98333	2.0577	16.7656	118.402	16.7656	24.629
7.99167	2.05782	16.7822	117.501	16.7822	24.629
8	2.05786	16.7989	122.367	16.7989	24.61
8.00833	2.05794	16.8156	122.547	16.8156	24.613
8.01667	2.05786	16.8322	117.862	16.8322	24.628
8.025	2.05786	16.8489	120.745	16.8489	24.607
8.03333	2.05778	16.8656	116.961	16.8656	24.636
8.04167	2.05782	16.8822	115.699	16.8822	24.651
8.05	2.05778	16.8989	119.664	16.8989	24.579
8.05833	2.05786	16.9156	119.844	16.9156	24.624
8.06667	2.05786	16.9322	120.745	16.9322	24.624
8.075	2.0579	16.9489	114.618	16.9489	24.642
8.08333	2.05786	16.9656	120.565	16.9656	24.612
8.09167	2.05786	16.9822	114.257	16.9822	24.656
8.1	2.0579	16.9989	114.437	16.9989	24.649
8.10833	2.05794	17.0156	113.536	17.0156	24.662
8.11667	2.05786	17.0322	114.257	17.0322	24.631
8.125	2.05798	17.0489	114.437	17.0489	24.637
8.13333	2.05786	17.0656	113.717	17.0656	24.645
8.14167	2.0579	17.0822	118.222	17.0822	24.621
8.15	2.05786	17.0989	112.816	17.0989	24.67
8.15833	2.05794	17.1161	113.536	17.1161	24.632
8.16667	2.0579	17.1328	112.275	17.1328	24.65
8.175	2.05786	17.1494	110.833	17.1494	24.653
8.18333	2.0579	17.1661	110.473	17.1661	24.626
8.19167	2.05794	17.1828	111.194	17.1828	24.628
8.2	2.05786	17.1994	111.013	17.1994	24.641
8.20833	2.0579	17.2161	109.932	17.2161	24.628
8.21667	2.05786	17.2328	111.013	17.2328	24.625
8.225	2.0579	17.2494	110.112	17.2494	24.651
8.23333	2.0579	17.2661	110.473	17.2661	24.646
8.24167	2.05794	17.2828	109.752	17.2828	24.651
8.25	2.05782	17.2994	113.897	17.2994	24.618
8.25833	2.05794	17.3161	109.752	17.3161	24.651
8.26667	2.05786	17.3328	114.257	17.3328	24.61
8.275	2.05786	17.3494	108.31	17.3494	24.657
8.28333	2.0579	17.3661	109.211	17.3661	24.644
8.29167	2.05794	17.3828	109.211	17.3828	24.644
8.3	2.05786	17.3994	110.112	17.3994	24.642
8.30833	2.05778	17.4161	107.589	17.4161	24.653
8.31667	2.05782	17.4328	107.589	17.4328	24.644
8.325	2.05794	17.4494	107.409	17.4494	24.653
8.33333	2.0579	17.4661	105.967	17.4661	24.664
8.34167	2.05786	17.4828	107.589	17.4828	24.656
8.35	2.05774	17.4994	107.95	17.4994	24.647
8.35833	2.0579	17.5161	106.148	17.5161	24.65
8.36667	2.05782	17.5328	104.706	17.5328	24.635
8.375	2.0577	17.5494	104.526	17.5494	24.639
8.38333	2.05782	17.5661	104.886	17.5661	24.659
8.39167	2.05786	17.5833	105.246	17.5833	24.681
8.4	2.05774	17.6	104.165	17.6	24.648
8.40833	2.05778	17.6167	103.985	17.6167	24.635
8.41667	2.05782	17.6333	103.985	17.6333	24.635
8.425	2.05778	17.65	104.706	17.65	24.65
8.43333	2.0577	17.6667	108.13	17.6667	24.623
8.44167	2.05778	17.6833	103.264	17.6833	24.668
8.45	2.05778	17.7	103.625	17.7	24.648
8.45833	2.05782	17.7167	102.904	17.7167	24.651
8.46667	2.0577	17.7333	104.345	17.7333	24.631
8.475	2.05778	17.75	102.183	17.75	24.647
8.48333	2.05774	17.7667	103.985	17.7667	24.659
8.49167	2.05763	17.7833	107.95	17.7833	24.621
8.5	2.05778	17.8	101.101	17.8	24.634
8.50833	2.0577	17.8167	105.066	17.8167	24.62
8.51667	2.05763	17.8333	101.101	17.8333	24.652
8.525	2.05786	17.85	100.561	17.85	24.63
8.53333	2.05763	17.8667	101.101	17.8667	24.639
8.54167	2.0577	17.8833	105.607	17.8833	24.622
8.55	2.05767	17.9	98.9389	17.9	24.638
8.55833	2.05767	17.9167	99.2993	17.9167	24.649
8.56667	2.05767	17.9333	100.2	17.9333	24.639
8.575	2.05763	17.95	100.2	17.95	24.656
8.58333	2.05767	17.9667	98.5785	17.9667	24.658
8.59167	2.05767	17.9833	98.0378	17.9833	24.637
8.6	2.05767	18.0006	97.1367	18.0006	24.629
8.60833	2.05767	18.0167	98.0378	18.0167	24.633
8.61667	2.05755	18.0339	102.003	18.0339	24.56
8.625	2.05767	18.0506	102.003	18.0506	24.574
8.63333	2.05755	18.0672	100.381	18.0672	24.562
8.64167	2.05763	18.0839	98.9389	18.0839	24.581
8.65	2.05755	18.1006	99.4795	18.1006	24.572
8.65833	2.05767	18.1172	96.4159	18.1172	24.584
8.66667	2.05759	18.1339	97.6774	18.1339	24.568
8.675	2.05774	18.1506	97.1367	18.1506	24.602
8.68333	2.05755	18.1672	92.9917	18.1672	24.631
8.69167	2.05763	18.1839	96.7763	18.1839	24.582
8.7	2.05763	18.2006	94.4335	18.2006	24.619
8.70833	2.05767	18.2172	93.172	18.2172	24.598
8.71667	2.05759	18.2339	93.5324	18.2339	24.574
8.725	2.05755	18.2506	93.5324	18.2506	24.616
8.73333	2.05751	18.2672	92.0907	18.2672	24.588
8.74167	2.05755	18.2839	91.7302	18.2839	24.601
8.75	2.05763	18.3006	92.6313	18.3006	24.582
8.75833	2.05759	18.3172	89.3874	18.3172	24.594
8.76667	2.05747	18.3339	86.6842	18.3339	24.636
8.775	2.05739	18.3506	91.1896	18.3506	24.624
8.78333	2.05751	18.3672	90.2885	18.3672	24.623
8.79167	2.05747	18.3839	90.6489	18.3839	24.624
8.8	2.05743	18.4006	86.1435	18.4006	24.653
8.80833	2.05731	18.4172	90.6489	18.4172	24.623
8.81667	2.05747	18.4339	86.504	18.4339	24.631
8.825	2.05743	18.4506	89.7479	18.4506	24.596
8.83333	2.05743	18.4678	83.8007	18.4678	24.632
8.84167	2.05731	18.4844	89.2072	18.4844	24.619
8.85	2.05743	18.5011	85.2425	18.5011	24.637
8.85833	2.05735	18.5178	84.3414	18.5178	24.631
8.86667	2.05731	18.5344	90.4687	18.5344	24.623
8.875	2.05747	18.5511	88.8468	18.5511	24.62
8.88333	2.05731	18.5678	88.3061	18.5678	24.609
8.89167	2.05739	18.5844	87.0446	18.5844	24.621
8.9	2.05735	18.6011	84.1612	18.6011	24.665
8.90833	2.05727	18.6178	81.6381	18.6178	24.63
8.91667	2.05743	18.6344	82.5392	18.6344	24.653
8.925	2.05727	18.6511	80.5568	18.6511	24.677
8.93333	2.05727	18.6678	81.2777	18.6678	24.654
8.94167	2.05731	18.6844	82.359	18.6844	24.65
8.95	2.05731	18.7011	85.4227	18.7011	24.587
8.95833	2.05719	18.7178	83.8007	18.7178	24.593
8.96667	2.05723	18.7344	84.7018	18.7344	24.576
8.975	2.05723	18.7511	85.7831	18.7511	24.594
8.98333	2.05715	18.7678	86.8644	18.7678	24.607
8.99167	2.05711	18.7844	86.8644	18.7844	24.611
9	2.05723	18.8011	87.0446	18.8011	24.593
9.00833	2.05711	18.8178	86.6842	18.8178	24.594
9.01667	2.05711	18.8344	86.8644	18.8344	24.579
9.025	2.05715	18.8517	86.8644	18.8517	24.579
9.03333	2.05715	18.8678	90.1083	18.8678	24.615
9.04167	2.05715	18.885	89.5676	18.885	24.589
9.05	2.05704	18.9017	85.6029	18.9017	24.634
9.05833	2.05704	18.9183	90.6489	18.9183	24.602
9.06667	2.05707	18.935	85.4227	18.935	24.643
9.075	2.05707	18.9517	85.4227	18.9517	24.643
9.08333	2.05692	18.9683	92.2709	18.9683	24.607
9.09167	2.057	18.985	87.7655	18.985	24.628
9.1	2.05692	19.0017	93.172	19.0017	24.61
9.10833	2.05707	19.0183	89.2072	19.0183	24.635
9.11667	2.05692	19.035	89.7479	19.035	24.661
9.125	2.05692	19.0517	95.3346	19.0517	24.615
9.13333	2.05692	19.0683	95.8752	19.0683	24.614
9.14167	2.05692	19.085	96.2356	19.085	24.621
9.15	2.05692	19.1017	96.9565	19.1017	24.594
9.15833	2.05688	19.1183	96.9565	19.1183	24.593
9.16667	2.0568	19.135	97.4972	19.135	24.615
9.175	2.05684	19.1517	92.6313	19.1517	24.626
9.18333	2.0568	19.1683	98.9389	19.1683	24.625
9.19167	2.0568	19.185	97.1367	19.185	24.61
9.2	2.05684	19.2017	96.7763	19.2017	24.62
9.20833	2.0568	19.2183	93.5324	19.2183	24.639
9.21667	2.05664	19.235	94.9741	19.235	24.632
9.225	2.05676	19.2517	93.5324	19.2517	24.641
9.23333	2.05668	19.2683	99.84	19.2683	24.62
9.24167	2.05672	19.2856	99.84	19.2856	24.62
9.25	2.0566	19.3022	94.073	19.3022	24.656
9.25833	2.05672	19.3189	98.218	19.3189	24.586
9.26667	2.05672	19.335	94.6137	19.335	24.67
9.275	2.0566	19.3522	95.695	19.3522	24.628
9.28333	2.05656	19.3689	98.7587	19.3689	24.602
9.29167	2.05664	19.3856	95.695	19.3856	24.636
9.3	2.05668	19.4022	95.3346	19.4022	24.651
9.30833	2.05668	19.4189	96.7763	19.4189	24.638
9.31667	2.05652	19.4356	96.0554	19.4356	24.638
9.325	2.05652	19.4522	100.381	19.4522	24.606
9.33333	2.0566	19.4689	95.695	19.4689	24.63
9.34167	2.05648	19.4856	97.1367	19.4856	24.636
9.35	2.05656	19.5022	101.642	19.5022	24.625
9.35833	2.05644	19.5189	97.3169	19.5189	24.647
9.36667	2.05644	19.5356	96.0554	19.5356	24.667
9.375	2.05652	19.5522	95.695	19.5522	24.646
9.38333	2.05656	19.5689	97.1367	19.5689	24.666
9.39167	2.05648	19.5856	96.5961	19.5856	24.627
9.4	2.05641	19.6022	102.183	19.6022	24.615
9.40833	2.05641	19.6189	97.8576	19.6189	24.66
9.41667	2.05633	19.6356	97.8576	19.6356	24.668
9.425	2.05648	19.6522	98.218	19.6522	24.651
9.43333	2.05633	19.6689	103.084	19.6689	24.623
9.44167	2.05629	19.6861	103.084	19.6861	24.623
9.45	2.05633	19.7022	98.3982	19.7022	24.638
9.45833	2.05629	19.7189	99.84	19.7189	24.626
9.46667	2.05641	19.7356	98.5785	19.7356	24.631
9.475	2.05629	19.7522	98.7587	19.7522	24.633
9.48333	2.05621	19.7689	98.218	19.7689	24.654
9.49167	2.05629	19.7861	98.218	19.7861	24.64
9.5	2.05621	19.8028	100.2	19.8028	24.676
9.50833	2.05621	19.8194	99.4795	19.8194	24.636
9.51667	2.05621	19.8361	98.7587	19.8361	24.643
9.525	2.05617	19.8528	99.1191	19.8528	24.637
9.53333	2.05621	19.8694	101.101	19.8694	24.652
9.54167	2.05613	19.8861	100.921	19.8861	24.643
9.55	2.05613	19.9028	100.921	19.9028	24.643
9.55833	2.05617	19.9194	100.741	19.9194	24.656
9.56667	2.05621	19.9361	100.741	19.9361	24.641
9.575	2.05613	19.9528	100.02	19.9528	24.646
9.58333	2.05605	19.9694	101.822	19.9694	24.687
9.59167	2.05613	19.9861	100.561	19.9861	24.654
9.6	2.05613	20.0028	100.381	20.0028	24.65
9.60833	2.05613	20.0194	103.444	20.0194	24.638
9.61667	2.05605	20.0361	102.183	20.0361	24.665
9.625	2.05597	20.0528	103.444	20.0528	24.658
9.63333	2.05601	20.0694	103.805	20.0694	24.678
9.64167	2.05609	20.0861	107.589	20.0861	24.615
9.65	2.05593	20.1028	103.985	20.1028	24.653
9.65833	2.05593	20.1194	103.985	20.1194	24.648
9.66667	2.05593	20.1361	105.066	20.1361	24.649
9.675	2.05593	20.1528	105.427	20.1528	24.633
9.68333	2.05597	20.1694	104.526	20.1694	24.675
9.69167	2.05621	20.1861	104.706	20.1861	24.662
9.7	2.05605	20.2028	105.246	20.2028	24.668
9.70833	2.05589	20.2194	105.066	20.2194	24.667
9.71667	2.05605	20.2367	105.066	20.2367	24.677
9.725	2.05597	20.2533	106.328	20.2533	24.635
9.73333	2.05589	20.27	106.148	20.27	24.664
9.74167	2.05585	20.2867	107.049	20.2867	24.639
9.75	2.05593	20.3033	107.589	20.3033	24.646
9.75833	2.05601	20.32	107.589	20.32	24.645
9.76667	2.05589	20.3367	108.851	20.3367	24.686
9.775	2.05597	20.3533	107.95	20.3533	24.679
9.78333	2.05593	20.37	109.031	20.37	24.647
9.79167	2.05593	20.3867	109.031	20.3867	24.639
9.8	2.05597	20.4033	107.769	20.4033	24.637
9.80833	2.05578	20.42	109.932	20.42	24.652
9.81667	2.05581	20.4367	109.572	20.4367	24.656
9.825	2.05589	20.4533	109.572	20.4533	24.675
9.83333	2.05589	20.47	111.734	20.47	24.633
9.84167	2.05593	20.4867	110.112	20.4867	24.655
9.85	2.05581	20.5033	110.112	20.5033	24.689
9.85833	2.05578	20.52	110.653	20.52	24.648
9.86667	2.05589	20.5367	112.635	20.5367	24.654
9.875	2.05585	20.5533	112.455	20.5533	24.666
9.88333	2.05589	20.57	111.374	20.57	24.632
9.89167	2.05581	20.5867	112.996	20.5867	24.632
9.9	2.05581	20.6033	114.077	20.6033	24.664
9.90833	2.05585	20.62	114.437	20.62	24.649
9.91667	2.05581	20.6367	115.158	20.6367	24.675
9.925	2.05585	20.6533	114.257	20.6533	24.632
9.93333	2.05585	20.6706	114.618	20.6706	24.664
9.94167	2.05597	20.6872	115.519	20.6872	24.64
9.95	2.05581	20.7039	116.24	20.7039	24.655
9.95833	2.05593	20.7206	115.699	20.7206	24.638
9.96667	2.05597	20.7372	116.42	20.7372	24.669
9.975	2.05585	20.7539	116.961	20.7539	24.645
9.98333	2.05589	20.7706	117.501	20.7706	24.667
9.99167	2.05589	20.7872	116.42	20.7872	24.637
10	2.05578	20.8039	116.78	20.8039	24.632
10.0083	2.05585	20.8206	118.222	20.8206	24.642
10.0167	2.05585	20.8372	118.222	20.8372	24.654
10.025	2.05581	20.8539	118.763	20.8539	24.648
10.0333	2.05585	20.8706	119.484	20.8706	24.64
10.0417	2.05585	20.8872	119.664	20.8872	24.673
10.05	2.05574	20.9039	119.484	20.9039	24.662
10.0583	2.05585	20.9206	120.024	20.9206	24.637
10.0667	2.05581	20.9372	120.204	20.9372	24.634
10.075	2.05581	20.9539	122.007	20.9539	24.646
10.0833	2.05589	20.9706	121.466	20.9706	24.667
10.0917	2.05574	20.9872	122.367	20.9872	24.632
10.1	2.05593	21.0039	122.187	21.0039	24.65
10.1083	2.05589	21.0206	123.088	21.0206	24.703
10.1167	2.05585	21.0372	123.268	21.0372	24.65
10.125	2.05585	21.0539	123.989	21.0539	24.667
10.1333	2.05589	21.0706	125.431	21.0706	24.638
10.1417	2.05589	21.0872	124.349	21.0872	24.674
10.15	2.05589	21.1039	123.809	21.1039	24.666
10.1583	2.05585	21.1211	126.332	21.1211	24.658
10.1667	2.05581	21.1378	125.25	21.1378	24.641
10.175	2.05578	21.1544	125.611	21.1544	24.668
10.1833	2.05585	21.1711	127.233	21.1711	24.668
10.1917	2.05585	21.1878	127.954	21.1878	24.688
10.2	2.05585	21.2044	132.639	21.2044	24.624
10.2083	2.05585	21.2211	128.855	21.2211	24.646
10.2167	2.05578	21.2378	129.756	21.2378	24.696
10.225	2.05593	21.2544	129.395	21.2544	24.67
10.2333	2.05578	21.2711	130.116	21.2711	24.64
10.2417	2.05585	21.2878	131.198	21.2878	24.632
10.25	2.05589	21.3044	131.558	21.3044	24.652
10.2583	2.05585	21.3211	130.297	21.3211	24.673
10.2667	2.05589	21.3378	132.459	21.3378	24.649
10.275	2.05581	21.3544	132.639	21.3544	24.685
10.2833	2.05578	21.3711	138.586	21.3711	24.624
10.2917	2.05589	21.3878	133	21.3878	24.653
10.3	2.0557	21.4044	134.081	21.4044	24.661
10.3083	2.05585	21.4211	134.802	21.4211	24.637
10.3167	2.05589	21.4378	134.622	21.4378	24.646
10.325	2.05589	21.4544	134.982	21.4544	24.638
10.3333	2.05585	21.4711	135.703	21.4711	24.651
10.3417	2.05581	21.4878	135.883	21.4878	24.665
10.35	2.0557	21.5044	136.604	21.5044	24.689
10.3583	2.05581	21.5211	138.046	21.5211	24.66
10.3667	2.05581	21.5378	138.046	21.5378	24.645
10.375	2.05578	21.5544	137.325	21.5544	24.664
10.3833	2.05578	21.5711	139.668	21.5711	24.667
10.3917	2.05574	21.5878	140.028	21.5878	24.673
10.4	2.05581	21.605	140.208	21.605	24.647
10.4083	2.05581	21.6217	140.389	21.6217	24.628
10.4167	2.05558	21.6383	140.208	21.6383	24.664
10.425	2.05578	21.655	140.569	21.655	24.67
10.4333	2.05578	21.6717	140.569	21.6717	24.654
10.4417	2.05574	21.6883	140.749	21.6883	24.656
10.45	2.05578	21.705	142.191	21.705	24.676
10.4583	2.05566	21.7217	143.092	21.7217	24.661
10.4667	2.05562	21.7383	143.092	21.7383	24.694
10.475	2.0557	21.755	145.074	21.755	24.659
10.4833	2.05566	21.7717	145.254	21.7717	24.66
10.4917	2.05566	21.7883	145.615	21.7883	24.675
10.5	2.05554	21.805	147.417	21.805	24.642
10.5083	2.0557	21.8217	145.074	21.8217	24.642
10.5167	2.05566	21.8383	147.057	21.8383	24.645
10.525	2.0557	21.855	148.318	21.855	24.646
10.5333	2.05562	21.8717	147.597	21.8717	24.656
10.5417	2.05562	21.8883	147.597	21.8883	24.631
10.55	2.05554	21.905	149.94	21.905	24.68
10.5583	2.05566	21.9217	147.777	21.9217	24.661
10.5667	2.05562	21.9383	149.399	21.9383	24.648
10.575	2.05558	21.955	150.301	21.955	24.65
10.5833	2.05554	21.9717	150.481	21.9717	24.687
10.5917	2.05546	21.9883	150.841	21.9883	24.663
10.6	2.05554	22.0056	152.824	22.0056	24.647
10.6083	2.05558	22.0217	152.283	22.0217	24.655
10.6167	2.0555	22.0383	153.544	22.0383	24.672
10.625	2.05546	22.0556	152.463	22.0556	24.664
10.6333	2.05542	22.0722	156.067	22.0722	24.689
10.6417	2.0555	22.0889	154.986	22.0889	24.639
10.65	2.05546	22.1056	154.445	22.1056	24.663
10.6583	2.05554	22.1222	157.329	22.1222	24.669
10.6667	2.05546	22.1389	155.707	22.1389	24.638
10.675	2.05542	22.1556	156.248	22.1556	24.627
10.6833	2.05542	22.1722	163.096	22.1722	24.615
10.6917	2.05538	22.1889	157.329	22.1889	24.657
10.7	2.05542	22.2056	158.05	22.2056	24.662
10.7083	2.05542	22.2222	160.753	22.2222	24.662
10.7167	2.05534	22.2389	160.393	22.2389	24.67
10.725	2.05534	22.2556	160.753	22.2556	24.672
10.7333	2.05534	22.2722	160.393	22.2722	24.646
10.7417	2.05538	22.2889	161.654	22.2889	24.654
10.75	2.0553	22.3056	162.916	22.3056	24.661
10.7583	2.05534	22.3222	162.375	22.3222	24.667
10.7667	2.05534	22.3389	162.195	22.3389	24.657
10.775	2.05538	22.3556	163.637	22.3556	24.658
10.7833	2.05526	22.3722	163.276	22.3722	24.693
10.7917	2.0553	22.3889	165.439	22.3889	24.687
10.8	2.05534	22.4056	167.781	22.4056	24.67
10.8083	2.05534	22.4222	165.439	22.4222	24.654
10.8167	2.05526	22.4389	168.683	22.4389	24.673
10.825	2.05526	22.4556	165.799	22.4556	24.673
10.8333	2.05518	22.4728	166.7	22.4728	24.709
10.8417	2.0553	22.4894	166.7	22.4894	24.661
10.85	2.05518	22.5061	168.502	22.5061	24.643
10.8583	2.05522	22.5228	167.421	22.5228	24.674
10.8667	2.05534	22.5394	169.944	22.5394	24.68
10.875	2.0553	22.5561	170.485	22.5561	24.658
10.8833	2.05518	22.5728	172.107	22.5728	24.654
10.8917	2.05518	22.5894	170.665	22.5894	24.654
10.9	2.05507	22.6061	171.386	22.6061	24.641
10.9083	2.05515	22.6228	172.107	22.6228	24.676
10.9167	2.05518	22.6394	172.828	22.6394	24.675
10.925	2.05522	22.6561	175.351	22.6561	24.668
10.9333	2.05522	22.6728	174.81	22.6728	24.639
10.9417	2.05503	22.6894	174.269	22.6894	24.631
10.95	2.05499	22.7061	175.17	22.7061	24.649
10.9583	2.05515	22.7228	176.071	22.7228	24.655
10.9667	2.05503	22.7394	174.089	22.7394	24.668
10.975	2.05507	22.7561	176.973	22.7561	24.658
10.9833	2.05511	22.7728	176.973	22.7728	24.669
10.9917	2.05499	22.7894	178.054	22.7894	24.66
11	2.05495	22.8061	178.775	22.8061	24.653
11.0083	2.05499	22.8228	178.775	22.8228	24.66
11.0167	2.05491	22.8394	179.315	22.8394	24.654
11.025	2.05491	22.8561	180.216	22.8561	24.647
11.0333	2.05495	22.8728	180.757	22.8728	24.686
11.0417	2.05487	22.8894	180.216	22.8894	24.674
11.05	2.05491	22.9061	181.658	22.9061	24.66
11.0583	2.05495	22.9228	183.28	22.9228	24.635
11.0667	2.05487	22.94	181.658	22.94	24.703
11.075	2.05483	22.9567	183.46	22.9567	24.661
11.0833	2.05487	22.9733	184.361	22.9733	24.66
11.0917	2.05475	22.99	184.181	22.99	24.662
11.1	2.05475	23.0067	185.262	23.0067	24.668
11.1083	2.05483	23.0233	185.262	23.0233	24.652
11.1167	2.05475	23.04	186.524	23.04	24.679
11.125	2.05475	23.0567	186.524	23.0567	24.695
11.1333	2.05471	23.0733	187.785	23.0733	24.665
11.1417	2.05475	23.09	187.966	23.09	24.654
11.15	2.05463	23.1067	188.326	23.1067	24.669
11.1583	2.05467	23.1233	188.687	23.1233	24.657
11.1667	2.05467	23.14	189.227	23.14	24.654
11.175	2.05467	23.1567	189.588	23.1567	24.668
11.1833	2.05467	23.1733	189.768	23.1733	24.657
11.1917	2.05459	23.19	189.227	23.19	24.651
11.2	2.05455	23.2067	191.57	23.2067	24.666
11.2083	2.05452	23.2233	191.75	23.2233	24.656
11.2167	2.05455	23.24	193.192	23.24	24.648
11.225	2.05463	23.2567	193.913	23.2567	24.684
11.2333	2.05448	23.2733	193.372	23.2733	24.712
11.2417	2.05452	23.29	193.552	23.29	24.676
11.25	2.05448	23.3067	194.453	23.3067	24.665
11.2583	2.05448	23.3233	194.273	23.3233	24.647
11.2667	2.05436	23.34	194.453	23.34	24.661
11.275	2.05444	23.3567	197.517	23.3567	24.676
11.2833	2.05436	23.3733	196.977	23.3733	24.657
11.2917	2.05444	23.39	197.337	23.39	24.648
11.3	2.05448	23.4067	198.418	23.4067	24.664
11.3083	2.05428	23.4233	198.238	23.4233	24.681
11.3167	2.05436	23.4406	199.139	23.4406	24.67
11.325	2.05428	23.4572	198.598	23.4572	24.668
11.3333	2.05428	23.4739	201.302	23.4739	24.682
11.3417	2.05416	23.4906	200.581	23.4906	24.705
11.35	2.05416	23.5072	201.302	23.5072	24.672
11.3583	2.0542	23.5239	201.482	23.5239	24.67
11.3667	2.05428	23.5406	203.104	23.5406	24.66
11.375	2.05416	23.5572	203.464	23.5572	24.654
11.3833	2.054	23.5739	203.464	23.5739	24.674
11.3917	2.054	23.5906	204.906	23.5906	24.633
11.4	2.05416	23.6072	204.546	23.6072	24.676
11.4083	2.05404	23.6239	204.726	23.6239	24.681
11.4167	2.05396	23.6406	205.627	23.6406	24.678
11.425	2.054	23.6572	204.726	23.6572	24.674
11.4333	2.05396	23.6739	206.888	23.6739	24.675
11.4417	2.05396	23.6906	208.15	23.6906	24.68
11.45	2.05385	23.7072	209.411	23.7072	24.65
11.4583	2.05389	23.7239	207.789	23.7239	24.703
11.4667	2.05392	23.7406	209.051	23.7406	24.67
11.475	2.05389	23.7572	211.574	23.7572	24.705
11.4833	2.05369	23.7739	211.214	23.7739	24.687
11.4917	2.05381	23.7906	212.295	23.7906	24.658
11.5	2.05377	23.8072	211.574	23.8072	24.637
11.5083	2.05373	23.8239	212.475	23.8239	24.649
11.5167	2.05373	23.8411	212.295	23.8411	24.691
11.525	2.05365	23.8578	214.097	23.8578	24.672
11.5333	2.05369	23.8744	214.818	23.8744	24.695
11.5417	2.05373	23.8911	214.277	23.8911	24.663
11.55	2.05357	23.9078	215.359	23.9078	24.653
11.5583	2.05365	23.9244	215.359	23.9244	24.701
11.5667	2.05369	23.9411	219.323	23.9411	24.638
11.575	2.05357	23.9578	216.079	23.9578	24.658
11.5833	2.05345	23.9744	217.161	23.9744	24.665
11.5917	2.05349	23.9911	217.521	23.9911	24.678
11.6	2.05333	24.0078	219.143	24.0078	24.674
11.6083	2.05345	24.0244	219.143	24.0244	24.672
11.6167	2.05345	24.0411	219.323	24.0411	24.645
11.625	2.05337	24.0578	219.684	24.0578	24.665
11.6333	2.05345	24.0744	221.666	24.0744	24.666
11.6417	2.05341	24.0911	221.125	24.0911	24.665
11.65	2.05333	24.1078	221.125	24.1078	24.661
11.6583	2.05326	24.1244	222.207	24.1244	24.664
11.6667	2.05322	24.1411	222.928	24.1411	24.681
11.675	2.05326	24.1578	222.027	24.1578	24.661
11.6833	2.05329	24.1744	223.288	24.1744	24.681
11.6917	2.05333	24.1911	224.189	24.1911	24.661
11.7	2.05322	24.2078	224.55	24.2078	24.646
11.7083	2.05333	24.2244	225.09	24.2244	24.658
11.7167	2.05306	24.2411	226.172	24.2411	24.669
11.725	2.05314	24.2578	225.811	24.2578	24.668
11.7333	2.05322	24.2744	226.712	24.2744	24.664
11.7417	2.05302	24.2911	227.613	24.2911	24.67
11.75	2.05302	24.3083	227.253	24.3083	24.67
11.7583	2.05306	24.325	228.514	24.325	24.658
11.7667	2.05302	24.3417	231.398	24.3417	24.706
11.775	2.05294	24.3583	228.514	24.3583	24.674
11.7833	2.05306	24.375	228.875	24.375	24.658
11.7917	2.05298	24.3917	231.578	24.3917	24.651
11.8	2.05294	24.4083	231.758	24.4083	24.688
11.8083	2.05294	24.425	232.479	24.425	24.67
11.8167	2.05286	24.4417	232.299	24.4417	24.672
11.825	2.0529	24.4583	234.822	24.4583	24.692
11.8333	2.05282	24.475	233.56	24.475	24.678
11.8417	2.05278	24.4917	238.606	24.4917	24.62
11.85	2.05278	24.5083	234.642	24.5083	24.656
11.8583	2.05274	24.5256	234.642	24.5256	24.656
11.8667	2.0527	24.5417	236.083	24.5417	24.664
11.875	2.0527	24.5583	236.444	24.5583	24.671
11.8833	2.0527	24.575	236.444	24.575	24.664
11.8917	2.05274	24.5917	237.886	24.5917	24.651
11.9	2.05259	24.6083	236.083	24.6083	24.667
11.9083	2.05259	24.625	238.606	24.625	24.663
11.9167	2.05262	24.6417	239.327	24.6417	24.691
11.925	2.05259	24.6583	240.409	24.6583	24.661
11.9333	2.05259	24.675	239.508	24.675	24.666
11.9417	2.05247	24.6917	240.589	24.6917	24.664
11.95	2.05255	24.7083	241.31	24.7083	24.665
11.9583	2.05251	24.7256	241.31	24.7256	24.676
11.9667	2.05251	24.7422	243.292	24.7422	24.65
11.975	2.05247	24.7589	243.472	24.7589	24.679
11.9833	2.05239	24.7756	242.932	24.7756	24.665
11.9917	2.05239	24.7922	244.734	24.7922	24.694
12	2.05231	24.8089	244.013	24.8089	24.684
12.0083	2.05235	24.8256	244.734	24.8256	24.68
12.0167	2.05227	24.8422	246.176	24.8422	24.693
12.025	2.05231	24.8589	245.274	24.8589	24.691
12.0333	2.05231	24.8756	246.536	24.8756	24.664
12.0417	2.05219	24.8922	246.896	24.8922	24.673
12.05	2.05219	24.9089	247.797	24.9089	24.681
12.0583	2.05219	24.9256	247.617	24.9256	24.679
12.0667	2.05211	24.9422	247.978	24.9422	24.648
12.075	2.05211	24.9589	249.78	24.9589	24.678
12.0833	2.05215	24.9756	250.861	24.9756	24.672
12.0917	2.05211	24.9922	251.402	24.9922	24.69
12.1	2.05211	25.0089	250.861	25.0089	24.658
12.1083	2.05199	25.0256	251.762	25.0256	24.669
12.1167	2.05215	25.0422	254.105	25.0422	24.684
12.125	2.05199	25.0589	252.844	25.0589	24.68
12.1333	2.05199	25.0756	254.285	25.0756	24.683
12.1417	2.05196	25.0922	255.907	25.0922	24.677
12.15	2.05196	25.1089	255.727	25.1089	24.665
12.1583	2.05192	25.1256	255.907	25.1256	24.702
12.1667	2.05188	25.1422	258.791	25.1422	24.658
12.175	2.05188	25.1589	254.826	25.1589	24.684
12.1833	2.05188	25.1761	258.43	25.1761	24.673
12.1917	2.05184	25.1928	258.07	25.1928	24.694
12.2	2.0518	25.2094	260.413	25.2094	24.663
12.2083	2.0518	25.2261	259.512	25.2261	24.681
12.2167	2.05168	25.2428	258.791	25.2428	24.673
12.225	2.05172	25.2594	259.872	25.2594	24.681
12.2333	2.05168	25.2761	259.872	25.2761	24.7
12.2417	2.05164	25.2928	262.575	25.2928	24.684
12.25	2.05168	25.3094	262.575	25.3094	24.674
12.2583	2.05172	25.3261	264.017	25.3261	24.671
12.2667	2.05156	25.3428	263.476	25.3428	24.665
12.275	2.0514	25.3594	264.197	25.3594	24.677
12.2833	2.05148	25.3761	265.459	25.3761	24.68
12.2917	2.05136	25.3928	265.999	25.3928	24.678
12.3	2.05144	25.4094	266.9	25.4094	24.679
12.3083	2.05136	25.4267	266.9	25.4267	24.679
12.3167	2.0514	25.4428	267.982	25.4428	24.683
12.325	2.05133	25.4594	267.982	25.4594	24.679
12.3333	2.05129	25.4761	269.063	25.4761	24.682
12.3417	2.05133	25.4928	270.325	25.4928	24.672
12.35	2.05125	25.5094	269.964	25.5094	24.688
12.3583	2.05121	25.5261	271.406	25.5261	24.657
12.3667	2.05121	25.5428	269.604	25.5428	24.667
12.375	2.05113	25.5594	271.586	25.5594	24.683
12.3833	2.05121	25.5761	272.127	25.5761	24.662
12.3917	2.05117	25.5933	272.848	25.5933	24.692
12.4	2.05113	25.61	273.749	25.61	24.664
12.4083	2.05093	25.6267	274.65	25.6267	24.697
12.4167	2.05105	25.6433	275.19	25.6433	24.676
12.425	2.05097	25.66	275.911	25.66	24.672
12.4333	2.05093	25.6767	275.551	25.6767	24.671
12.4417	2.05097	25.6933	278.254	25.6933	24.708
12.45	2.05085	25.71	279.876	25.71	24.689
12.4583	2.05089	25.7267	277.894	25.7267	24.683
12.4667	2.05085	25.7433	280.236	25.7433	24.715
12.475	2.05074	25.76	280.777	25.76	24.668
12.4833	2.05081	25.7767	281.858	25.7767	24.676
12.4917	2.05077	25.7933	280.777	25.7933	24.663
12.5	2.05077	25.81	282.399	25.81	24.674
12.5083	2.0507	25.8267	282.219	25.8267	24.703
12.5167	2.05074	25.8433	284.021	25.8433	24.649
12.525	2.05066	25.86	284.201	25.86	24.688
12.5333	2.05046	25.8767	285.282	25.8767	24.707
12.5417	2.0507	25.8933	284.922	25.8933	24.699
12.55	2.0505	25.91	285.823	25.91	24.676
12.5583	2.0505	25.9267	286.904	25.9267	24.666
12.5667	2.05038	25.9433	287.085	25.9433	24.709
12.575	2.05026	25.96	287.445	25.96	24.683
12.5833	2.05038	25.9767	287.805	25.9767	24.691
12.5917	2.05038	25.9933	289.067	25.9933	24.704
12.6	2.05022	26.01	289.968	26.01	24.678
12.6083	2.05018	26.0272	289.247	26.0272	24.658
12.6167	2.05011	26.0439	289.247	26.0439	24.667
12.625	2.05018	26.0606	289.608	26.0606	24.678
12.6333	2.05007	26.0772	290.148	26.0772	24.676
12.6417	2.05014	26.0939	291.049	26.0939	24.676
12.65	2.05003	26.1106	292.671	26.1106	24.677
12.6583	2.05003	26.1272	292.671	26.1272	24.689
12.6667	2.04999	26.1439	288.346	26.1439	24.732
12.675	2.04995	26.1606	294.113	26.1606	24.685
12.6833	2.04995	26.1772	294.113	26.1772	24.691
12.6917	2.04987	26.1939	294.834	26.1939	24.702
12.7	2.04979	26.2106	296.816	26.2106	24.677
12.7083	2.04987	26.2272	295.915	26.2272	24.706
12.7167	2.04979	26.2439	296.095	26.2439	24.679
12.725	2.04967	26.2606	298.078	26.2606	24.689
12.7333	2.04963	26.2772	297.357	26.2772	24.691
12.7417	2.04955	26.2939	296.636	26.2939	24.688
12.75	2.04955	26.3106	299.339	26.3106	24.663
12.7583	2.04951	26.3272	299.88	26.3272	24.701
12.7667	2.04951	26.3439	300.601	26.3439	24.705
12.775	2.0494	26.3606	300.781	26.3606	24.719
12.7833	2.04932	26.3772	301.682	26.3772	24.714
12.7917	2.04936	26.3939	301.682	26.3939	24.679
12.8	2.04928	26.4106	303.124	26.4106	24.703
12.8083	2.04928	26.4272	304.566	26.4272	24.709
12.8167	2.04924	26.4439	303.304	26.4439	24.707
12.825	2.0492	26.4606	303.665	26.4606	24.705
12.8333	2.04908	26.4778	303.845	26.4778	24.68
12.8417	2.04904	26.4944	304.025	26.4944	24.662
12.85	2.04916	26.5111	304.205	26.5111	24.668
12.8583	2.04896	26.5278	306.548	26.5278	24.66
12.8667	2.049	26.5444	306.368	26.5444	24.712
12.875	2.04896	26.5611	306.548	26.5611	24.704
12.8833	2.04885	26.5778	307.629	26.5778	24.672
12.8917	2.04888	26.5944	308.711	26.5944	24.696
12.9	2.04877	26.6111	308.53	26.6111	24.692
12.9083	2.04881	26.6278	309.431	26.6278	24.686
12.9167	2.04873	26.6444	308.53	26.6444	24.705
12.925	2.04873	26.6611	308.891	26.6611	24.677
12.9333	2.04857	26.6778	310.693	26.6778	24.698
12.9417	2.04853	26.6944	311.414	26.6944	24.68
12.95	2.04845	26.7111	311.954	26.7111	24.689
12.9583	2.04849	26.7278	313.757	26.7278	24.704
12.9667	2.04845	26.7444	313.757	26.7444	24.691
12.975	2.04841	26.7611	313.396	26.7611	24.707
12.9833	2.04841	26.7778	312.856	26.7778	24.672
12.9917	2.04825	26.7944	315.018	26.7944	24.699
13	2.04841	26.8111	315.198	26.8111	24.669
13.0083	2.04821	26.8278	315.919	26.8278	24.715
13.0167	2.04825	26.8444	316.46	26.8444	24.707
13.025	2.04829	26.8611	316.46	26.8611	24.679
13.0333	2.0481	26.8778	316.28	26.8778	24.718
13.0417	2.04821	26.895	317.902	26.895	24.696
13.05	2.04814	26.9117	319.343	26.9117	24.672
13.0583	2.04806	26.9283	320.785	26.9283	24.653
13.0667	2.04794	26.945	319.524	26.945	24.691
13.075	2.0479	26.9617	319.884	26.9617	24.691
13.0833	2.04786	26.9783	322.227	26.9783	24.671
13.0917	2.0479	26.995	322.948	26.995	24.667
13.1	2.04778	27.0117	320.965	27.0117	24.703
13.1083	2.04774	27.0283	322.948	27.0283	24.72
13.1167	2.04766	27.045	323.128	27.045	24.696
13.125	2.0477	27.0617	323.128	27.0617	24.696
13.1333	2.04762	27.0783	323.849	27.0783	24.686
13.1417	2.04755	27.095	323.849	27.095	24.71
13.15	2.04751	27.1117	325.11	27.1117	24.693
13.1583	2.04747	27.1283	326.372	27.1283	24.707
13.1667	2.04751	27.145	325.29	27.145	24.71
13.175	2.04731	27.1617	322.407	27.1617	24.726
13.1833	2.04731	27.1783	327.273	27.1783	24.692
13.1917	2.04735	27.195	328.534	27.195	24.694
13.2	2.04727	27.2117	329.435	27.2117	24.711
13.2083	2.04715	27.2283	329.796	27.2283	24.71
13.2167	2.04703	27.245	330.337	27.245	24.705
13.225	2.04711	27.2617	330.517	27.2617	24.71
13.2333	2.04699	27.2783	333.22	27.2783	24.705
13.2417	2.04695	27.295	332.679	27.295	24.701
13.25	2.04692	27.3117	332.319	27.3117	24.669
13.2583	2.04692	27.3289	332.679	27.3289	24.703
13.2667	2.0466	27.3456	332.679	27.3456	24.692
13.275	2.0468	27.3622	333.941	27.3622	24.685
13.2833	2.04672	27.3789	336.644	27.3789	24.697
13.2917	2.0466	27.3956	335.563	27.3956	24.71
13.3	2.04664	27.4122	337.005	27.4122	24.7
13.3083	2.04636	27.4289	337.545	27.4289	24.691
13.3167	2.04636	27.4456	337.545	27.4456	24.672
13.325	2.0464	27.4622	338.086	27.4622	24.713
13.3333	2.04629	27.4789	340.609	27.4789	24.684
13.3417	2.04629	27.4956	339.167	27.4956	24.688
13.35	2.04629	27.5122	341.149	27.5122	24.713
13.3583	2.04617	27.5289	342.411	27.5289	24.667
13.3667	2.04601	27.5456	341.51	27.5456	24.72
13.375	2.04601	27.5622	341.69	27.5622	24.7
13.3833	2.04601	27.5789	343.492	27.5789	24.682
13.3917	2.04589	27.5956	343.492	27.5956	24.715
13.4	2.04577	27.6122	344.574	27.6122	24.704
13.4083	2.04573	27.6289	344.393	27.6289	24.691
13.4167	2.04573	27.6456	345.114	27.6456	24.698
13.425	2.04566	27.6622	344.213	27.6622	24.715
13.4333	2.04566	27.6789	347.277	27.6789	24.698
13.4417	2.04558	27.6956	346.736	27.6956	24.719
13.45	2.04546	27.7122	348.358	27.7122	24.715
13.4583	2.04522	27.7289	349.259	27.7289	24.705
13.4667	2.04526	27.7456	348.719	27.7456	24.695
13.475	2.0451	27.7622	347.277	27.7622	24.674
13.4833	2.04503	27.7794	350.701	27.7794	24.708
13.4917	2.0451	27.7961	350.16	27.7961	24.706
13.5	2.04499	27.8128	351.422	27.8128	24.7
13.5083	2.04483	27.8294	353.404	27.8294	24.685
13.5167	2.04483	27.8461	351.602	27.8461	24.683
13.525	2.04479	27.8628	347.277	27.8628	24.73
13.5333	2.04459	27.8794	351.782	27.8794	24.687
13.5417	2.04459	27.8961	353.044	27.8961	24.708
13.55	2.04451	27.9128	354.125	27.9128	24.688
13.5583	2.04443	27.9294	354.666	27.9294	24.675
13.5667	2.04436	27.9461	355.567	27.9461	24.704
13.575	2.0442	27.9628	358.27	27.9628	24.683
13.5833	2.04428	27.9794	357.189	27.9794	24.68
13.5917	2.04412	27.9961	358.63	27.9961	24.7
13.6	2.04396	28.0128	359.532	28.0128	24.716
13.6083	2.044	28.0294	360.252	28.0294	24.716
13.6167	2.04388	28.0461	357.91	28.0461	24.701
13.625	2.04388	28.0628	361.153	28.0628	24.691
13.6333	2.04369	28.0794	361.694	28.0794	24.68
13.6417	2.04373	28.0961	362.956	28.0961	24.707
13.65	2.04357	28.1128	362.956	28.1128	24.707
13.6583	2.04357	28.1294	364.037	28.1294	24.686
13.6667	2.04341	28.1461	364.578	28.1461	24.681
13.675	2.04337	28.1628	362.775	28.1628	24.697
13.6833	2.04321	28.1794	365.118	28.1794	24.711
13.6917	2.0431	28.1961	365.479	28.1961	24.713
13.7	2.04306	28.2133	366.56	28.2133	24.723
13.7083	2.04302	28.23	366.92	28.23	24.699
13.7167	2.0429	28.2467	369.263	28.2467	24.708
13.725	2.04274	28.2633	370.345	28.2633	24.695
13.7333	2.04274	28.28	365.118	28.28	24.725
13.7417	2.04262	28.2967	369.624	28.2967	24.691
13.75	2.04254	28.3133	371.426	28.3133	24.707
13.7583	2.04243	28.33	371.966	28.33	24.705
13.7667	2.04235	28.3467	371.966	28.3467	24.72
13.775	2.04227	28.3633	373.588	28.3633	24.679
13.7833	2.04219	28.38	372.868	28.38	24.71
13.7917	2.04207	28.3967	374.67	28.3967	24.704
13.8	2.04191	28.4133	374.489	28.4133	24.708
13.8083	2.04184	28.43	374.67	28.43	24.679
13.8167	2.0418	28.4467	375.931	28.4467	24.686
13.825	2.04164	28.4633	376.832	28.4633	24.703
13.8333	2.04136	28.48	375.931	28.48	24.702
13.8417	2.04164	28.4967	378.454	28.4967	24.688
13.85	2.04136	28.5133	379.536	28.5133	24.713
13.8583	2.04128	28.53	374.85	28.53	24.725
13.8667	2.04109	28.5467	382.96	28.5467	24.7
13.875	2.04101	28.5633	379.355	28.5633	24.71
13.8833	2.04085	28.58	381.157	28.58	24.7
13.8917	2.04085	28.5967	382.059	28.5967	24.689
13.9	2.04069	28.6139	381.698	28.6139	24.669
13.9083	2.04054	28.63	382.96	28.63	24.71
13.9167	2.0405	28.6467	380.437	28.6467	24.693
13.925	2.0403	28.6633	384.221	28.6633	24.677
13.9333	2.0403	28.6806	384.221	28.6806	24.711
13.9417	2.04002	28.6972	384.582	28.6972	24.711
13.95	2.03995	28.7139	385.302	28.7139	24.709
13.9583	2.03995	28.7306	386.744	28.7306	24.653
13.9667	2.03991	28.7472	386.384	28.7472	24.707
13.975	2.03963	28.7639	386.744	28.7639	24.706
13.9833	2.03955	28.7806	387.285	28.7806	24.704
13.9917	2.03939	28.7972	388.907	28.7972	24.715
14	2.03932	28.8139	389.808	28.8139	24.692
14.0083	2.0392	28.8306	391.97	28.8306	24.694
14.0167	2.03904	28.8472	386.924	28.8472	24.726
14.025	2.03892	28.8639	391.069	28.8639	24.716
14.0333	2.03873	28.8806	392.151	28.8806	24.695
14.0417	2.03857	28.8972	395.395	28.8972	24.696
14.05	2.03853	28.9139	392.511	28.9139	24.713
14.0583	2.03829	28.9306	393.052	28.9306	24.706
14.0667	2.0381	28.9472	394.674	28.9472	24.695
14.075	2.0381	28.9639	395.935	28.9639	24.717
14.0833	2.0379	28.9806	395.395	28.9806	24.698
14.0917	2.03778	28.9972	395.214	28.9972	24.719
14.1	2.03758	29.0139	397.197	29.0139	24.704
14.1083	2.03754	29.0306	397.377	29.0306	24.706
14.1167	2.03743	29.0472	396.476	29.0472	24.676
14.125	2.03727	29.0639	398.278	29.0639	24.722
14.1333	2.03707	29.0806	395.034	29.0806	24.737
14.1417	2.03687	29.0972	394.493	29.0972	24.731
14.15	2.03664	29.1144	400.981	29.1144	24.699
14.1583	2.03648	29.1306	400.981	29.1306	24.69
14.1667	2.0364	29.1478	399.54	29.1478	24.696
14.175	2.03621	29.1644	402.063	29.1644	24.695
14.1833	2.03609	29.1811	403.504	29.1811	24.705
14.1917	2.03577	29.1978	403.685	29.1978	24.7
14.2	2.03577	29.2144	403.865	29.2144	24.685
14.2083	2.03542	29.2311	404.946	29.2311	24.697
14.2167	2.03526	29.2478	405.487	29.2478	24.703
14.225	2.03506	29.2644	407.469	29.2644	24.718
14.2333	2.03479	29.2811	407.289	29.2811	24.695
14.2417	2.03471	29.2978	407.289	29.2978	24.723
14.25	2.03451	29.3144	407.829	29.3144	24.721
14.2583	2.03428	29.3311	408.55	29.3311	24.705
14.2667	2.03416	29.3478	409.451	29.3478	24.719
14.275	2.0338	29.3644	409.992	29.3644	24.706
14.2833	2.03357	29.3811	410.353	29.3811	24.673
14.2917	2.03345	29.3978	409.451	29.3978	24.692
14.3	2.03317	29.4144	410.533	29.4144	24.71
14.3083	2.0329	29.4311	410.533	29.4311	24.711
14.3167	2.03278	29.4478	411.434	29.4478	24.698
14.325	2.03239	29.4644	411.974	29.4644	24.688
14.3333	2.03223	29.4811	411.974	29.4811	24.717
14.3417	2.03199	29.4978	414.317	29.4978	24.7
14.35	2.03164	29.5144	414.497	29.5144	24.699
14.3583	2.0314	29.5317	413.416	29.5317	24.689
14.3667	2.03105	29.5478	409.271	29.5478	24.73
14.375	2.0305	29.5644	415.038	29.5644	24.704
14.3833	2.0305	29.5817	416.66	29.5817	24.704
14.3917	2.03014	29.5983	415.759	29.5983	24.723
14.4	2.02994	29.615	416.48	29.615	24.721
14.4083	2.02947	29.6317	417.741	29.6317	24.706
14.4167	2.02928	29.6483	420.084	29.6483	24.711
14.425	2.02888	29.665	415.399	29.665	24.745
14.4333	2.02841	29.6817	420.445	29.6817	24.709
14.4417	2.02813	29.6983	420.445	29.6983	24.723
14.45	2.0277	29.715	422.427	29.715	24.724
14.4583	2.02727	29.7317	421.526	29.7317	24.709
14.4667	2.02691	29.7483	422.607	29.7483	24.707
14.475	2.0264	29.765	422.968	29.765	24.715
14.4833	2.02601	29.7817	423.689	29.7817	24.712
14.4917	2.02546	29.7983	424.049	29.7983	24.706
14.5	2.02502	29.815	425.31	29.815	24.682
14.5083	2.02443	29.8317	424.409	29.8317	24.702
14.5167	2.024	29.8483	427.473	29.8483	24.712
14.525	2.02329	29.865	425.671	29.865	24.708
14.5333	2.0227	29.8817	426.392	29.8817	24.712
14.5417	2.02211	29.8983	427.113	29.8983	24.722
14.55	2.02148	29.915	428.554	29.915	24.687
14.5583	2.02065	29.9317	426.031	29.9317	24.728
14.5667	2.01994	29.9483	428.735	29.9483	24.715
14.575	2.0192	29.965	430.537	29.965	24.71
14.5833	2.01841	29.9817	425.671	29.9817	24.729
14.5917	2.01754	29.9983	429.996	29.9983	24.71
14.6	2.0166	30.015	431.258	30.015	24.708
14.6083	2.01561	30.0317	431.438	30.0317	24.719
14.6167	2.01471	30.0483	428.554	30.0483	24.729
14.625	2.01364	30.065	435.943	30.065	24.706
14.6333	2.01238	30.0822	435.943	30.0822	24.706
14.6417	2.01128	30.0989	434.682	30.0989	24.721
14.65	2.01006	30.1156	434.321	30.1156	24.693
14.6583	2.00872	30.1322	432.88	30.1322	24.734
14.6667	2.00734	30.1489	436.484	30.1489	24.694
14.675	2.00593	30.1656	439.548	30.1656	24.701
14.6833	2.00447	30.1822	437.745	30.1822	24.705
14.6917	2.00266	30.1989	438.466	30.1989	24.701
14.7	2.00104	30.2156	435.222	30.2156	24.755
14.7083	1.99923	30.2322	435.943	30.2322	24.729
14.7167	1.99738	30.2489	440.449	30.2489	24.72
14.725	1.99549	30.2656	437.025	30.2656	24.735
14.7333	1.99352	30.2822	440.989	30.2822	24.697
14.7417	1.99155	30.2989	444.233	30.2989	24.706
14.75	1.98943	30.3156	444.954	30.3156	24.701
14.7583	1.98734	30.3322	439.367	30.3322	24.731
14.7667	1.98533	30.3489	444.774	30.3489	24.696
14.775	1.98332	30.3656	445.134	30.3656	24.697
14.7833	1.98128	30.3822	442.251	30.3822	24.729
14.7917	1.97919	30.3989	446.756	30.3989	24.696
14.8	1.97726	30.4156	447.117	30.4156	24.698
14.8083	1.97509	30.4322	448.919	30.4322	24.709
14.8167	1.9732	30.4489	444.053	30.4489	24.727
14.825	1.97124	30.4656	443.512	30.4656	24.728
14.8333	1.96935	30.4822	445.134	30.4822	24.734
14.8417	1.96765	30.4994	445.495	30.4994	24.737
14.85	1.96584	30.5161	451.622	30.5161	24.696
14.8583	1.96403	30.5328	451.622	30.5328	24.717
14.8667	1.96234	30.5494	453.424	30.5494	24.696
14.875	1.9606	30.5661	447.297	30.5661	24.731
14.8833	1.95875	30.5828	452.884	30.5828	24.699
14.8917	1.95726	30.5994	454.866	30.5994	24.724
14.9	1.95556	30.6161	454.325	30.6161	24.72
14.9083	1.95403	30.6328	453.604	30.6328	24.707
14.9167	1.95253	30.6494	455.226	30.6494	24.709
14.925	1.95092	30.6661	451.802	30.6661	24.735
14.9333	1.94934	30.6828	456.488	30.6828	24.71
14.9417	1.94789	30.6994	452.163	30.6994	24.74
14.95	1.94639	30.7161	458.29	30.7161	24.701
14.9583	1.94474	30.7328	453.965	30.7328	24.728
14.9667	1.94336	30.7494	452.523	30.7494	24.739
14.975	1.94202	30.7661	458.47	30.7661	24.694
14.9833	1.94048	30.7828	459.552	30.7828	24.722
14.9917	1.93899	30.7994	455.947	30.7994	24.73
15	1.93761	30.8161	459.552	30.8161	24.724
15.0083	1.93611	30.8328	456.848	30.8328	24.73
15.0167	1.93466	30.8494	461.894	30.8494	24.704
15.025	1.93332	30.8661	463.336	30.8661	24.718
15.0333	1.9319	30.8833	464.417	30.8833	24.714
15.0417	1.9304	30.9	457.93	30.9	24.736
15.05	1.92902	30.9167	458.11	30.9167	24.738
15.0583	1.92753	30.9333	464.417	30.9333	24.703
15.0667	1.92607	30.95	465.679	30.95	24.703
15.075	1.92473	30.9667	460.813	30.9667	24.732
15.0833	1.9232	30.9833	466.22	30.9833	24.693
15.0917	1.92174	31	460.813	31	24.733
15.1	1.92044	31.0167	466.94	31.0167	24.702
15.1083	1.91891	31.0333	462.615	31.0333	24.741
15.1167	1.91741	31.05	468.202	31.05	24.698
15.125	1.91591	31.0667	468.743	31.0667	24.709
15.1333	1.91442	31.0833	469.103	31.0833	24.717
15.1417	1.91284	31.1	467.841	31.1	24.701
15.15	1.91138	31.1167	469.644	31.1167	24.713
15.1583	1.90977	31.1333	470.905	31.1333	24.715
15.1667	1.90843	31.15	465.499	31.15	24.737
15.175	1.90674	31.1667	472.888	31.1667	24.72
15.1833	1.90532	31.1833	467.301	31.1833	24.748
15.1917	1.90359	31.2	466.039	31.2	24.731
15.2	1.90197	31.2167	472.888	31.2167	24.721
15.2083	1.90036	31.2333	473.428	31.2333	24.721
15.2167	1.89874	31.25	468.202	31.25	24.731
15.225	1.89705	31.2672	474.69	31.2672	24.687
15.2333	1.8954	31.2833	469.283	31.2833	24.732
15.2417	1.89374	31.3	474.69	31.3	24.722
15.25	1.89209	31.3172	475.23	31.3172	24.718
15.2583	1.89028	31.3333	472.347	31.3333	24.731
15.2667	1.88866	31.3506	471.266	31.3506	24.734
15.275	1.88697	31.3672	477.753	31.3672	24.707
15.2833	1.88528	31.3839	479.015	31.3839	24.695
15.2917	1.88347	31.4006	477.213	31.4006	24.712
15.3	1.88158	31.4172	477.934	31.4172	24.712
15.3083	1.8798	31.4339	479.195	31.4339	24.723
15.3167	1.87791	31.4506	474.87	31.4506	24.753
15.325	1.8761	31.4672	474.87	31.4672	24.727
15.3333	1.87429	31.4839	481.538	31.4839	24.723
15.3417	1.87244	31.5006	482.439	31.5006	24.688
15.35	1.87067	31.5172	480.096	31.5172	24.708
15.3583	1.86878	31.5339	482.98	31.5339	24.696
15.3667	1.86693	31.5506	477.934	31.5506	24.74
15.375	1.86496	31.5672	478.474	31.5672	24.741
15.3833	1.86307	31.5839	482.98	31.5839	24.704
15.3917	1.86106	31.6006	480.457	31.6006	24.726
15.4	1.85921	31.6172	478.654	31.6172	24.731
15.4083	1.85732	31.6339	480.276	31.6339	24.735
15.4167	1.85547	31.6506	485.863	31.6506	24.724
15.425	1.85366	31.6672	486.404	31.6672	24.687
15.4333	1.85177	31.6839	485.683	31.6839	24.712
15.4417	1.8498	31.7006	484.421	31.7006	24.724
15.45	1.84791	31.7178	484.421	31.7178	24.724
15.4583	1.84614	31.7344	487.305	31.7344	24.722
15.4667	1.84425	31.7511	482.619	31.7511	24.746
15.475	1.84244	31.7672	483.52	31.7672	24.734
15.4833	1.84063	31.7844	485.503	31.7844	24.763
15.4917	1.83881	31.8011	483.701	31.8011	24.734
15.5	1.83712	31.8178	483.34	31.8178	24.772
15.5083	1.83527	31.8344	487.305	31.8344	24.716
15.5167	1.8337	31.8511	482.98	31.8511	24.738
15.525	1.83192	31.8678	483.701	31.8678	24.759
15.5333	1.83031	31.8844	483.34	31.8844	24.729
15.5417	1.82862	31.9011	481.898	31.9011	24.744
15.55	1.82692	31.9178	482.98	31.9178	24.727
15.5583	1.82535	31.9344	482.799	31.9344	24.739
15.5667	1.82369	31.9511	482.619	31.9511	24.752
15.575	1.82208	31.9678	482.439	31.9678	24.735
15.5833	1.82066	31.9844	481.178	31.9844	24.731
15.5917	1.81921	32.0011	481.178	32.0011	24.738
15.6	1.81771	32.0178	479.916	32.0178	24.745
15.6083	1.81621	32.0344	481.898	32.0344	24.739
15.6167	1.8148	32.0511	479.015	32.0511	24.748
15.625	1.81326	32.0678	477.393	32.0678	24.738
15.6333	1.812	32.0844	479.015	32.0844	24.764
15.6417	1.81062	32.1011	476.672	32.1011	24.748
15.65	1.80944	32.1178	477.753	32.1178	24.777
15.6583	1.80802	32.1344	475.411	32.1344	24.728
15.6667	1.8068	32.1511	475.591	32.1511	24.738
15.675	1.8055	32.1678	474.51	32.1678	24.742
15.6833	1.80432	32.185	473.068	32.185	24.75
15.6917	1.8029	32.2017	471.986	32.2017	24.737
15.7	1.80168	32.2183	472.707	32.2183	24.739
15.7083	1.80066	32.235	472.167	32.235	24.762
15.7167	1.79948	32.2517	473.608	32.2517	24.712
15.725	1.79838	32.2683	468.382	32.2683	24.742
15.7333	1.79708	32.285	465.499	32.285	24.765
15.7417	1.79609	32.3017	466.22	32.3017	24.755
15.75	1.79499	32.3183	465.138	32.3183	24.751
15.7583	1.79377	32.335	465.138	32.335	24.749
15.7667	1.79286	32.3517	465.499	32.3517	24.733
15.775	1.79184	32.3683	464.598	32.3683	24.745
15.7833	1.79074	32.385	469.644	32.385	24.721
15.7917	1.78979	32.4017	465.138	32.4017	24.727
15.8	1.78885	32.4183	464.958	32.4183	24.733
15.8083	1.78786	32.435	464.778	32.435	24.728
15.8167	1.78684	32.4517	464.237	32.4517	24.732
15.825	1.78593	32.4683	465.679	32.4683	24.745
15.8333	1.78507	32.485	469.644	32.485	24.708
15.8417	1.78408	32.5017	465.318	32.5017	24.74
15.85	1.78345	32.5183	464.958	32.5183	24.739
15.8583	1.78231	32.535	468.743	32.535	24.725
15.8667	1.78156	32.5517	464.598	32.5517	24.731
15.875	1.78066	32.5683	463.516	32.5683	24.734
15.8833	1.77987	32.585	468.022	32.585	24.705
15.8917	1.77904	32.6022	462.615	32.6022	24.731
15.9	1.77822	32.6189	467.301	32.6189	24.694
15.9083	1.77747	32.6356	467.301	32.6356	24.706
15.9167	1.77656	32.6522	460.633	32.6522	24.728
15.925	1.77581	32.6689	460.453	32.6689	24.731
15.9333	1.77507	32.6856	459.371	32.6856	24.729
15.9417	1.77436	32.7022	464.057	32.7022	24.716
15.95	1.77357	32.7189	460.993	32.7189	24.725
15.9583	1.77274	32.7356	460.272	32.7356	24.704
15.9667	1.77207	32.7522	461.173	32.7522	24.7
15.975	1.7714	32.7689	457.749	32.7689	24.684
15.9833	1.77062	32.7856	457.389	32.7856	24.708
15.9917	1.76991	32.8022	455.226	32.8022	24.699
16	1.76912	32.8189	454.505	32.8189	24.671
16.0083	1.76853	32.8356	454.866	32.8356	24.712
16.0167	1.7679	32.8522	453.785	32.8522	24.699
16.025	1.76719	32.8689	451.442	32.8689	24.673
16.0333	1.76652	32.8856	450.901	32.8856	24.721
16.0417	1.76601	32.9022	449.279	32.9022	24.672
16.05	1.76522	32.9189	449.64	32.9189	24.693
16.0583	1.76471	32.9356	448.558	32.9356	24.697
16.0667	1.76396	32.9522	449.82	32.9522	24.673
16.075	1.76361	32.9689	448.378	32.9689	24.721
16.0833	1.76282	32.9856	449.82	32.9856	24.693
16.0917	1.76215	33.0022	450.541	33.0022	24.697
16.1	1.76152	33.0189	450	33.0189	24.708
16.1083	1.76097	33.0356	453.244	33.0356	24.666
16.1167	1.76034	33.0528	455.767	33.0528	24.705
16.125	1.75983	33.0694	456.127	33.0694	24.694
16.1333	1.75928	33.0861	459.191	33.0861	24.676
16.1417	1.75869	33.1028	459.011	33.1028	24.684
16.15	1.75825	33.1194	461.354	33.1194	24.661
16.1583	1.75762	33.1361	458.29	33.1361	24.725
16.1667	1.75695	33.1528	458.29	33.1528	24.725
16.175	1.7566	33.1694	468.562	33.1694	24.699
16.1833	1.75601	33.1861	468.923	33.1861	24.683
16.1917	1.75546	33.2028	471.806	33.2028	24.672
16.2	1.75498	33.2194	472.707	33.2194	24.683
16.2083	1.75451	33.2361	475.411	33.2361	24.667
16.2167	1.754	33.2528	476.492	33.2528	24.673
16.225	1.75349	33.2694	479.015	33.2694	24.676
16.2333	1.75309	33.2861	480.276	33.2861	24.697
16.2417	1.75258	33.3028	482.619	33.3028	24.673
16.25	1.75211	33.3194	483.881	33.3194	24.696
16.2583	1.75172	33.3361	485.863	33.3361	24.691
16.2667	1.75128	33.3528	488.026	33.3528	24.684
16.275	1.75073	33.3694	489.467	33.3694	24.682
16.2833	1.75034	33.3861	490.549	33.3861	24.655
16.2917	1.74983	33.4028	490.729	33.4028	24.673
16.3	1.74951	33.4194	492.171	33.4194	24.671
16.3083	1.74896	33.4361	491.45	33.4361	24.678
16.3167	1.74853	33.4533	493.072	33.4533	24.634
16.325	1.74817	33.4694	492.351	33.4694	24.659
16.3333	1.74766	33.4861	494.153	33.4861	24.671
16.3417	1.74723	33.5028	495.955	33.5028	24.665
16.35	1.74679	33.52	495.955	33.52	24.665
16.3583	1.74644	33.5367	494.333	33.5367	24.647
16.3667	1.74597	33.5533	495.775	33.5533	24.666
16.375	1.74565	33.57	494.694	33.57	24.668
16.3833	1.74526	33.5867	495.054	33.5867	24.657
16.3917	1.74486	33.6033	490.369	33.6033	24.639
16.4	1.74447	33.62	494.514	33.62	24.683
16.4083	1.74412	33.6367	492.351	33.6367	24.683
16.4167	1.74364	33.6533	488.206	33.6533	24.631
16.425	1.74337	33.67	491.63	33.67	24.685
16.4333	1.74297	33.6867	485.683	33.6867	24.629
16.4417	1.74258	33.7033	487.665	33.7033	24.674
16.45	1.74223	33.72	486.764	33.72	24.636
16.4583	1.74191	33.7367	484.602	33.7367	24.69
16.4667	1.7412	33.7533	483.701	33.7533	24.677
16.475	1.74006	33.77	484.782	33.77	24.662
16.4833	1.73888	33.7867	482.439	33.7867	24.665
16.4917	1.73813	33.8033	483.16	33.8033	24.651
16.5	1.73707	33.82	482.98	33.82	24.669
16.5083	1.73652	33.8367	481.898	33.8367	24.637
16.5167	1.73624	33.8533	479.556	33.8533	24.706
16.525	1.73589	33.87	480.276	33.87	24.65
16.5333	1.73549	33.8867	480.276	33.8867	24.702
16.5417	1.73518	33.9033	479.736	33.9033	24.656
16.55	1.73463	33.92	479.375	33.92	24.664
16.5583	1.73431	33.9367	478.654	33.9367	24.699
16.5667	1.734	33.9533	480.637	33.9533	24.66
16.575	1.73376	33.9706	477.573	33.9706	24.671
16.5833	1.73325	33.9872	477.753	33.9872	24.654
16.5917	1.73309	34.0039	477.393	34.0039	24.663
16.6	1.73258	34.0206	477.393	34.0206	24.693
16.6083	1.73234	34.0372	476.672	34.0372	24.658
16.6167	1.73207	34.0539	476.852	34.0539	24.658
16.625	1.73175	34.0706	475.05	34.0706	24.65
[truncated: 48,186 more rows]

## Sheet: Fig. 4c
Fig.4c
Cycling based on super-P carbon black and sulfur composite cathode
Electrochemistry		Fitting cuve
Time (hour)	Capacity (mA.h/g)	Time (hour)	Capacity (mA.h/g)
0	3.09813e-05	0	1257.77
0.04167	2.32676	0.04167	1257.64
0.08333	4.65352	0.08333	1257.51
0.125	6.98027	0.125	1257.38
0.16667	9.30703	0.16667	1257.25
0.20833	11.6338	0.20833	1257.11
0.25	13.91	0.25	1256.97
0.29167	16.3126	0.29167	1256.83
0.33333	18.5888	0.33333	1256.68
0.375	20.9914	0.375	1256.53
0.41667	23.2676	0.41667	1256.38
0.45833	25.5437	0.45833	1256.23
0.5	27.9464	0.5	1256.07
0.54167	30.2226	0.54167	1255.91
0.58333	32.6252	0.58333	1255.74
0.625	34.9014	0.625	1255.58
0.66667	37.1775	0.66667	1255.41
0.70833	39.5802	0.70833	1255.23
0.75	41.8563	0.75	1255.06
0.79167	44.259	0.79167	1254.88
0.83333	46.5352	0.83333	1254.7
0.875	48.8113	0.875	1254.51
0.91667	51.214	0.91667	1254.32
0.95833	53.4901	0.95833	1254.13
1	55.8928	1	1253.94
1.04167	58.1689	1.04167	1253.74
1.08333	60.4451	1.08333	1253.54
1.125	62.8477	1.125	1253.34
1.16667	65.1239	1.16667	1253.14
1.20833	67.4001	1.20833	1252.93
1.25	69.8027	1.25	1252.72
1.29167	72.0789	1.29167	1252.5
1.33333	74.4815	1.33333	1252.29
1.375	76.7577	1.375	1252.07
1.41667	79.0339	1.41667	1251.84
1.45833	81.4365	1.45833	1251.62
1.5	83.7127	1.5	1251.39
1.54167	86.1153	1.54167	1251.16
1.58333	88.3915	1.58333	1250.93
1.625	90.6677	1.625	1250.69
1.66667	93.0703	1.66667	1250.45
1.70833	95.3465	1.70833	1250.21
1.75	97.7491	1.75	1249.96
1.79167	100.025	1.79167	1249.71
1.83333	102.301	1.83333	1249.46
1.875	104.704	1.875	1249.21
1.91667	106.98	1.91667	1248.95
1.95833	109.383	1.95833	1248.69
2	111.659	2	1248.43
2.04167	113.935	2.04167	1248.17
2.08333	116.338	2.08333	1247.9
2.125	118.614	2.125	1247.63
2.16667	121.017	2.16667	1247.36
2.20833	123.293	2.20833	1247.08
2.25	125.569	2.25	1246.8
2.29167	127.719	2.29167	1246.52
2.33333	130.248	2.33333	1246.24
2.375	132.777	2.375	1245.95
2.41667	135.306	2.41667	1245.67
2.45833	137.835	2.45833	1245.37
2.5	139.1	2.5	1245.08
2.54167	141.629	2.54167	1244.78
2.58333	144.158	2.58333	1244.48
2.625	146.687	2.625	1244.18
2.66667	149.216	2.66667	1243.88
2.70833	151.745	2.70833	1243.57
2.75	153.01	2.75	1243.26
2.79167	155.539	2.79167	1242.95
2.83333	158.068	2.83333	1242.63
2.875	160.597	2.875	1242.31
2.91667	163.126	2.91667	1241.99
2.95833	165.655	2.95833	1241.67
3	166.92	3	1241.34
3.04167	169.449	3.04167	1241.01
3.08333	171.978	3.08333	1240.68
3.125	174.507	3.125	1240.35
3.16667	177.036	3.16667	1240.01
3.20833	179.565	3.20833	1239.68
3.25	180.83	3.25	1239.34
3.29167	183.359	3.29167	1238.99
3.33333	185.888	3.33333	1238.65
3.375	188.417	3.375	1238.3
3.41667	190.946	3.41667	1237.95
3.45833	193.475	3.45833	1237.59
3.5	196.004	3.5	1237.24
3.54167	197.269	3.54167	1236.88
3.58333	199.798	3.58333	1236.52
3.625	202.327	3.625	1236.15
3.66667	204.856	3.66667	1235.79
3.70833	207.385	3.70833	1235.42
3.75	209.914	3.75	1235.05
3.79167	211.179	3.79167	1234.67
3.83333	213.708	3.83333	1234.3
3.875	216.237	3.875	1233.92
3.91667	218.766	3.91667	1233.54
3.95833	221.295	3.95833	1233.16
4	223.824	4	1232.77
4.04167	225.089	4.04167	1232.38
4.08333	227.618	4.08333	1231.99
4.125	230.147	4.125	1231.6
4.16667	232.676	4.16667	1231.2
4.20833	235.205	4.20833	1230.81
4.25	237.734	4.25	1230.41
4.29167	238.998	4.29167	1230
4.33333	241.528	4.33333	1229.6
4.375	244.057	4.375	1229.19
4.41667	246.586	4.41667	1228.78
4.45833	249.115	4.45833	1228.37
4.5	251.644	4.5	1227.96
4.54167	254.173	4.54167	1227.54
4.58333	255.438	4.58333	1227.12
4.625	257.967	4.625	1226.7
4.66667	260.496	4.66667	1226.28
4.70833	263.025	4.70833	1225.85
4.75	265.554	4.75	1225.42
4.79167	268.083	4.79167	1224.99
4.83333	269.348	4.83333	1224.56
4.875	271.877	4.875	1224.13
4.91667	274.406	4.91667	1223.69
4.95833	276.935	4.95833	1223.25
5	279.464	5	1222.81
5.04167	281.993	5.04167	1222.37
5.08333	283.257	5.08333	1221.92
5.125	285.787	5.125	1221.47
5.16667	288.316	5.16667	1221.02
5.20833	290.845	5.20833	1220.57
5.25	293.374	5.25	1220.12
5.29167	295.903	5.29167	1219.66
5.33333	297.167	5.33333	1219.2
5.375	299.697	5.375	1218.74
5.41667	302.226	5.41667	1218.28
5.45833	304.755	5.45833	1217.81
5.5	307.284	5.5	1217.34
5.54167	309.813	5.54167	1216.87
5.58333	312.342	5.58333	1216.4
5.625	313.606	5.625	1215.93
5.66667	316.136	5.66667	1215.45
5.70833	318.665	5.70833	1214.97
5.75	321.194	5.75	1214.49
5.79167	323.723	5.79167	1214.01
5.83333	326.252	5.83333	1213.52
5.875	327.516	5.875	1213.04
5.91667	330.046	5.91667	1212.55
5.95833	332.575	5.95833	1212.06
6	335.104	6	1211.56
6.04167	337.633	6.04167	1211.07
6.08333	340.162	6.08333	1210.57
6.125	341.426	6.125	1210.07
6.16667	343.955	6.16667	1209.57
6.20833	346.485	6.20833	1209.07
6.25	349.014	6.25	1208.56
6.29167	351.543	6.29167	1208.06
6.33333	354.072	6.33333	1207.55
6.375	355.336	6.375	1207.04
6.41667	357.865	6.41667	1206.52
6.45833	360.395	6.45833	1206.01
6.5	362.924	6.5	1205.49
6.54167	365.453	6.54167	1204.97
6.58333	367.982	6.58333	1204.45
6.625	369.246	6.625	1203.93
6.66667	371.775	6.66667	1203.4
6.70833	374.305	6.70833	1202.87
6.75	376.834	6.75	1202.34
6.79167	379.363	6.79167	1201.81
6.83333	381.892	6.83333	1201.28
6.875	384.421	6.875	1200.75
6.91667	385.685	6.91667	1200.21
6.95833	388.214	6.95833	1199.67
7	390.744	7	1199.13
7.04167	393.273	7.04167	1198.59
7.08333	395.802	7.08333	1198.04
7.125	398.331	7.125	1197.5
7.16667	399.595	7.16667	1196.95
7.20833	402.124	7.20833	1196.4
7.25	404.654	7.25	1195.85
7.29167	407.183	7.29167	1195.29
7.33333	409.712	7.33333	1194.74
7.375	412.241	7.375	1194.18
7.41667	413.505	7.41667	1193.62
7.45833	416.034	7.45833	1193.06
7.5	418.563	7.5	1192.5
7.54167	421.093	7.54167	1191.93
7.58333	423.622	7.58333	1191.37
7.625	426.151	7.625	1190.8
7.66667	427.415	7.66667	1190.23
7.70833	429.944	7.70833	1189.66
7.75	432.473	7.75	1189.08
7.79167	435.003	7.79167	1188.51
7.83333	437.532	7.83333	1187.93
7.875	440.061	7.875	1187.35
7.91667	442.59	7.91667	1186.77
7.95833	443.854	7.95833	1186.19
8	446.383	8	1185.6
8.04167	448.912	8.04167	1185.02
8.08333	451.442	8.08333	1184.43
8.125	453.971	8.125	1183.84
8.16667	456.5	8.16667	1183.25
8.20833	457.764	8.20833	1182.66
8.25	460.293	8.25	1182.06
8.29167	462.822	8.29167	1181.47
8.33333	465.352	8.33333	1180.87
8.375	467.881	8.375	1180.27
8.41667	470.41	8.41667	1179.67
8.45833	471.674	8.45833	1179.07
8.5	474.203	8.5	1178.46
8.54167	476.732	8.54167	1177.86
8.58333	479.262	8.58333	1177.25
8.625	481.791	8.625	1176.64
8.66667	484.32	8.66667	1176.03
8.70833	485.584	8.70833	1175.42
8.75	488.113	8.75	1174.8
8.79167	490.642	8.79167	1174.19
8.83333	493.171	8.83333	1173.57
8.875	495.701	8.875	1172.95
8.91667	498.23	8.91667	1172.33
8.95833	500.759	8.95833	1171.71
9	502.023	9	1171.09
9.04167	504.552	9.04167	1170.46
9.08333	507.081	9.08333	1169.83
9.125	509.611	9.125	1169.21
9.16667	512.14	9.16667	1168.58
9.20833	514.669	9.20833	1167.95
9.25	515.933	9.25	1167.31
9.29167	518.462	9.29167	1166.68
9.33333	520.991	9.33333	1166.04
9.375	523.52	9.375	1165.41
9.41667	526.05	9.41667	1164.77
9.45833	528.579	9.45833	1164.13
9.5	529.843	9.5	1163.49
9.54167	532.372	9.54167	1162.84
9.58333	534.901	9.58333	1162.2
9.625	537.43	9.625	1161.55
9.66667	539.96	9.66667	1160.9
9.70833	542.489	9.70833	1160.26
9.75	543.753	9.75	1159.61
9.79167	546.282	9.79167	1158.95
9.83333	548.811	9.83333	1158.3
9.875	551.34	9.875	1157.65
9.91667	553.87	9.91667	1156.99
9.95833	556.399	9.95833	1156.33
10	558.928	10	1155.67
10.0417	560.192	10.0417	1155.01
10.0833	562.721	10.0833	1154.35
10.125	565.25	10.125	1153.69
10.1667	567.779	10.1667	1153.03
10.2083	570.309	10.2083	1152.36
10.25	572.838	10.25	1151.69
10.2917	574.102	10.2917	1151.02
10.3333	576.631	10.3333	1150.36
10.375	579.16	10.375	1149.68
10.4167	581.689	10.4167	1149.01
10.4583	584.219	10.4583	1148.34
10.5	586.748	10.5	1147.66
10.5417	588.012	10.5417	1146.99
10.5833	590.541	10.5833	1146.31
10.625	593.07	10.625	1145.63
10.6667	595.599	10.6667	1144.95
10.7083	598.128	10.7083	1144.27
10.75	600.658	10.75	1143.59
10.7917	601.922	10.7917	1142.9
10.8333	604.451	10.8333	1142.22
10.875	606.98	10.875	1141.53
10.9167	609.509	10.9167	1140.85
10.9583	612.038	10.9583	1140.16
11	614.568	11	1139.47
11.0417	615.832	11.0417	1138.78
11.0833	618.361	11.0833	1138.08
11.125	620.89	11.125	1137.39
11.1667	623.419	11.1667	1136.7
11.2083	625.948	11.2083	1136
11.25	628.477	11.25	1135.3
11.2917	631.007	11.2917	1134.6
11.3333	632.271	11.3333	1133.9
11.375	634.8	11.375	1133.2
11.4167	637.329	11.4167	1132.5
11.4583	639.858	11.4583	1131.8
11.5	642.387	11.5	1131.1
11.5417	644.917	11.5417	1130.39
11.5833	646.181	11.5833	1129.68
11.625	648.71	11.625	1128.98
11.6667	651.239	11.6667	1128.27
11.7083	653.768	11.7083	1127.56
11.75	656.297	11.75	1126.85
11.7917	658.827	11.7917	1126.14
11.8333	660.091	11.8333	1125.42
11.875	662.62	11.875	1124.71
11.9167	665.149	11.9167	1124
11.9583	667.678	11.9583	1123.28
12	670.207	12	1122.56
12.0417	672.736	12.0417	1121.84
12.0833	674.001	12.0833	1121.13
12.125	676.53	12.125	1120.41
12.1667	679.059	12.1667	1119.68
12.2083	681.588	12.2083	1118.96
12.25	684.117	12.25	1118.24
12.2917	686.646	12.2917	1117.52
12.3333	689.176	12.3333	1116.79
12.375	690.44	12.375	1116.06
12.4167	692.969	12.4167	1115.34
12.4583	695.498	12.4583	1114.61
12.5	698.027	12.5	1113.88
12.5417	700.556	12.5417	1113.15
12.5833	703.085	12.5833	1112.42
12.625	704.35	12.625	1111.69
12.6667	706.879	12.6667	1110.95
12.7083	709.408	12.7083	1110.22
12.75	711.937	12.75	1109.49
12.7917	714.466	12.7917	1108.75
12.8333	716.995	12.8333	1108.01
12.875	718.26	12.875	1107.28
12.9167	720.789	12.9167	1106.54
12.9583	723.318	12.9583	1105.8
13	725.847	13	1105.06
13.0417	728.376	13.0417	1104.32
13.0833	730.905	13.0833	1103.58
13.125	732.17	13.125	1102.83
13.1667	734.699	13.1667	1102.09
13.2083	737.228	13.2083	1101.35
13.25	739.757	13.25	1100.6
13.2917	742.286	13.2917	1099.86
13.3333	744.815	13.3333	1099.11
13.375	747.344	13.375	1098.36
13.4167	748.609	13.4167	1097.61
13.4583	751.138	13.4583	1096.86
13.5	753.667	13.5	1096.11
13.5417	756.196	13.5417	1095.36
13.5833	758.725	13.5833	1094.61
13.625	761.254	13.625	1093.86
13.6667	762.519	13.6667	1093.11
13.7083	765.048	13.7083	1092.35
13.75	767.577	13.75	1091.6
13.7917	770.106	13.7917	1090.84
13.8333	772.635	13.8333	1090.09
13.875	775.164	13.875	1089.33
13.9167	776.429	13.9167	1088.57
13.9583	778.958	13.9583	1087.82
14	781.487	14	1087.06
14.0417	784.016	14.0417	1086.3
14.0833	786.545	14.0833	1085.54
14.125	789.074	14.125	1084.78
14.1667	790.339	14.1667	1084.01
14.2083	792.868	14.2083	1083.25
14.25	795.397	14.25	1082.49
14.2917	797.926	14.2917	1081.73
14.3333	800.455	14.3333	1080.96
14.375	802.984	14.375	1080.2
14.4167	805.513	14.4167	1079.43
14.4583	806.778	14.4583	1078.67
14.5	809.307	14.5	1077.9
14.5417	811.836	14.5417	1077.13
14.5833	814.365	14.5833	1076.36
14.625	816.894	14.625	1075.59
14.6667	819.423	14.6667	1074.83
14.7083	820.688	14.7083	1074.06
14.75	823.217	14.75	1073.29
14.7917	825.746	14.7917	1072.51
14.8333	828.275	14.8333	1071.74
14.875	830.804	14.875	1070.97
14.9167	833.333	14.9167	1070.2
14.9583	834.598	14.9583	1069.43
15	837.127	15	1068.65
15.0417	839.656	15.0417	1067.88
15.0833	842.185	15.0833	1067.1
15.125	844.714	15.125	1066.33
15.1667	847.243	15.1667	1065.55
15.2083	848.508	15.2083	1064.78
15.25	851.037	15.25	1064
15.2917	853.566	15.2917	1063.22
15.3333	856.095	15.3333	1062.44
15.375	858.624	15.375	1061.67
15.4167	861.153	15.4167	1060.89
15.4583	862.418	15.4583	1060.11
15.5	864.947	15.5	1059.33
15.5417	867.476	15.5417	1058.55
15.5833	870.005	15.5833	1057.77
15.625	872.534	15.625	1056.99
15.6667	875.063	15.6667	1056.21
15.7083	877.592	15.7083	1055.43
15.75	878.857	15.75	1054.64
15.7917	881.386	15.7917	1053.86
15.8333	883.915	15.8333	1053.08
15.875	886.444	15.875	1052.3
15.9167	888.973	15.9167	1051.51
15.9583	891.502	15.9583	1050.73
16	892.767	16	1049.94
16.0417	895.296	16.0417	1049.16
16.0833	897.825	16.0833	1048.37
16.125	900.354	16.125	1047.59
16.1667	902.883	16.1667	1046.8
16.2083	905.412	16.2083	1046.02
16.25	906.677	16.25	1045.23
16.2917	909.206	16.2917	1044.44
16.3333	911.735	16.3333	1043.66
16.375	914.264	16.375	1042.87
16.4167	916.793	16.4167	1042.08
16.4583	919.322	16.4583	1041.29
16.5	920.587	16.5	1040.51
16.5417	923.116	16.5417	1039.72
16.5833	925.645	16.5833	1038.93
16.625	928.174	16.625	1038.14
16.6667	930.703	16.6667	1037.35
16.7083	933.232	16.7083	1036.56
16.75	935.761	16.75	1035.77
16.7917	937.026	16.7917	1034.98
16.8333	939.555	16.8333	1034.19
16.875	942.084	16.875	1033.4
16.9167	944.613	16.9167	1032.61
16.9583	947.142	16.9583	1031.82
17	949.671	17	1031.03
17.0417	950.936	17.0417	1030.24
17.0833	953.465	17.0833	1029.45
17.125	955.994	17.125	1028.66
17.1667	958.523	17.1667	1027.86
17.2083	961.052	17.2083	1027.07
17.25	963.581	17.25	1026.28
17.2917	964.846	17.2917	1025.49
17.3333	967.375	17.3333	1024.7
17.375	969.904	17.375	1023.9
17.4167	972.433	17.4167	1023.11
17.4583	974.962	17.4583	1022.32
17.5	977.491	17.5	1021.53
17.5417	978.756	17.5417	1020.73
17.5833	981.285	17.5833	1019.94
17.625	983.814	17.625	1019.15
17.6667	986.343	17.6667	1018.35
17.7083	988.872	17.7083	1017.56
17.75	991.401	17.75	1016.77
17.7917	993.93	17.7917	1015.98
17.8333	995.195	17.8333	1015.18
17.875	997.724	17.875	1014.39
17.9167	1000.25	17.9167	1013.6
17.9583	1002.78	17.9583	1012.8
18	1005.31	18	1012.01
18.0417	1007.84	18.0417	1011.22
18.0833	1009.1	18.0833	1010.42
18.1171	1.391	18.1171	1009.78
18.1588	3.71775	18.1588	1008.98
18.2005	6.04451	18.2005	1008.19
18.2421	8.37127	18.2421	1007.4
18.2838	10.698	18.2838	1006.6
18.3255	13.0248	18.3255	1005.81
18.3671	15.301	18.3671	1005.02
18.4088	17.7036	18.4088	1004.22
18.4505	19.9798	18.4505	1003.43
18.4921	22.3824	18.4921	1002.64
18.5338	24.6586	18.5338	1001.85
18.5755	26.9348	18.5755	1001.05
18.6171	29.3374	18.6171	1000.26
18.6588	31.6136	18.6588	999.467
18.7005	34.0162	18.7005	998.674
18.7421	36.2924	18.7421	997.882
18.7838	38.5685	18.7838	997.089
18.8255	40.9712	18.8255	996.297
18.8671	43.2473	18.8671	995.505
18.9088	45.65	18.9088	994.713
18.9505	47.9261	18.9505	993.921
18.9921	50.2023	18.9921	993.129
19.0338	52.605	19.0338	992.337
19.0755	54.8811	19.0755	991.546
19.1171	57.2838	19.1171	990.755
19.1588	59.5599	19.1588	989.963
19.2005	61.8361	19.2005	989.172
19.2421	64.2387	19.2421	988.382
19.2838	66.5149	19.2838	987.591
19.3255	68.9176	19.3255	986.801
19.3671	71.1937	19.3671	986.011
19.4088	73.4699	19.4088	985.221
19.4505	75.8725	19.4505	984.431
19.4921	78.1487	19.4921	983.642
19.5338	80.5513	19.5338	982.852
19.5755	82.8275	19.5755	982.063
19.6171	85.1037	19.6171	981.275
19.6588	87.5063	19.6588	980.486
19.7005	89.7825	19.7005	979.698
19.7421	92.1851	19.7421	978.91
19.7838	94.4613	19.7838	978.122
19.8255	96.7375	19.8255	977.335
19.8671	99.1401	19.8671	976.548
19.9088	101.416	19.9088	975.761
19.9505	103.819	19.9505	974.975
19.9921	106.095	19.9921	974.189
20.0338	108.371	20.0338	973.403
20.0755	110.774	20.0755	972.617
20.1171	113.05	20.1171	971.832
20.1588	115.453	20.1588	971.048
20.2005	117.729	20.2005	970.263
20.2421	120.005	20.2421	969.479
20.2838	122.408	20.2838	968.695
20.3255	124.684	20.3255	967.912
20.3671	126.454	20.3671	967.129
20.4088	128.983	20.4088	966.347
20.4505	131.512	20.4505	965.564
20.4921	134.041	20.4921	964.783
20.5338	136.571	20.5338	964.001
20.5755	139.1	20.5755	963.22
20.6171	140.364	20.6171	962.44
20.6588	142.893	20.6588	961.66
20.7005	145.422	20.7005	960.88
20.7421	147.951	20.7421	960.101
20.7838	150.481	20.7838	959.322
20.8255	153.01	20.8255	958.544
20.8671	155.539	20.8671	957.766
20.9088	156.803	20.9088	956.989
20.9505	159.332	20.9505	956.212
20.9921	161.861	20.9921	955.436
21.0338	164.39	21.0338	954.66
21.0755	166.92	21.0755	953.885
21.1171	169.449	21.1171	953.11
21.1588	170.713	21.1588	952.336
21.1977	173.242	21.1977	951.613
21.2394	175.771	21.2394	950.84
21.281	178.3	21.281	950.067
21.3227	180.83	21.3227	949.295
21.3644	183.359	21.3644	948.523
21.406	184.623	21.406	947.752
21.4477	187.152	21.4477	946.982
21.4894	189.681	21.4894	946.212
21.531	192.21	21.531	945.442
21.5727	194.739	21.5727	944.674
21.6144	197.269	21.6144	943.906
21.656	198.533	21.656	943.138
21.6977	201.062	21.6977	942.371
21.7394	203.591	21.7394	941.605
21.781	206.12	21.781	940.839
21.8227	208.649	21.8227	940.074
21.8644	211.179	21.8644	939.309
21.906	213.708	21.906	938.545
21.9477	214.972	21.9477	937.782
21.9894	217.501	21.9894	937.02
22.031	220.03	22.031	936.258
22.0727	222.559	22.0727	935.497
22.1144	225.089	22.1144	934.736
22.156	227.618	22.156	933.976
22.1977	228.882	22.1977	933.217
22.2394	231.411	22.2394	932.459
22.281	233.94	22.281	931.701
22.3227	236.469	22.3227	930.944
22.3644	238.998	22.3644	930.188
22.406	241.528	22.406	929.433
22.4477	242.792	22.4477	928.678
22.4894	245.321	22.4894	927.924
22.531	247.85	22.531	927.17
22.5727	250.379	22.5727	926.418
22.6144	252.908	22.6144	925.666
22.656	255.438	22.656	924.915
22.6977	256.702	22.6977	924.165
22.7394	259.231	22.7394	923.415
22.781	261.76	22.781	922.667
22.8227	264.289	22.8227	921.919
22.8644	266.818	22.8644	921.172
22.906	269.348	22.906	920.426
22.9477	271.877	22.9477	919.68
22.9894	273.141	22.9894	918.936
23.031	275.67	23.031	918.192
23.0727	278.199	23.0727	917.449
23.1144	280.728	23.1144	916.707
23.156	283.257	23.156	915.966
23.1977	285.787	23.1977	915.226
23.2394	287.051	23.2394	914.486
23.281	289.58	23.281	913.748
23.3227	292.109	23.3227	913.01
23.3644	294.638	23.3644	912.273
23.406	297.167	23.406	911.538
23.4477	299.697	23.4477	910.803
23.4894	300.961	23.4894	910.069
23.531	303.49	23.531	909.336
23.5727	306.019	23.5727	908.603
23.6144	308.548	23.6144	907.872
23.656	311.077	23.656	907.142
23.6977	313.606	23.6977	906.412
23.7394	314.871	23.7394	905.684
23.781	317.4	23.781	904.957
23.8227	319.929	23.8227	904.23
23.8644	322.458	23.8644	903.505
23.906	324.987	23.906	902.78
23.9477	327.516	23.9477	902.057
23.9894	330.046	23.9894	901.334
24.031	331.31	24.031	900.613
24.0727	333.839	24.0727	899.892
24.1144	336.368	24.1144	899.173
24.156	338.897	24.156	898.455
24.1977	341.426	24.1977	897.737
24.2394	343.955	24.2394	897.021
24.281	345.22	24.281	896.306
24.3227	347.749	24.3227	895.591
24.3644	350.278	24.3644	894.878
24.406	352.807	24.406	894.166
24.4477	355.336	24.4477	893.455
24.4894	357.865	24.4894	892.745
24.531	359.13	24.531	892.036
24.5727	361.659	24.5727	891.329
24.6144	364.188	24.6144	890.622
24.656	366.717	24.656	889.916
24.6977	369.246	24.6977	889.212
24.7394	371.775	24.7394	888.509
24.781	373.04	24.781	887.807
24.8227	375.569	24.8227	887.106
24.8644	378.098	24.8644	886.406
24.906	380.627	24.906	885.707
24.9477	383.156	24.9477	885.01
24.9894	385.685	24.9894	884.313
25.031	388.214	25.031	883.618
25.0727	389.479	25.0727	882.924
25.1144	392.008	25.1144	882.232
25.156	394.537	25.156	881.54
25.1977	397.066	25.1977	880.85
25.2394	399.595	25.2394	880.16
25.281	402.124	25.281	879.473
25.3227	403.389	25.3227	878.786
25.3644	405.918	25.3644	878.1
25.406	408.447	25.406	877.416
25.4477	410.976	25.4477	876.733
25.4894	413.505	25.4894	876.051
25.531	416.034	25.531	875.371
25.5727	417.299	25.5727	874.692
25.6144	419.828	25.6144	874.014
25.656	422.357	25.656	873.337
25.6977	424.886	25.6977	872.662
25.7394	427.415	25.7394	871.988
25.781	429.944	25.781	871.315
25.8227	431.209	25.8227	870.644
25.8644	433.738	25.8644	869.974
25.906	436.267	25.906	869.305
25.9477	438.796	25.9477	868.638
25.9894	441.325	25.9894	867.972
26.031	443.854	26.031	867.307
26.0727	446.383	26.0727	866.643
26.1144	447.648	26.1144	865.981
26.156	450.177	26.156	865.321
26.1977	452.706	26.1977	864.662
26.2394	455.235	26.2394	864.004
26.281	457.764	26.281	863.347
26.3227	460.293	26.3227	862.692
26.3644	461.558	26.3644	862.039
26.406	464.087	26.406	861.386
26.4477	466.616	26.4477	860.735
26.4894	469.145	26.4894	860.086
26.531	471.674	26.531	859.438
26.5727	474.203	26.5727	858.792
26.6144	475.468	26.6144	858.146
26.656	477.997	26.656	857.503
26.6977	480.526	26.6977	856.861
26.7394	483.055	26.7394	856.22
26.781	485.584	26.781	855.581
26.8227	488.113	26.8227	854.943
26.8644	489.378	26.8644	854.307
26.906	491.907	26.906	853.672
26.9477	494.436	26.9477	853.039
26.9894	496.965	26.9894	852.407
27.031	499.494	27.031	851.777
27.0727	502.023	27.0727	851.148
27.1144	504.552	27.1144	850.521
27.156	505.817	27.156	849.896
27.1977	508.346	27.1977	849.272
27.2394	510.875	27.2394	848.649
27.281	513.404	27.281	848.028
27.3227	515.933	27.3227	847.409
27.3644	518.462	27.3644	846.791
27.406	519.727	27.406	846.175
27.4477	522.256	27.4477	845.56
27.4894	524.785	27.4894	844.947
27.531	527.314	27.531	844.336
27.5727	529.843	27.5727	843.726
27.6144	532.372	27.6144	843.118
27.656	533.637	27.656	842.511
27.6977	536.166	27.6977	841.906
27.7394	538.695	27.7394	841.303
27.781	541.224	27.781	840.702
27.8227	543.753	27.8227	840.102
27.8644	546.282	27.8644	839.503
27.906	547.547	27.906	838.907
27.9477	550.076	27.9477	838.312
27.9894	552.605	27.9894	837.718
28.031	555.134	28.031	837.127
28.0727	557.663	28.0727	836.537
28.1144	560.192	28.1144	835.949
28.156	562.721	28.156	835.362
28.1977	563.986	28.1977	834.778
28.2394	566.515	28.2394	834.195
28.281	569.044	28.281	833.613
28.3227	571.573	28.3227	833.034
28.3644	574.102	28.3644	832.456
28.406	576.631	28.406	831.88
28.4477	577.896	28.4477	831.306
28.4894	580.425	28.4894	830.733
28.531	582.954	28.531	830.163
28.5727	585.483	28.5727	829.594
28.6144	588.012	28.6144	829.027
28.656	590.541	28.656	828.461
28.6977	591.806	28.6977	827.898
28.7394	594.335	28.7394	827.336
28.781	596.864	28.781	826.776
28.8227	599.393	28.8227	826.218
28.8644	601.922	28.8644	825.662
28.906	604.451	28.906	825.107
28.9477	605.716	28.9477	824.555
28.9894	608.245	28.9894	824.004
29.031	610.774	29.031	823.455
29.0727	613.303	29.0727	822.908
29.1144	615.832	29.1144	822.363
29.156	618.361	29.156	821.82
29.1977	620.89	29.1977	821.279
29.2394	622.155	29.2394	820.739
29.281	624.684	29.281	820.202
29.3227	627.213	29.3227	819.666
29.3644	629.742	29.3644	819.132
29.406	632.271	29.406	818.601
29.4477	634.8	29.4477	818.071
29.4894	636.065	29.4894	817.543
29.531	638.594	29.531	817.017
29.5727	641.123	29.5727	816.493
29.6144	643.652	29.6144	815.971
29.656	646.181	29.656	815.451
29.6977	648.71	29.6977	814.933
29.7394	649.975	29.7394	814.417
29.781	652.504	29.781	813.903
29.8227	655.033	29.8227	813.39
29.8644	657.562	29.8644	812.88
29.906	660.091	29.906	812.372
29.9477	662.62	29.9477	811.866
29.9894	663.885	29.9894	811.362
30.031	666.414	30.031	810.86
30.0727	668.943	30.0727	810.36
30.1144	671.472	30.1144	809.862
30.156	674.001	30.156	809.366
30.1977	676.53	30.1977	808.872
30.2394	677.795	30.2394	808.381
30.281	680.324	30.281	807.891
30.3227	682.853	30.3227	807.403
30.3644	685.382	30.3644	806.918
30.406	687.911	30.406	806.435
30.4477	690.44	30.4477	805.953
30.4894	692.969	30.4894	805.474
30.531	694.234	30.531	804.997
30.5727	696.763	30.5727	804.522
30.6144	699.292	30.6144	804.049
30.656	701.821	30.656	803.579
30.6977	704.35	30.6977	803.11
30.7394	706.879	30.7394	802.644
30.781	708.144	30.781	802.179
30.8227	710.673	30.8227	801.717
30.8644	713.202	30.8644	801.258
30.906	715.731	30.906	800.8
30.9477	718.26	30.9477	800.344
30.9894	720.789	30.9894	799.891
31.031	722.054	31.031	799.44
31.0727	724.583	31.0727	798.991
31.1144	727.112	31.1144	798.544
31.156	729.641	31.156	798.1
31.1977	732.17	31.1977	797.658
31.2394	734.699	31.2394	797.218
31.281	735.964	31.281	796.78
31.3227	738.493	31.3227	796.345
31.3644	741.022	31.3644	795.911
31.406	743.551	31.406	795.48
31.4477	746.08	31.4477	795.052
31.4894	748.609	31.4894	794.625
31.531	751.138	31.531	794.201
31.5727	752.403	31.5727	793.779
31.6144	754.932	31.6144	793.36
31.656	757.461	31.656	792.943
31.6977	759.99	31.6977	792.528
31.7394	762.519	31.7394	792.115
31.781	765.048	31.781	791.705
31.8227	766.313	31.8227	791.297
31.8644	768.842	31.8644	790.892
31.906	771.371	31.906	790.488
31.9477	773.9	31.9477	790.088
31.9894	776.429	31.9894	789.689
32.031	778.958	32.031	789.293
32.0727	780.223	32.0727	788.899
32.1144	782.752	32.1144	788.508
32.156	785.281	32.156	788.119
32.1894	3.09813e-05	32.1894	787.81
32.2311	2.32676	32.2311	787.425
32.2727	4.65352	32.2727	787.043
32.3144	6.98027	32.3144	786.663
32.3561	9.30703	32.3561	786.286
32.3977	11.6338	32.3977	785.911
32.4394	13.91	32.4394	785.538
32.4811	16.3126	32.4811	785.168
32.5227	18.5888	32.5227	784.8
32.5644	20.9914	32.5644	784.434
32.6061	23.2676	32.6061	784.071
32.6477	25.5437	32.6477	783.71
32.6894	27.9464	32.6894	783.351
32.7311	30.2226	32.7311	782.995
32.7727	32.6252	32.7727	782.641
32.8144	34.9014	32.8144	782.289
32.8561	37.1775	32.8561	781.94
32.8977	39.5802	32.8977	781.593
32.9394	41.8563	32.9394	781.248
32.9811	44.259	32.9811	780.905
33.0227	46.5352	33.0227	780.565
33.0644	48.8113	33.0644	780.227
33.1061	51.214	33.1061	779.891
33.1477	53.4901	33.1477	779.557
33.1894	55.7663	33.1894	779.226
33.2311	58.1689	33.2311	778.897
33.2727	60.4451	33.2727	778.57
33.3144	62.8477	33.3144	778.245
33.3561	65.1239	33.3561	777.922
33.3977	67.4001	33.3977	777.602
33.4394	69.8027	33.4394	777.284
33.4811	72.0789	33.4811	776.967
33.5227	74.4815	33.5227	776.654
33.5644	76.7577	33.5644	776.342
33.6061	79.0339	33.6061	776.032
33.6477	81.4365	33.6477	775.725
33.6894	83.7127	33.6894	775.419
33.7311	86.1153	33.7311	775.116
33.7727	88.3915	33.7727	774.815
33.8144	90.6677	33.8144	774.516
33.8561	93.0703	33.8561	774.219
33.8977	95.3465	33.8977	773.924
33.9394	97.7491	33.9394	773.631
33.9811	100.025	33.9811	773.34
34.0227	102.301	34.0227	773.052
34.0644	104.704	34.0644	772.765
34.1061	106.98	34.1061	772.481
34.1477	109.383	34.1477	772.198
34.1894	111.659	34.1894	771.918
34.2311	113.935	34.2311	771.639
34.2727	116.338	34.2727	771.363
34.3144	118.614	34.3144	771.088
34.3561	121.017	34.3561	770.816
34.3977	123.293	34.3977	770.545
34.4394	125.569	34.4394	770.277
34.4811	127.719	34.4811	770.01
34.5227	130.248	34.5227	769.746
34.5644	132.777	34.5644	769.483
34.6061	135.306	34.6061	769.222
34.6477	137.835	34.6477	768.964
34.6894	139.1	34.6894	768.707
34.7311	141.629	34.7311	768.452
34.7727	144.158	34.7727	768.199
34.8144	146.687	34.8144	767.948
34.8561	149.216	34.8561	767.699
34.8977	151.745	34.8977	767.452
34.9394	153.01	34.9394	767.206
34.9811	155.539	34.9811	766.963
35.0227	158.068	35.0227	766.721
35.0644	160.597	35.0644	766.481
35.1061	163.126	35.1061	766.243
35.1477	165.655	35.1477	766.007
35.1894	166.92	35.1894	765.773
35.2311	169.449	35.2311	765.541
35.2727	171.978	35.2727	765.31
35.3144	174.507	35.3144	765.081
35.3561	177.036	35.3561	764.854
35.3977	179.565	35.3977	764.629
35.4394	180.83	35.4394	764.406
35.4811	183.359	35.4811	764.184
35.5227	185.888	35.5227	763.964
35.5644	188.417	35.5644	763.746
35.6061	190.946	35.6061	763.53
35.6477	193.475	35.6477	763.315
35.6894	196.004	35.6894	763.102
35.7311	197.269	35.7311	762.891
35.7727	199.798	35.7727	762.682
35.8144	202.327	35.8144	762.474
35.8561	204.856	35.8561	762.268
35.8977	207.385	35.8977	762.064
35.9394	209.914	35.9394	761.861
35.9811	211.179	35.9811	761.66
36.0227	213.708	36.0227	761.461
36.0644	216.237	36.0644	761.264
36.1061	218.766	36.1061	761.068
36.1477	221.295	36.1477	760.873
36.1894	223.824	36.1894	760.681
36.2311	225.089	36.2311	760.49
36.2727	227.618	36.2727	760.3
36.3144	230.147	36.3144	760.113
36.3561	232.676	36.3561	759.926
36.3977	235.205	36.3977	759.742
36.4394	237.734	36.4394	759.559
36.4811	238.998	36.4811	759.378
36.5227	241.528	36.5227	759.198
36.5644	244.057	36.5644	759.02
36.6061	246.586	36.6061	758.843
36.6477	249.115	36.6477	758.668
36.6894	251.644	36.6894	758.494
36.7311	254.173	36.7311	758.322
36.7727	255.438	36.7727	758.152
36.8144	257.967	36.8144	757.983
36.8561	260.496	36.8561	757.815
36.8977	263.025	36.8977	757.649
36.9394	265.554	36.9394	757.485
36.9811	268.083	36.9811	757.322
37.0227	269.348	37.0227	757.16
37.0644	271.877	37.0644	757
37.1061	274.406	37.1061	756.842
37.1477	276.935	37.1477	756.684
37.1894	279.464	37.1894	756.529
37.2311	281.993	37.2311	756.375
37.2727	283.257	37.2727	756.222
37.3144	285.787	37.3144	756.07
37.3561	288.316	37.3561	755.92
37.3977	290.845	37.3977	755.772
37.4394	293.374	37.4394	755.625
37.4811	295.903	37.4811	755.479
37.5227	297.167	37.5227	755.335
37.5644	299.697	37.5644	755.191
37.6061	302.226	37.6061	755.05
37.6477	304.755	37.6477	754.91
37.6894	307.284	37.6894	754.771
37.7311	309.813	37.7311	754.633
37.7727	311.077	37.7727	754.497
37.8144	313.606	37.8144	754.362
37.8561	316.136	37.8561	754.228
37.8977	318.665	37.8977	754.096
37.9394	321.194	37.9394	753.965
37.9811	323.723	37.9811	753.835
38.0227	326.252	38.0227	753.707
38.0644	327.516	38.0644	753.579
38.1061	330.046	38.1061	753.454
38.1477	332.575	38.1477	753.329
38.1894	335.104	38.1894	753.206
38.2311	337.633	38.2311	753.083
38.2727	340.162	38.2727	752.962
38.3144	341.426	38.3144	752.843
38.3561	343.955	38.3561	752.724
38.3977	346.485	38.3977	752.607
38.4394	349.014	38.4394	752.491
38.4811	351.543	38.4811	752.376
38.5227	354.072	38.5227	752.263
38.5644	355.336	38.5644	752.15
38.6061	357.865	38.6061	752.039
38.6477	360.395	38.6477	751.929
38.6894	362.924	38.6894	751.82
38.7311	365.453	38.7311	751.712
38.7727	367.982	38.7727	751.605
38.8144	369.246	38.8144	751.5
38.8561	371.775	38.8561	751.395
38.8977	374.305	38.8977	751.292
38.9394	376.834	38.9394	751.19
38.9811	379.363	38.9811	751.089
39.0227	381.892	39.0227	750.989
39.0644	384.421	39.0644	750.89
39.1061	385.685	39.1061	750.792
39.1477	388.214	39.1477	750.695
39.1894	390.744	39.1894	750.599
39.2311	393.273	39.2311	750.504
39.2727	395.802	39.2727	750.411
39.3144	398.331	39.3144	750.318
39.3561	399.595	39.3561	750.227
39.3977	402.124	39.3977	750.136
39.4394	404.654	39.4394	750.047
39.4811	407.183	39.4811	749.958
39.5227	409.712	39.5227	749.87
39.5644	412.241	39.5644	749.784
39.6061	413.505	39.6061	749.698
39.6477	416.034	39.6477	749.614
39.6894	418.563	39.6894	749.53
39.7311	421.093	39.7311	749.447
39.7727	423.622	39.7727	749.365
39.8144	426.151	39.8144	749.285
39.8561	427.415	39.8561	749.205
39.8977	429.944	39.8977	749.126
39.9394	432.473	39.9394	749.048
39.9811	435.003	39.9811	748.971
40.0227	437.532	40.0227	748.894
40.0644	440.061	40.0644	748.819
40.1061	442.59	40.1061	748.744
40.1477	443.854	40.1477	748.671
40.1894	446.383	40.1894	748.598
40.2311	448.912	40.2311	748.526
40.2727	451.442	40.2727	748.455
40.3144	453.971	40.3144	748.385
40.3561	456.5	40.3561	748.315
40.3977	457.764	40.3977	748.247
40.4394	460.293	40.4394	748.179
40.4811	462.822	40.4811	748.112
40.5227	465.352	40.5227	748.046
40.5644	467.881	40.5644	747.981
40.6061	470.41	40.6061	747.916
40.6477	471.674	40.6477	747.852
40.6894	474.203	40.6894	747.789
40.7311	476.732	40.7311	747.727
40.7727	479.262	40.7727	747.666
40.8144	481.791	40.8144	747.605
40.8561	484.32	40.8561	747.545
40.8977	485.584	40.8977	747.486
40.9394	488.113	40.9394	747.427
40.9811	490.642	40.9811	747.369
41.0227	493.171	41.0227	747.312
41.0644	495.701	41.0644	747.256
41.1061	498.23	41.1061	747.2
41.1477	500.759	41.1477	747.145
41.1894	502.023	41.1894	747.09
41.2311	504.552	41.2311	747.037
41.2727	507.081	41.2727	746.983
41.3144	509.611	41.3144	746.931
41.3561	512.14	41.3561	746.879
41.3977	514.669	41.3977	746.828
41.4394	515.933	41.4394	746.777
41.4811	518.462	41.4811	746.727
41.5227	520.991	41.5227	746.678
41.5644	523.52	41.5644	746.629
41.6061	526.05	41.6061	746.581
41.6477	528.579	41.6477	746.534
41.6894	529.843	41.6894	746.487
41.7311	532.372	41.7311	746.44
41.7727	534.901	41.7727	746.394
41.8144	537.43	41.8144	746.349
41.8561	539.96	41.8561	746.304
41.8977	542.489	41.8977	746.26
41.9394	543.753	41.9394	746.216
41.9811	546.282	41.9811	746.173
42.0227	548.811	42.0227	746.13
42.0644	551.34	42.0644	746.088
42.1061	553.87	42.1061	746.046
42.1477	556.399	42.1477	746.005
42.1894	557.663	42.1894	745.964
42.2311	560.192	42.2311	745.924
42.2727	562.721	42.2727	745.884
42.3144	565.25	42.3144	745.845
42.3561	567.779	42.3561	745.806
42.3977	570.309	42.3977	745.767
42.4394	572.838	42.4394	745.729
42.4811	574.102	42.4811	745.692
42.5227	576.631	42.5227	745.655
42.5644	579.16	42.5644	745.618
42.6061	581.689	42.6061	745.581
42.6477	584.219	42.6477	745.545
42.6894	586.748	42.6894	745.51
42.7311	588.012	42.7311	745.474
42.7727	590.541	42.7727	745.439
42.8144	593.07	42.8144	745.405
42.8561	595.599	42.8561	745.371
42.8977	598.128	42.8977	745.337
42.9394	600.658	42.9394	745.303
42.9811	601.922	42.9811	745.27
43.0227	604.451	43.0227	745.237
43.0644	606.98	43.0644	745.204
43.1061	609.509	43.1061	745.172
43.1477	612.038	43.1477	745.14
43.1894	614.568	43.1894	745.108
43.2311	615.832	43.2311	745.077
43.2727	618.361	43.2727	745.046
43.3144	620.89	43.3144	745.015
43.3561	623.419	43.3561	744.984
43.3977	625.948	43.3977	744.954
43.4394	628.477	43.4394	744.923
43.4811	631.007	43.4811	744.893
43.5227	632.271	43.5227	744.864
43.5644	634.8	43.5644	744.834
43.6061	637.329	43.6061	744.805
43.6477	639.858	43.6477	744.776
43.6894	642.387	43.6894	744.747
43.7311	644.917	43.7311	744.718
43.7727	646.181	43.7727	744.689
43.8144	648.71	43.8144	744.661
43.8561	651.239	43.8561	744.633
43.8977	653.768	43.8977	744.604
43.9394	656.297	43.9394	744.576
43.9811	658.827	43.9811	744.548
44.0227	660.091	44.0227	744.521
44.0644	662.62	44.0644	744.493
44.1061	665.149	44.1061	744.466
44.1477	667.678	44.1477	744.438
44.1894	670.207	44.1894	744.411
44.2311	672.736	44.2311	744.383
44.2727	674.001	44.2727	744.356
44.3144	676.53	44.3144	744.329
44.3561	679.059	44.3561	744.302
44.3977	681.588	44.3977	744.275
44.4394	684.117	44.4394	744.248
44.4811	686.646	44.4811	744.221
44.5227	689.176	44.5227	744.194
44.5644	690.44	44.5644	744.167
44.6061	692.969	44.6061	744.14
44.6477	695.498	44.6477	744.113
44.6894	698.027	44.6894	744.086
44.7311	700.556	44.7311	744.059
44.7727	703.085	44.7727	744.032
44.8144	704.35	44.8144	744.005
44.8561	706.879	44.8561	743.978
44.8977	709.408	44.8977	743.951
44.9394	711.937	44.9394	743.924
44.9811	714.466	44.9811	743.897
45.0227	716.995	45.0227	743.87
45.0644	718.26	45.0644	743.842
45.1061	720.789	45.1061	743.815
45.1477	723.318	45.1477	743.787
45.1894	725.847	45.1894	743.76
45.2311	728.376	45.2311	743.732
45.2727	730.905	45.2727	743.704
45.3144	732.17	45.3144	743.676
45.3561	734.699	45.3561	743.648
45.3977	737.228	45.3977	743.619
45.4394	739.757	45.4394	743.591
45.4811	742.286	45.4811	743.562
45.5157	0.46535	45.5157	743.538
45.5573	2.79464	45.5573	743.509
45.599	5.1214	45.599	743.48
45.6407	7.44815	45.6407	743.451
45.6823	9.77491	45.6823	743.422
45.724	12.1017	45.724	743.392
45.7657	14.4158	45.7657	743.362
45.8073	16.692	45.8073	743.332
45.849	19.0946	45.849	743.302
45.8907	21.3708	45.8907	743.272
45.9323	23.7734	45.9323	743.241
45.974	26.0496	45.974	743.21
46.0157	28.3257	46.0157	743.179
46.0573	30.7284	46.0573	743.148
46.099	33.0046	46.099	743.117
46.1407	35.4072	46.1407	743.086
46.1823	37.6834	46.1823	743.054
46.224	39.9595	46.224	743.022
46.2657	42.3622	46.2657	742.99
46.3073	44.6383	46.3073	742.958
46.349	47.041	46.349	742.925
46.3907	49.3171	46.3907	742.893
46.4323	51.5933	46.4323	742.86
46.474	53.996	46.474	742.827
46.5157	56.2721	46.5157	742.794
46.5573	58.6748	46.5573	742.76
46.599	60.9509	46.599	742.727
46.6407	63.2271	46.6407	742.693
46.6823	65.6297	46.6823	742.659
46.724	67.9059	46.724	742.624
46.7657	70.3085	46.7657	742.59
46.8073	72.5847	46.8073	742.555
46.849	74.8609	46.849	742.52
46.8907	77.2635	46.8907	742.485
46.9323	79.5397	46.9323	742.45
46.974	81.9423	46.974	742.415
47.0157	84.2185	47.0157	742.379
47.0573	86.4947	47.0573	742.343
47.099	88.8973	47.099	742.307
47.1407	91.1735	47.1407	742.27
47.1823	93.5761	47.1823	742.234
47.224	95.8523	47.224	742.197
47.2657	98.1285	47.2657	742.16
47.3073	100.531	47.3073	742.123
47.349	102.807	47.349	742.085
47.3907	105.21	47.3907	742.048
47.4323	107.486	47.4323	742.01
47.474	109.762	47.474	741.972
47.5157	112.165	47.5157	741.933
47.5573	114.441	47.5573	741.895
47.599	116.844	47.599	741.856
47.6407	119.12	47.6407	741.817
[truncated: 8,742 more rows]

## Sheet: Fig. 4d
Fig.4d
[truncated: 39,227 more rows]

## Sheet: Fig. 4e
Fig.4e
[truncated: 27,724 more rows]

## Sheet: Fig. 5a
Fig.5a
[truncated: 18,051 more rows]

[truncated: 9 more sheets: Fig. 5b, Fig. 5c, Fig. 5d, Fig. 6b, Fig. 6c, Fig. 6d, Fig. 6e, Fig.6f, Fig.6g]
